# Supplementary material for: Distinct properties of proteases and nucleases in the gut, salivary gland and saliva of southern green stink bug, Nezara viridula
Source: Sci Rep. 2016 Jun 10;6:27587. doi: 10.1038/srep27587 (PMC4901325; doi:10.1038/srep27587)
Supplement: Supplementary File 1 [file srep27587-s1.xls]

## Sheet: Salivary gland-Proteins
Distinct properties of proteases and nucleases in the gut, salivary gland and saliva of southern green stink bug, Nezara viridula. P.R. Lomate & B.C. Bonning
Mass spectrometric identification of Nezara viridula proteins from salivary gland (Sheet 1) and gut (Sheet 2)
Proteases and nucleases identified (shown in the Table 1 of main text) are highlighted in green and red colors respectively.
The enzymes annotated in the Figure 7 of the main text are highlighted in yellow color.
TrEMBL is a computer-annotated supplement of SWISS-PROT that contains all the translations of EMBL nucleotide sequence entries not yet integrated in SWISS-PROT. These databases are developed by the SWISS-PROT groups at SIB and at EBI.
Experiment name	MS/MS sample name	Protein name	Protein accession numbers	Database sources	Protein molecular weight (Da)	Protein identification probability	Exclusive unique peptide count	Exclusive unique spectrum count	Exclusive spectrum count	Percentage of total spectra	Percentage sequence coverage
Nezara viridula_Salivary gland	Mudpit_150330TGSB_P1 (F006829)	Tubulin beta chain OS=Riptortus pedestris PE=2 SV=1	R4WCS2	TrEMBL_LarvalBugs_20141201.fasta	50232.6	1	24	33	104	0.0014	0.797
Nezara viridula_Salivary gland	Mudpit_150330T_GSB_S1 (F006886)	len=2144 path=[2122:0-2143]:204_818 *** gi|322801573|gb|EFZ22229.1| hypothetical protein SINV_11095 [Solenopsis invicta]	comp110886_c0_seq1	GreenStinkBug_20150105.fasta	23010.3	1	12	14	15	0.0003	0.741
Nezara viridula_Salivary gland	Mudpit_150330T_GSB_S1 (F006886)	len=1348 path=[1:0-1347]:138_680 *** gi|357625105|gb|EHJ75654.1| transgelin [Danaus plexippus]	comp77250_c0_seq1	GreenStinkBug_20150105.fasta	20071	1	8	9	14	0.0002	0.724
Nezara viridula_Salivary gland	Mudpit_150330T_GSB_S1 (F006830)	ADP-ribosylation factor, arf OS=Riptortus pedestris PE=2 SV=1	R4WIS6	TrEMBL_LarvalBugs_20141201.fasta	20738.9	1	9	11	14	0.0002	0.72
Nezara viridula_Salivary gland	Mudpit_150330T_GSB_S1 (F006830)	Tubulin beta chain OS=Riptortus pedestris PE=2 SV=1	R4WCS2	TrEMBL_LarvalBugs_20141201.fasta	50232.6	1	22	31	69	0.001	0.705
Nezara viridula_Salivary gland	Mudpit_150330TGSB_P1 (F006856)	len=1167 path=[1:0-311 26607:312-325 327:326-372 374:373-396 398:397-412 414:413-1166]:393_1091 *** gi|70909551|emb|CAJ17197.1| ribosomal protein S3e [Scarabaeus laticollis]	comp108305_c0_seq1	GreenStinkBug_20150105.fasta	25788.4	1	17	21	33	0.0005	0.665
Nezara viridula_Salivary gland	Mudpit_150330T_GSB_S1 (F006886)	len=2215 path=[2714:0-1004 12444:1005-1010 10589:1011-2214]:108_479 *** gi|340727038|ref|XP_003401858.1| PREDICTED: profilin-like [Bombus terrestris]	comp98071_c2_seq4,comp98071_c2_seq5	GreenStinkBug_20150105.fasta	13522.3	1	6	11	11	0.0002	0.661
Nezara viridula_Salivary gland	Mudpit_150330TGSB_P1 (F006856)	len=1015 path=[993:0-1014]:242_958 *** gi|307095112|gb|ADN29862.1| 40S ribosomal protein S3a [Triatoma matogrossensis]	comp110157_c0_seq1	GreenStinkBug_20150105.fasta	27390	1	14	19	41	0.0007	0.653
Nezara viridula_Salivary gland	Mudpit_150330TGSB_P1 (F006856)	len=2599 path=[1:0-2598]:2217_748 *** gi|190407685|gb|ACE78271.1| vacuolar ATPase B subunit [Bombyx mori]	comp95905_c0_seq1	GreenStinkBug_20150105.fasta	54506.9	1	20	29	59	0.001	0.647
Nezara viridula_Salivary gland	Mudpit_150330TGSB_P1 (F006856)	len=1348 path=[1:0-1347]:138_680 *** gi|357625105|gb|EHJ75654.1| transgelin [Danaus plexippus]	comp77250_c0_seq1	GreenStinkBug_20150105.fasta	20071	1	6	7	9	0.0001	0.646
Nezara viridula_Salivary gland	Mudpit_150330TGSB_P1 (F006829)	Putative muscle actin OS=Lygus lineolaris GN=Act2 PE=2 SV=1	A1BPP6,C9VXR9,M9VDW4,M9VVA5,Q5XUA4,Q5XXT4,Q6PPI5,R4FQA8,T1HVE5,X1X262	TrEMBL_LarvalBugs_20141201.fasta	41772.9	1	17	22	39	0.0005	0.644
Nezara viridula_Salivary gland	Mudpit_150330TGSB_P1 (F006856)	len=1398 path=[1:0-1397]:1126_176 *** gi|114319093|gb|ABI63548.1| receptor for activated protein kinase C-like [Blattella germanica]	comp92937_c0_seq1	GreenStinkBug_20150105.fasta	35803.9	1	17	22	46	0.0007	0.631
Nezara viridula_Salivary gland	Mudpit_150330T_GSB_S1 (F006830)	Putative actin-2 OS=Triatoma infestans PE=2 SV=1	A0A023F5W2,A0A059XKE4,Q201U9,Q5XUC4,R4FQ90	TrEMBL_LarvalBugs_20141201.fasta	41822.7	1	5	9	25	0.0004	0.62
Nezara viridula_Salivary gland	Mudpit_150330TGSB_P1 (F006856)	len=4662 path=[1:0-612 614:613-1391 1393:1392-1395 1397:1396-1598 1602:1599-4661]:234_833 *** gi|91087113|ref|XP_975150.1| PREDICTED: similar to Rab-protein 1 CG3320-PA [Tribolium castaneum]	comp82434_c0_seq1	GreenStinkBug_20150105.fasta	22565.6	1	9	10	13	0.0002	0.615
Nezara viridula_Salivary gland	Mudpit_150330T_GSB_S1 (F006886)	len=4662 path=[1:0-612 614:613-1391 1393:1392-1395 1397:1396-1598 1602:1599-4661]:234_833 *** gi|91087113|ref|XP_975150.1| PREDICTED: similar to Rab-protein 1 CG3320-PA [Tribolium castaneum]	comp82434_c0_seq1	GreenStinkBug_20150105.fasta	22565.6	1	9	10	11	0.0002	0.615
Nezara viridula_Salivary gland	Mudpit_150330T_GSB_S1 (F006886)	len=4079 path=[25:0-61 8104:62-123 86:124-4078]:3824_3483 *** gi|383865999|ref|XP_003708459.1| PREDICTED: transcription elongation factor B polypeptide 2-like	comp35836_c0_seq1,comp35836_c0_seq2	GreenStinkBug_20150105.fasta	12797.4	1	4	4	4	0.0001	0.614
Nezara viridula_Salivary gland	Mudpit_150330T_GSB_S1 (F006830)	Tubulin alpha chain OS=Riptortus pedestris PE=2 SV=1	R4WD60	TrEMBL_LarvalBugs_20141201.fasta	50024.5	1	16	24	55	0.0008	0.611
Nezara viridula_Salivary gland	Mudpit_150330TGSB_P1 (F006829)	Ribosomal protein S14a OS=Riptortus pedestris PE=2 SV=1	R4WI91	TrEMBL_LarvalBugs_20141201.fasta	16195.7	1	8	11	22	0.0003	0.609
Nezara viridula_Salivary gland	Mudpit_150330TGSB_P1 (F006829)	Putative actin-2 OS=Triatoma infestans PE=2 SV=1	A0A023F5W2,A0A059XKE4,Q201U9,Q5XUC4,R4FQ90	TrEMBL_LarvalBugs_20141201.fasta	41822.7	1	6	9	15	0.0002	0.606
Nezara viridula_Salivary gland	Mudpit_150330TGSB_P1 (F006829)	Putative dynein light chain type 1 (Fragment) OS=Triatoma infestans PE=2 SV=1	A0A023FBH1,A0A069DMI2,G8JKF3,R4G3Q5	TrEMBL_LarvalBugs_20141201.fasta	10360.1	1	4	4	4	0.0001	0.605
Nezara viridula_Salivary gland	Mudpit_150330TGSB_P1 (F006856)	len=1469 path=[1447:0-1468]:186_1028 *** gi|46561750|gb|AAT01080.1| putative mitochondrial porin [Homalodisca vitripennis]	comp88470_c0_seq1	GreenStinkBug_20150105.fasta	30649.8	1	16	24	28	0.0005	0.605
Nezara viridula_Salivary gland	Mudpit_150330TGSB_P1 (F006829)	Ribosomal protein S15Aa OS=Riptortus pedestris PE=2 SV=1	R4WRH8	TrEMBL_LarvalBugs_20141201.fasta	14701.8	1	7	8	11	0.0002	0.6
Nezara viridula_Salivary gland	Mudpit_150330T_GSB_S1 (F006886)	len=5016 path=[1:0-4680 4682:4681-5015]:436_2838 *** gi|307174120|gb|EFN64778.1| Transitional endoplasmic reticulum ATPase TER94 [Camponotus floridanus]	comp82392_c1_seq1	GreenStinkBug_20150105.fasta	89034.6	1	36	43	70	0.0012	0.596
Nezara viridula_Salivary gland	Mudpit_150330TGSB_P1 (F006829)	ATP synthase subunit beta OS=Riptortus pedestris PE=2 SV=1	R4WNI7	TrEMBL_LarvalBugs_20141201.fasta	55670.4	1	23	33	80	0.0011	0.591
Nezara viridula_Salivary gland	Mudpit_150330TGSB_P1 (F006829)	40S ribosomal protein S8 OS=Riptortus pedestris PE=2 SV=1	R4WD83	TrEMBL_LarvalBugs_20141201.fasta	24038.1	1	12	15	27	0.0004	0.587
Nezara viridula_Salivary gland	Mudpit_150330T_GSB_S1 (F006886)	len=1069 path=[944:0-730 1675:731-1068]:722_396 *** gi|321457218|gb|EFX68309.1| hypothetical protein DAPPUDRAFT_231749 [Daphnia pulex]	comp103756_c2_seq1	GreenStinkBug_20150105.fasta	11787.1	1	4	6	7	0.0001	0.587
Nezara viridula_Salivary gland	Mudpit_150330TGSB_P1 (F006856)	len=2762 path=[1:0-1032 1034:1033-2761]:235_726 *** gi|156536889|ref|XP_001607048.1| PREDICTED: peptidyl-prolyl cis-trans isomerase-like isoform 2	comp77532_c1_seq1	GreenStinkBug_20150105.fasta	17861.1	1	7	9	14	0.0002	0.585
Nezara viridula_Salivary gland	Mudpit_150330T_GSB_S1 (F006886)	len=2762 path=[1:0-1032 1034:1033-2761]:235_726 *** gi|156536889|ref|XP_001607048.1| PREDICTED: peptidyl-prolyl cis-trans isomerase-like isoform 2	comp77532_c1_seq1	GreenStinkBug_20150105.fasta	17861.1	1	8	12	23	0.0004	0.585
Nezara viridula_Salivary gland	Mudpit_150330T_GSB_S1 (F006886)	len=2117 path=[2095:0-2027 4123:2028-2116]:1954_944 *** gi|91085015|ref|XP_973533.1| PREDICTED: similar to malate dehydrogenase [Tribolium castaneum]	comp35776_c0_seq1	GreenStinkBug_20150105.fasta	35501.7	1	11	14	30	0.0005	0.576
Nezara viridula_Salivary gland	Mudpit_150330T_GSB_S1 (F006886)	len=1333 path=[1:0-1332]:280_906 *** gi|332376793|gb|AEE63536.1| unknown [Dendroctonus ponderosae]	comp90172_c0_seq1	GreenStinkBug_20150105.fasta	23250.8	1	7	8	10	0.0002	0.574
Nezara viridula_Salivary gland	Mudpit_150330T_GSB_S1 (F006830)	ATP synthase subunit beta OS=Riptortus pedestris PE=2 SV=1	R4WNI7	TrEMBL_LarvalBugs_20141201.fasta	55670.4	1	20	23	28	0.0004	0.564
Nezara viridula_Salivary gland	Mudpit_150330TGSB_P1 (F006856)	len=2215 path=[2714:0-1004 12444:1005-1010 10589:1011-2214]:108_479 *** gi|340727038|ref|XP_003401858.1| PREDICTED: profilin-like [Bombus terrestris]	comp98071_c2_seq4,comp98071_c2_seq5	GreenStinkBug_20150105.fasta	13522.3	1	5	5	5	0.0001	0.556
Nezara viridula_Salivary gland	Mudpit_150330TGSB_P1 (F006856)	len=9152 path=[1:0-251 253:252-261 263:262-274 276:275-3359 3361:3360-3381 3383:3382-3473 3475:3474-3477 3479:3478-4674 4676:4675-4689 4691:4690-5069 5071:5070-5073 5075:5074-5432 5434:5433-5454 5456:5455-5489 5491:5490-5499 5501:5500-6447 6449:6448-6703 6705:6704-6829 6831:6830-9151]:317_7558 *** gi|242019111|ref|XP_002430009.1| Spectrin alpha chain, putative [Pediculus humanus corporis]	comp109705_c0_seq1	GreenStinkBug_20150105.fasta	278597	1	111	132	205	0.0033	0.553
Nezara viridula_Salivary gland	Mudpit_150330T_GSB_S1 (F006886)	len=2599 path=[1:0-2598]:2217_748 *** gi|190407685|gb|ACE78271.1| vacuolar ATPase B subunit [Bombyx mori]	comp95905_c0_seq1	GreenStinkBug_20150105.fasta	54506.9	1	17	23	41	0.0007	0.549
Nezara viridula_Salivary gland	Mudpit_150330TGSB_P1 (F006829)	Histone H4 (Fragment) OS=Triatoma infestans PE=2 SV=1	A0A023F4Z5,A0A069DNA8,C4WWC4,R4G555,T1H8F0	TrEMBL_LarvalBugs_20141201.fasta	11381.8	1	10	12	31	0.0004	0.545
Nezara viridula_Salivary gland	Mudpit_150330TGSB_P1 (F006829)	Tubulin alpha chain OS=Riptortus pedestris PE=2 SV=1	R4WD60	TrEMBL_LarvalBugs_20141201.fasta	50024.5	1	15	25	76	0.0011	0.542
Nezara viridula_Salivary gland	Mudpit_150330T_GSB_S1 (F006886)	len=2963 path=[2410:0-646 5737:647-1472 3057:1473-1474 3059:1475-2962]:2764_1499 *** gi|383860102|ref|XP_003705530.1| PREDICTED: eukaryotic initiation factor 4A-II-like isoform 1	comp58647_c0_seq1,comp58647_c0_seq2	GreenStinkBug_20150105.fasta	47999.5	1	16	21	23	0.0004	0.538
Nezara viridula_Salivary gland	Mudpit_150330TGSB_P1 (F006856)	len=8350 path=[1:0-6777 18283:6778-6778 7047:6779-7199 7468:7200-8349]:350_7231 *** gi|350419877|ref|XP_003492332.1| PREDICTED: spectrin beta chain-like isoform 2 [Bombus impatiens]	comp102701_c0_seq1	GreenStinkBug_20150105.fasta	265677	1	88	110	247	0.004	0.533
Nezara viridula_Salivary gland	Mudpit_150330T_GSB_S1 (F006886)	len=8729 path=[1:0-804 806:805-980 36204:981-986 988:987-1050 36294:1051-1054 36298:1055-1058 36302:1059-1068 36312:1069-1135 36407:1136-1136 36408:1137-1137 36409:1138-1138 30187:1139-1147 30196:1148-1175 36822:1176-1179 30228:1180-1186 30235:1187-1200 36518:1201-1267 1267:1268-1293 1293:1294-1317 1317:1318-1366 1366:1367-1370 36632:1371-1421 30458:1422-1448 36688:1449-1458 36698:1459-3918 30063…	comp106974_c2_seq1,comp106974_c2_seq2	GreenStinkBug_20150105.fasta	46903.8	1	5	5	5	0.0001	0.527
Nezara viridula_Salivary gland	Mudpit_150330TGSB_P1 (F006856)	len=3741 path=[3720:0-3369 7091:3370-3740]:2038_2616 *** gi|263173542|gb|ACY69967.1| vesicle coat complex COPII GTPase subunit SAR1 [Cimex lectularius]	comp91922_c0_seq1	GreenStinkBug_20150105.fasta	21709.2	1	8	12	13	0.0002	0.523
Nezara viridula_Salivary gland	Mudpit_150330T_GSB_S1 (F006886)	len=5923 path=[4:0-2050 2055:2051-2051 2056:2052-2155 13871:2156-2266 13982:2267-2307 2160:2308-2453 14871:2454-2481 11678:2482-2534 11731:2535-2592 16073:2593-2594 12822:2595-2634 12862:2635-2716 16116:2717-2720 12948:2721-2721 12949:2722-2756 12984:2757-2890 16166:2891-2907 16183:2908-3231 15405:3232-3245 13481:3246-3263 13499:3264-3265 2306:3266-4205 3247:4206-5014 4056:5015-5038 4080:5039-504…	comp107721_c0_seq10,comp107721_c0_seq11,comp107721_c0_seq12,comp107721_c0_seq35,comp107721_c0_seq42,comp107721_c0_seq44,comp107721_c0_seq48,comp107721_c0_seq49,comp107721_c0_seq5,comp107721_c0_seq52,comp107721_c0_seq54,comp107721_c0_seq56,comp107721_c0_seq8	GreenStinkBug_20150105.fasta	20237.1	1	5	5	5	0.0001	0.522
Nezara viridula_Salivary gland	Mudpit_150330TGSB_P1 (F006856)	len=5016 path=[1:0-4680 4682:4681-5015]:436_2838 *** gi|307174120|gb|EFN64778.1| Transitional endoplasmic reticulum ATPase TER94 [Camponotus floridanus]	comp82392_c1_seq1	GreenStinkBug_20150105.fasta	89034.6	1	31	36	53	0.0009	0.521
Nezara viridula_Salivary gland	Mudpit_150330T_GSB_S1 (F006886)	len=2517 path=[2495:0-2516]:2123_288 *** gi|399894431|gb|AFP54307.1| heat shock protein 70 cognate [Lycorma delicatula]	comp35790_c0_seq1	GreenStinkBug_20150105.fasta	68055.1	1	27	39	98	0.0017	0.52
Nezara viridula_Salivary gland	Mudpit_150330TGSB_P1 (F006856)	len=677 path=[655:0-676]:640_293 *** gi|91086119|ref|XP_968221.1| PREDICTED: similar to AGAP008724-PA [Tribolium castaneum]	comp35922_c0_seq1	GreenStinkBug_20150105.fasta	13071	1	4	4	4	0.0001	0.517
Nezara viridula_Salivary gland	Mudpit_150330T_GSB_S1 (F006830)	Histone H4 (Fragment) OS=Triatoma infestans PE=2 SV=1	A0A023F4Z5,A0A069DNA8,C4WWC4,R4G555,T1H8F0	TrEMBL_LarvalBugs_20141201.fasta	11381.8	1	5	5	14	0.0002	0.515
Nezara viridula_Salivary gland	Mudpit_150330T_GSB_S1 (F006830)	Uncharacterized protein OS=Riptortus pedestris PE=2 SV=1	R4WMX4	TrEMBL_LarvalBugs_20141201.fasta	16862.2	1	6	8	19	0.0003	0.514
Nezara viridula_Salivary gland	Mudpit_150330T_GSB_S1 (F006886)	len=7303 path=[6363:0-65 6429:66-67 6431:68-256 6620:257-1758 17701:1759-1798 17741:1799-1948 345:1949-3065 13181:3066-3445 13564:3446-3602 13721:3603-3671 13790:3672-5019 15138:5020-6104 16240:6105-6373 16509:6374-7302]:1752_88 *** gi|307196745|gb|EFN78204.1| Eukaryotic peptide chain release factor GTP-binding subunit ERF3A	comp104221_c0_seq1,comp104221_c0_seq15,comp104221_c0_seq3,comp104221_c0_seq4,comp104221_c0_seq8,comp104221_c0_seq9	GreenStinkBug_20150105.fasta	61034.8	1	19	21	35	0.0006	0.514
Nezara viridula_Salivary gland	Mudpit_150330T_GSB_S1 (F006886)	len=3927 path=[1:0-111 113:112-115 117:116-300 302:301-307 309:308-390 392:391-391 393:392-415 417:416-1553 1555:1554-1579 10494:1580-1623 10538:1624-1633 1635:1634-1657 10571:1658-1709 1708:1710-1943 1942:1944-1957 1956:1958-2005 2004:2006-2066 2065:2067-2149 2148:2150-2234 2233:2235-2317 2316:2318-2336 2335:2337-2485 2484:2486-2495 12071:2496-2614 2613:2615-2618 2617:2619-2664 2663:2665-2711 27…	comp108216_c0_seq1	GreenStinkBug_20150105.fasta	48511.2	1	4	4	4	0.0001	0.514
Nezara viridula_Salivary gland	Mudpit_150330TGSB_P1 (F006829)	Putative ras-related small gtpase rho type OS=Triatoma infestans PE=2 SV=1	A0A023FBB2,R4G8L9	TrEMBL_LarvalBugs_20141201.fasta	21762.8	1	7	8	8	0.0001	0.513
Nezara viridula_Salivary gland	Mudpit_150330TGSB_P1 (F006856)	len=5923 path=[4:0-2050 2055:2051-2051 2056:2052-2155 13871:2156-2266 13982:2267-2307 2160:2308-2453 14871:2454-2481 11678:2482-2534 11731:2535-2592 16073:2593-2594 12822:2595-2634 12862:2635-2716 16116:2717-2720 12948:2721-2721 12949:2722-2756 12984:2757-2890 16166:2891-2907 16183:2908-3231 15405:3232-3245 13481:3246-3263 13499:3264-3265 2306:3266-4205 3247:4206-5014 4056:5015-5038 4080:5039-504…	comp107721_c0_seq10,comp107721_c0_seq11,comp107721_c0_seq12,comp107721_c0_seq35,comp107721_c0_seq42,comp107721_c0_seq44,comp107721_c0_seq48,comp107721_c0_seq49,comp107721_c0_seq5,comp107721_c0_seq52,comp107721_c0_seq54,comp107721_c0_seq56,comp107721_c0_seq8	GreenStinkBug_20150105.fasta	20237.1	1	6	6	6	0.0001	0.511
Nezara viridula_Salivary gland	Mudpit_150330TGSB_P1 (F006856)	len=5819 path=[12497:0-75 12573:76-437 12938:438-1935 14436:1936-2844 15345:2845-5818]:1912_566 *** gi|389607689|dbj|BAK08877.2| elongation factor 1 alpha [Riptortus pedestris]	comp95765_c0_seq1	GreenStinkBug_20150105.fasta	49138.1	1	16	24	134	0.0022	0.51
Nezara viridula_Salivary gland	Mudpit_150330T_GSB_S1 (F006830)	Putative 26s proteasome regulatory complex atpase rpt2 OS=Triatoma infestans PE=2 SV=1	A0A023FAX2,A0A069DYX0,R4G4V6	TrEMBL_LarvalBugs_20141201.fasta	46202.9	1	10	11	11	0.0002	0.502
Nezara viridula_Salivary gland	Mudpit_150330TGSB_P1 (F006856)	len=2117 path=[2095:0-2027 4123:2028-2116]:1954_944 *** gi|91085015|ref|XP_973533.1| PREDICTED: similar to malate dehydrogenase [Tribolium castaneum]	comp35776_c0_seq1	GreenStinkBug_20150105.fasta	35501.7	1	11	15	23	0.0004	0.501
Nezara viridula_Salivary gland	Mudpit_150330TGSB_P1 (F006856)	len=1047 path=[1:0-1046]:622_53 *** gi|339283878|gb|AEJ38208.1| 60S ribosomal protein L9 [Laodelphax striatellus]	comp77514_c0_seq1	GreenStinkBug_20150105.fasta	21515.1	1	8	10	15	0.0002	0.5
Nezara viridula_Salivary gland	Mudpit_150330T_GSB_S1 (F006830)	Putative snrnp core protein (Fragment) OS=Panstrongylus megistus PE=2 SV=1	A0A069DNW1	TrEMBL_LarvalBugs_20141201.fasta	11185.9	1	3	4	4	0.0001	0.5
Nezara viridula_Salivary gland	Mudpit_150330T_GSB_S1 (F006886)	len=5819 path=[12497:0-75 12573:76-437 12938:438-1935 14436:1936-2844 15345:2845-5818]:1912_566 *** gi|389607689|dbj|BAK08877.2| elongation factor 1 alpha [Riptortus pedestris]	comp95765_c0_seq1	GreenStinkBug_20150105.fasta	49138.1	1	15	23	88	0.0015	0.499
Nezara viridula_Salivary gland	Mudpit_150330T_GSB_S1 (F006830)	Putative muscle actin OS=Lygus lineolaris GN=Act2 PE=2 SV=1	A1BPP6,C9VXR9,M9VDW4,M9VVA5,Q5XUA4,Q5XXT4,Q6PPI5,R4FQA8,T1HVE5,X1X262	TrEMBL_LarvalBugs_20141201.fasta	41772.9	1	14	18	45	0.0006	0.497
Nezara viridula_Salivary gland	Mudpit_150330TGSB_P1 (F006856)	len=1969 path=[1947:0-1968]:273_1169 *** gi|149689162|gb|ABR27934.1| truncated mitochondrial ADP/ATP translocase [Triatoma infestans]	comp110106_c0_seq1	GreenStinkBug_20150105.fasta	32680.2	1	15	18	88	0.0014	0.488
Nezara viridula_Salivary gland	Mudpit_150330TGSB_P1 (F006856)	len=843 path=[829:0-494 1324:495-842]:624_256 *** gi|91091768|ref|XP_969459.1| PREDICTED: similar to CG1458 CG1458-PA [Tribolium castaneum]	comp35818_c0_seq1	GreenStinkBug_20150105.fasta	13783.3	1	4	4	4	0.0001	0.488
Nezara viridula_Salivary gland	Mudpit_150330T_GSB_S1 (F006886)	len=4741 path=[1:0-1174 1176:1175-1194 1196:1195-2237 2239:2238-2240 2242:2241-2621 2623:2622-2628 2630:2629-2652 11539:2653-3062 3064:3063-3066 3068:3067-3095 3097:3096-3111 3113:3112-4154 4156:4155-4740]:4146_898 *** gi|237874159|ref|NP_001153852.1| ATP citrate lyase [Acyrthosiphon pisum]	comp106673_c0_seq1,comp106673_c0_seq2	GreenStinkBug_20150105.fasta	119571	1	37	49	71	0.0012	0.488
Nezara viridula_Salivary gland	Mudpit_150330TGSB_P1 (F006829)	Ribosomal protein L30 OS=Riptortus pedestris PE=2 SV=1	R4WD63	TrEMBL_LarvalBugs_20141201.fasta	12664.5	1	4	7	10	0.0001	0.487
Nezara viridula_Salivary gland	Mudpit_150330TGSB_P1 (F006856)	len=2517 path=[2495:0-2516]:2123_288 *** gi|399894431|gb|AFP54307.1| heat shock protein 70 cognate [Lycorma delicatula]	comp35790_c0_seq1	GreenStinkBug_20150105.fasta	68055.1	1	23	31	55	0.0009	0.485
Nezara viridula_Salivary gland	Mudpit_150330TGSB_P1 (F006856)	len=3956 path=[3934:0-333 4268:334-346 4281:347-3955]:333_2630 *** gi|91086195|ref|XP_971475.1| PREDICTED: similar to protein transport protein sec23 [Tribolium	comp91854_c0_seq1	GreenStinkBug_20150105.fasta	85910.6	1	18	22	24	0.0004	0.484
Nezara viridula_Salivary gland	Mudpit_150330T_GSB_S1 (F006886)	len=2937 path=[1:0-367 370:368-2438 5854:2439-2463 2466:2464-2936]:2799_1474 *** gi|242025420|ref|XP_002433122.1| Rab GDP dissociation inhibitor alpha, putative [Pediculus humanus	comp101317_c0_seq1	GreenStinkBug_20150105.fasta	49883.7	1	6	7	8	0.0001	0.484
Nezara viridula_Salivary gland	Mudpit_150330TGSB_P1 (F006856)	len=2200 path=[2178:0-659 2838:660-684 2863:685-2199]:221_1861 *** gi|193582510|ref|XP_001951708.1| PREDICTED: glutamate dehydrogenase, mitochondrial-like [Acyrthosiphon	comp82353_c0_seq1	GreenStinkBug_20150105.fasta	60761.2	1	19	25	45	0.0007	0.481
Nezara viridula_Salivary gland	Mudpit_150330TGSB_P1 (F006856)	len=742 path=[720:0-741]:184_639 *** gi|194764911|ref|XP_001964571.1| GF22983 [Drosophila ananassae]	comp58713_c0_seq1	GreenStinkBug_20150105.fasta	17465.5	1	6	7	12	0.0002	0.48
Nezara viridula_Salivary gland	Mudpit_150330TGSB_P1 (F006856)	len=1554 path=[2316:0-98 2415:99-1553]:176_625 *** gi|91092198|ref|XP_969360.1| PREDICTED: similar to ubiquitin conjugating enzyme E2 [Tribolium	comp58323_c0_seq1,comp58323_c0_seq2	GreenStinkBug_20150105.fasta	17081.5	1	5	5	5	0.0001	0.48
Nezara viridula_Salivary gland	Mudpit_150330T_GSB_S1 (F006886)	len=742 path=[720:0-741]:184_639 *** gi|194764911|ref|XP_001964571.1| GF22983 [Drosophila ananassae]	comp58713_c0_seq1	GreenStinkBug_20150105.fasta	17465.5	1	6	8	25	0.0004	0.48
Nezara viridula_Salivary gland	Mudpit_150330TGSB_P1 (F006856)	len=1884 path=[1:0-1883]:1675_68 *** gi|193666827|ref|XP_001943349.1| PREDICTED: ATP synthase subunit alpha, mitochondrial-like [Acyrthosiphon	comp110139_c0_seq1	GreenStinkBug_20150105.fasta	58350.3	1	24	29	81	0.0013	0.478
Nezara viridula_Salivary gland	Mudpit_150330TGSB_P1 (F006856)	len=2963 path=[2410:0-646 5737:647-1472 3057:1473-1474 3059:1475-2962]:2764_1499 *** gi|383860102|ref|XP_003705530.1| PREDICTED: eukaryotic initiation factor 4A-II-like isoform 1	comp58647_c0_seq1,comp58647_c0_seq2	GreenStinkBug_20150105.fasta	47999.5	1	15	18	23	0.0004	0.474
Nezara viridula_Salivary gland	Mudpit_150330T_GSB_S1 (F006886)	len=883 path=[861:0-882]:68_769 *** gi|332018472|gb|EGI59062.1| Proteasome subunit alpha type-2 [Acromyrmex echinatior]	comp82165_c0_seq1	GreenStinkBug_20150105.fasta	25788.9	1	7	11	11	0.0002	0.474
Nezara viridula_Salivary gland	Mudpit_150330TGSB_P1 (F006829)	ADP-ribosylation factor, arf OS=Riptortus pedestris PE=2 SV=1	R4WIS6	TrEMBL_LarvalBugs_20141201.fasta	20738.9	1	7	8	8	0.0001	0.473
Nezara viridula_Salivary gland	Mudpit_150330TGSB_P1 (F006856)	len=1009 path=[1018:0-1008]:311_970 *** gi|242009032|ref|XP_002425297.1| 60S ribosomal protein L10, putative [Pediculus humanus corporis]	comp58751_c0_seq1	GreenStinkBug_20150105.fasta	25355.1	1	8	12	17	0.0003	0.473
Nezara viridula_Salivary gland	Mudpit_150330T_GSB_S1 (F006886)	len=2918 path=[1:0-1141 1143:1142-2917]:253_1020 *** gi|307180368|gb|EFN68394.1| 14-3-3 protein epsilon [Camponotus floridanus]	comp35796_c0_seq1	GreenStinkBug_20150105.fasta	29127.9	1	6	7	10	0.0002	0.473
Nezara viridula_Salivary gland	Mudpit_150330T_GSB_S1 (F006886)	len=1780 path=[2:0-1779]:1602_1126 *** gi|289740109|gb|ADD18802.1| ubiquitin protein ligase [Glossina morsitans morsitans]	comp111278_c0_seq1	GreenStinkBug_20150105.fasta	18082.6	1	3	3	3	0.0001	0.472
Nezara viridula_Salivary gland	Mudpit_150330T_GSB_S1 (F006830)	Putative dynein light chain type 1 (Fragment) OS=Triatoma infestans PE=2 SV=1	A0A023FBH1,A0A069DMI2,G8JKF3,R4G3Q5	TrEMBL_LarvalBugs_20141201.fasta	10360.1	1	3	5	5	0.0001	0.469
Nezara viridula_Salivary gland	Mudpit_150330T_GSB_S1 (F006886)	len=3635 path=[3613:0-1285 4899:1286-1309 4923:1310-2047 5661:2048-2064 5678:2065-2098 5712:2099-2115 5729:2116-2242 5856:2243-2266 5880:2267-2392 6006:2393-2416 6030:2417-2500 6114:2501-2524 6138:2525-3634]:2989_2126 *** gi|307192237|gb|EFN75539.1| 26S proteasome non-ATPase regulatory subunit 7 [Harpegnathos	comp96234_c0_seq1	GreenStinkBug_20150105.fasta	32534.1	1	8	11	11	0.0002	0.469
Nezara viridula_Salivary gland	Mudpit_150330TGSB_P1 (F006856)	len=6303 path=[6281:0-1666 16829:1667-1671 7953:1672-1687 7969:1688-4248 10530:4249-6302]:1756_371 *** gi|289743527|gb|ADD20511.1| NADH dehydrogenase flavoprotein 1 ubiquinone [Glossina morsitans	comp91435_c0_seq2	GreenStinkBug_20150105.fasta	50662.6	1	6	7	8	0.0001	0.468
Nezara viridula_Salivary gland	Mudpit_150330TGSB_P1 (F006856)	len=10607 path=[68:0-931 23214:932-932 22573:933-1032 1101:1033-1035 1104:1036-1444 23238:1445-1448 1517:1449-1563 1632:1564-1604 21812:1605-1608 21816:1609-1611 1680:1612-1955 2024:1956-2004 2073:2005-2218 2287:2219-2322 2391:2323-3694 3763:3695-3765 3834:3766-5859 5928:5860-5910 5979:5911-10606]:41_5986 *** gi|328702403|ref|XP_001952092.2| PREDICTED: myosin heavy chain, muscle isoform 1 [Acyrth…	comp97873_c0_seq2	GreenStinkBug_20150105.fasta	226229	1	64	76	109	0.0018	0.467
Nezara viridula_Salivary gland	Mudpit_150330TGSB_P1 (F006856)	len=7740 path=[7954:0-7739]:392_5431 *** gi|242006398|ref|XP_002424037.1| clathrin heavy chain, putative [Pediculus humanus corporis]	comp76075_c0_seq1	GreenStinkBug_20150105.fasta	192520	1	57	68	87	0.0014	0.466
Nezara viridula_Salivary gland	Mudpit_150330TGSB_P1 (F006856)	len=1084 path=[1:0-1083]:142_675 *** gi|307095120|gb|ADN29866.1| signal peptidase 18 kDa subunit [Triatoma matogrossensis]	comp35742_c0_seq1	GreenStinkBug_20150105.fasta	19986.5	1	6	8	12	0.0002	0.466
Nezara viridula_Salivary gland	Mudpit_150330T_GSB_S1 (F006830)	14-3-3 zeta protein OS=Riptortus pedestris PE=2 SV=1	R4WCX1	TrEMBL_LarvalBugs_20141201.fasta	28193.3	1	9	11	18	0.0003	0.466
Nezara viridula_Salivary gland	Mudpit_150330T_GSB_S1 (F006886)	len=3785 path=[3763:0-2514 6278:2515-3784]:2944_3684 *** gi|307095114|gb|ADN29863.1| proteasome subunit alpha type 6 [Triatoma matogrossensis]	comp96495_c0_seq1	GreenStinkBug_20150105.fasta	27443.2	1	9	10	12	0.0002	0.466
Nezara viridula_Salivary gland	Mudpit_150330T_GSB_S1 (F006886)	len=1742 path=[1720:0-1741]:536_1531 *** gi|195355459|ref|XP_002044209.1| GM22592 [Drosophila sechellia]	comp89413_c0_seq1	GreenStinkBug_20150105.fasta	35773	1	7	10	21	0.0004	0.464
Nezara viridula_Salivary gland	Mudpit_150330T_GSB_S1 (F006886)	len=938 path=[1:0-937]:183_845 *** gi|91092850|ref|XP_968855.1| PREDICTED: similar to proteasome beta subunit [Tribolium castaneum]	comp58848_c0_seq1	GreenStinkBug_20150105.fasta	24630.9	1	8	11	11	0.0002	0.457
Nezara viridula_Salivary gland	Mudpit_150330TGSB_P1 (F006829)	Putative ubiquitin/ribosomal protein S27Ae fusion protein OS=Oncopeltus fasciatus PE=2 SV=1	A3FK44,R4WMU3	TrEMBL_LarvalBugs_20141201.fasta	17886.7	1	6	7	20	0.0003	0.455
Nezara viridula_Salivary gland	Mudpit_150330T_GSB_S1 (F006886)	len=7740 path=[7954:0-7739]:392_5431 *** gi|242006398|ref|XP_002424037.1| clathrin heavy chain, putative [Pediculus humanus corporis]	comp76075_c0_seq1	GreenStinkBug_20150105.fasta	192520	1	48	58	67	0.0011	0.455
Nezara viridula_Salivary gland	Mudpit_150330T_GSB_S1 (F006886)	len=5741 path=[1:0-263 12802:264-264 266:265-271 12805:272-501 503:502-503 505:504-2228 2230:2229-5740]:2906_987 *** gi|91077414|ref|XP_975386.1| PREDICTED: similar to conserved hypothetical protein [Tribolium	comp106348_c0_seq1	GreenStinkBug_20150105.fasta	70092.3	1	31	40	60	0.001	0.452
Nezara viridula_Salivary gland	Mudpit_150330T_GSB_S1 (F006886)	len=2837 path=[5313:0-816 6131:817-914 6229:915-919 6234:920-1743 7058:1744-1747 7062:1748-2836]:1695_2213 *** gi|156544526|ref|XP_001607296.1| PREDICTED: malignant T cell-amplified sequence 1-like [Nasonia	comp105229_c0_seq1	GreenStinkBug_20150105.fasta	19324.4	1	4	4	4	0.0001	0.451
Nezara viridula_Salivary gland	Mudpit_150330T_GSB_S1 (F006886)	len=2617 path=[1:0-2616]:2459_300 *** gi|393395418|gb|AFN08644.1| heat shock protein 90 [Oxya chinensis]	comp82387_c0_seq1	GreenStinkBug_20150105.fasta	82932.3	1	29	38	78	0.0013	0.45
Nezara viridula_Salivary gland	Mudpit_150330T_GSB_S1 (F006886)	len=9152 path=[1:0-251 253:252-261 263:262-274 276:275-3359 3361:3360-3381 3383:3382-3473 3475:3474-3477 3479:3478-4674 4676:4675-4689 4691:4690-5069 5071:5070-5073 5075:5074-5432 5434:5433-5454 5456:5455-5489 5491:5490-5499 5501:5500-6447 6449:6448-6703 6705:6704-6829 6831:6830-9151]:317_7558 *** gi|242019111|ref|XP_002430009.1| Spectrin alpha chain, putative [Pediculus humanus corporis]	comp109705_c0_seq1	GreenStinkBug_20150105.fasta	278597	1	86	98	103	0.0018	0.45
Nezara viridula_Salivary gland	Mudpit_150330T_GSB_S1 (F006886)	len=2096 path=[14798:0-1701 16503:1702-2094 27258:2095-2095]:245_1654 *** gi|158300147|ref|XP_551775.3| AGAP012407-PA [Anopheles gambiae str. PEST]	comp109238_c3_seq2,comp109238_c3_seq3	GreenStinkBug_20150105.fasta	52457.6	1	19	28	119	0.002	0.449
Nezara viridula_Salivary gland	Mudpit_150330TGSB_P1 (F006856)	len=3470 path=[1:0-498 500:499-1532 1534:1533-1534 1536:1535-3469]:338_1216 *** gi|242024716|ref|XP_002432772.1| Soluble NSF attachment protein, putative [Pediculus humanus corporis]	comp91934_c0_seq1	GreenStinkBug_20150105.fasta	33263.4	1	4	4	4	0.0001	0.447
Nezara viridula_Salivary gland	Mudpit_150330TGSB_P1 (F006829)	40S ribosomal protein S21 OS=Riptortus pedestris PE=2 SV=1	R4WIC3	TrEMBL_LarvalBugs_20141201.fasta	9217	1	3	3	3	0	0.446
Nezara viridula_Salivary gland	Mudpit_150330TGSB_P1 (F006856)	len=944 path=[2572:0-114 350:115-306 542:307-316 552:317-943]:117_842 *** gi|389612538|dbj|BAM19702.1| fibrillarin, partial [Papilio xuthus]	comp75976_c0_seq2	GreenStinkBug_20150105.fasta	26456.7	1	7	9	12	0.0002	0.446
Nezara viridula_Salivary gland	Mudpit_150330T_GSB_S1 (F006886)	len=3629 path=[3607:0-3628]:2484_808 *** gi|332019713|gb|EGI60183.1| 60 kDa heat shock protein, mitochondrial [Acromyrmex echinatior]	comp77801_c0_seq1	GreenStinkBug_20150105.fasta	59692.6	1	21	29	48	0.0008	0.445
Nezara viridula_Salivary gland	Mudpit_150330TGSB_P1 (F006856)	len=2617 path=[1:0-2616]:2459_300 *** gi|393395418|gb|AFN08644.1| heat shock protein 90 [Oxya chinensis]	comp82387_c0_seq1	GreenStinkBug_20150105.fasta	82932.3	1	26	29	30	0.0005	0.442
Nezara viridula_Salivary gland	Mudpit_150330TGSB_P1 (F006829)	14-3-3 zeta protein OS=Riptortus pedestris PE=2 SV=1	R4WCX1	TrEMBL_LarvalBugs_20141201.fasta	28193.3	1	9	10	13	0.0002	0.441
Nezara viridula_Salivary gland	Mudpit_150330TGSB_P1 (F006856)	len=3121 path=[17258:0-317 17576:318-364 17623:365-377 17636:378-411 17670:412-412 17671:413-448 34589:449-453 34594:454-456 34598:457-523 34638:524-524 34639:525-528 17790:529-531 17793:532-1216 18478:1217-1240 18502:1241-1285 18547:1286-1309 18571:1310-1334 18596:1335-1345 8029:1346-1563 8247:1564-1564 8248:1565-1854 8538:1855-1892 8576:1893-2085 8769:2086-2109 8793:2110-3120]:2764_2126 *** gi|…	comp107551_c1_seq2,comp107551_c1_seq6	GreenStinkBug_20150105.fasta	24699.5	1	8	8	10	0.0002	0.441
Nezara viridula_Salivary gland	Mudpit_150330TGSB_P1 (F006856)	len=6539 path=[6542:0-5063 14677:5064-5068 11611:5069-5098 11641:5099-5470 12013:5471-5853 12396:5854-5854 12397:5855-5878 12421:5879-6538]:4488_6320 *** gi|291866|gb|AAA35578.1| ATPase [Homo sapiens]	comp106056_c0_seq1	GreenStinkBug_20150105.fasta	67660.8	1	17	20	26	0.0004	0.44
Nezara viridula_Salivary gland	Mudpit_150330TGSB_P1 (F006856)	len=4528 path=[10608:0-1256 11865:1257-1684 12293:1685-1685 12294:1686-1709 12318:1710-2482 13091:2483-4527]:682_4389 *** gi|270013832|gb|EFA10280.1| hypothetical protein TcasGA2_TC012484 [Tribolium castaneum]	comp107514_c3_seq2	GreenStinkBug_20150105.fasta	138528	1	46	67	129	0.0021	0.439
Nezara viridula_Salivary gland	Mudpit_150330TGSB_P1 (F006856)	len=3435 path=[1:0-712 714:713-1939 1941:1940-3434]:672_3200 *** gi|359843236|gb|AEV89753.1| elongation factor 2 [Schistocerca gregaria]	comp82358_c0_seq1	GreenStinkBug_20150105.fasta	94535.4	1	4	5	16	0.0003	0.437
Nezara viridula_Salivary gland	Mudpit_150330TGSB_P1 (F006829)	Elongation factor 2 OS=Riptortus pedestris PE=2 SV=1	R4WCQ3	TrEMBL_LarvalBugs_20141201.fasta	94667.2	1	32	44	151	0.0021	0.436
Nezara viridula_Salivary gland	Mudpit_150330TGSB_P1 (F006856)	len=1171 path=[1149:0-1170]:137_955 *** gi|357609697|gb|EHJ66584.1| prohibitin protein WPH [Danaus plexippus]	comp35717_c0_seq1	GreenStinkBug_20150105.fasta	30208.8	1	6	7	7	0.0001	0.436
Nezara viridula_Salivary gland	Mudpit_150330T_GSB_S1 (F006830)	26S protease regulatory subunit 7 OS=Riptortus pedestris PE=2 SV=1	R4WRD0	TrEMBL_LarvalBugs_20141201.fasta	48452.3	1	11	11	11	0.0002	0.436
Nezara viridula_Salivary gland	Mudpit_150330T_GSB_S1 (F006886)	len=2528 path=[1:0-571 573:572-584 586:585-2241 2243:2242-2259 2261:2260-2527]:535_1980 *** gi|332029593|gb|EGI69482.1| 6-phosphogluconate dehydrogenase, decarboxylating [Acromyrmex	comp96396_c0_seq1	GreenStinkBug_20150105.fasta	52550.4	1	13	16	17	0.0003	0.436
Nezara viridula_Salivary gland	Mudpit_150330T_GSB_S1 (F006886)	len=3327 path=[3305:0-2465 5771:2466-3326]:1283_108 *** gi|170034396|ref|XP_001845060.1| 26S protease regulatory subunit S10B [Culex quinquefasciatus]	comp86823_c0_seq1	GreenStinkBug_20150105.fasta	44418	1	3	3	3	0.0001	0.436
Nezara viridula_Salivary gland	Mudpit_150330TGSB_P1 (F006829)	Uncharacterized protein OS=Riptortus pedestris PE=2 SV=1	R4WMX4	TrEMBL_LarvalBugs_20141201.fasta	16862.2	1	5	6	8	0.0001	0.432
Nezara viridula_Salivary gland	Mudpit_150330TGSB_P1 (F006829)	Polyadenylate-binding protein (Fragment) OS=Riptortus pedestris PE=2 SV=1	R4WE66	TrEMBL_LarvalBugs_20141201.fasta	55191.1	1	19	21	50	0.0007	0.431
Nezara viridula_Salivary gland	Mudpit_150330TGSB_P1 (F006856)	len=994 path=[972:0-154 1127:155-155 1128:156-179 1152:180-739 1712:740-785 1758:786-993]:833_129 *** gi|149689084|gb|ABR27873.1| 60S ribosomal protein L8 [Triatoma infestans]	comp94040_c0_seq1	GreenStinkBug_20150105.fasta	25814.2	1	8	10	15	0.0002	0.43
Nezara viridula_Salivary gland	Mudpit_150330TGSB_P1 (F006856)	len=2096 path=[14798:0-1701 16503:1702-2094 27258:2095-2095]:245_1654 *** gi|158300147|ref|XP_551775.3| AGAP012407-PA [Anopheles gambiae str. PEST]	comp109238_c3_seq2,comp109238_c3_seq3	GreenStinkBug_20150105.fasta	52457.6	1	17	23	44	0.0007	0.43
Nezara viridula_Salivary gland	Mudpit_150330TGSB_P1 (F006829)	Ras-related protein Rab-7 OS=Riptortus pedestris PE=2 SV=1	R4WDM7	TrEMBL_LarvalBugs_20141201.fasta	23144.5	1	6	7	8	0.0001	0.427
Nezara viridula_Salivary gland	Mudpit_150330T_GSB_S1 (F006886)	len=2965 path=[1:0-210 8657:211-649 660:650-673 685:674-838 8802:839-876 888:877-964 976:965-993 1005:994-1180 1193:1181-1225 8901:1226-1242 1255:1243-1267 8926:1268-1327 1340:1328-1375 8978:1376-1418 1432:1419-1659 1673:1660-1684 1698:1685-1714 9046:1715-1715 1730:1716-1771 1786:1772-1778 1793:1779-1841 6076:1842-1862 1877:1863-1910 1925:1911-1935 1950:1936-2224 9223:2225-2229 9228:2230-2244 924…	comp109493_c0_seq2,comp109493_c0_seq3	GreenStinkBug_20150105.fasta	23809.2	1	6	7	12	0.0002	0.427
Nezara viridula_Salivary gland	Mudpit_150330T_GSB_S1 (F006886)	len=1055 path=[1033:0-142 1176:143-144 1178:145-1054]:919_161 *** gi|91087539|ref|XP_970257.1| PREDICTED: similar to electron-transfer-flavoprotein beta polypeptide	comp58608_c0_seq1	GreenStinkBug_20150105.fasta	27258.1	1	7	8	8	0.0001	0.427
Nezara viridula_Salivary gland	Mudpit_150330T_GSB_S1 (F006886)	len=4114 path=[8343:0-458 8802:459-482 8826:483-514 8858:515-538 8882:539-581 8925:582-605 8949:606-608 8952:609-632 8976:633-1157 9501:1158-1196 9540:1197-1304 9648:1305-1328 9672:1329-1994 10338:1995-2006 10350:2007-2009 10353:2010-2011 10355:2012-2021 10365:2022-2027 10371:2028-2030 10374:2031-2202 6367:2203-2203 6368:2204-3815 7980:3816-3862 8027:3863-3886 8051:3887-3899 8064:3900-3925 8090:3…	comp107826_c3_seq1,comp107826_c3_seq11,comp107826_c3_seq4,comp107826_c3_seq9	GreenStinkBug_20150105.fasta	41280.1	1	10	11	16	0.0003	0.426
Nezara viridula_Salivary gland	Mudpit_150330T_GSB_S1 (F006886)	len=885 path=[863:0-74 938:75-113 977:114-232 3723:233-630 3781:631-884]:613_311 *** gi|58377313|ref|XP_309539.2| AGAP011107-PA [Anopheles gambiae str. PEST]	comp77785_c1_seq2	GreenStinkBug_20150105.fasta	11168.8	1	3	5	8	0.0001	0.426
Nezara viridula_Salivary gland	Mudpit_150330T_GSB_S1 (F006886)	len=3435 path=[1:0-712 714:713-1939 1941:1940-3434]:672_3200 *** gi|359843236|gb|AEV89753.1| elongation factor 2 [Schistocerca gregaria]	comp82358_c0_seq1	GreenStinkBug_20150105.fasta	94535.4	1	3	3	6	0.0001	0.426
Nezara viridula_Salivary gland	Mudpit_150330T_GSB_S1 (F006886)	len=4710 path=[27555:0-643 33984:644-647 29554:648-672 28228:673-869 24434:870-1253 24821:1254-2447 3519:2448-2649 3722:2650-3370 4443:3371-3377 4450:3378-3994 34621:3995-3995 34622:3996-4016 5089:4017-4306 5379:4307-4322 5395:4323-4709]:4484_2883 *** gi|312371441|gb|EFR19629.1| hypothetical protein AND_22097 [Anopheles darlingi]	comp107508_c2_seq1,comp107508_c2_seq5,comp107508_c2_seq6	GreenStinkBug_20150105.fasta	58154.1	1	14	18	19	0.0003	0.423
Nezara viridula_Salivary gland	Mudpit_150330T_GSB_S1 (F006886)	len=1559 path=[1619:0-1558]:92_1381 *** gi|357613322|gb|EHJ68433.1| 26S protease regulatory subunit 6A [Danaus plexippus]	comp36016_c0_seq1	GreenStinkBug_20150105.fasta	48046.7	1	10	11	12	0.0002	0.423
Nezara viridula_Salivary gland	Mudpit_150330T_GSB_S1 (F006830)	Polyadenylate-binding protein (Fragment) OS=Riptortus pedestris PE=2 SV=1	R4WE66	TrEMBL_LarvalBugs_20141201.fasta	55191.1	1	19	21	50	0.0007	0.421
Nezara viridula_Salivary gland	Mudpit_150330T_GSB_S1 (F006886)	len=6539 path=[6542:0-5063 14677:5064-5068 11611:5069-5098 11641:5099-5470 12013:5471-5853 12396:5854-5854 12397:5855-5878 12421:5879-6538]:4488_6320 *** gi|291866|gb|AAA35578.1| ATPase [Homo sapiens]	comp106056_c0_seq1	GreenStinkBug_20150105.fasta	67660.8	1	16	20	28	0.0005	0.419
Nezara viridula_Salivary gland	Mudpit_150330TGSB_P1 (F006856)	len=2918 path=[1:0-1141 1143:1142-2917]:253_1020 *** gi|307180368|gb|EFN68394.1| 14-3-3 protein epsilon [Camponotus floridanus]	comp35796_c0_seq1	GreenStinkBug_20150105.fasta	29127.9	1	5	6	6	0.0001	0.418
Nezara viridula_Salivary gland	Mudpit_150330T_GSB_S1 (F006886)	len=2146 path=[14888:0-2145]:166_2004 *** gi|340710731|ref|XP_003393939.1| PREDICTED: plastin-3-like [Bombus terrestris]	comp98938_c1_seq1	GreenStinkBug_20150105.fasta	68790.2	1	15	18	23	0.0004	0.418
Nezara viridula_Salivary gland	Mudpit_150330TGSB_P1 (F006856)	len=872 path=[850:0-871]:755_102 *** gi|149689082|gb|ABR27872.1| eukaryotic translation initiation factor 3 subunit 12-like protein	comp111015_c0_seq1	GreenStinkBug_20150105.fasta	25077.8	1	5	6	7	0.0001	0.417
Nezara viridula_Salivary gland	Mudpit_150330T_GSB_S1 (F006886)	len=1991 path=[1:0-1990]:248_1864 *** gi|359843234|gb|AEV89752.1| heat shock protein 60 [Schistocerca gregaria]	comp59013_c0_seq1	GreenStinkBug_20150105.fasta	59097.1	1	11	11	12	0.0002	0.417
Nezara viridula_Salivary gland	Mudpit_150330T_GSB_S1 (F006886)	len=1223 path=[1187:0-235 2499:236-249 1423:250-974 2148:975-1222]:1122_430 *** gi|389609075|dbj|BAM18149.1| proteasome 28kD subunit 1 [Papilio xuthus]	comp78318_c0_seq1,comp78318_c0_seq2	GreenStinkBug_20150105.fasta	25792.4	1	6	9	9	0.0002	0.416
Nezara viridula_Salivary gland	Mudpit_150330TGSB_P1 (F006856)	len=2453 path=[5:0-1051 1057:1052-1062 1068:1063-2169 2175:2170-2452]:2212_1112 *** gi|242023708|ref|XP_002432273.1| GTP-binding protein 128up, putative [Pediculus humanus corporis]	comp97338_c0_seq1	GreenStinkBug_20150105.fasta	41064.1	1	4	4	4	0.0001	0.414
Nezara viridula_Salivary gland	Mudpit_150330T_GSB_S1 (F006886)	len=1884 path=[1:0-1883]:1675_68 *** gi|193666827|ref|XP_001943349.1| PREDICTED: ATP synthase subunit alpha, mitochondrial-like [Acyrthosiphon	comp110139_c0_seq1	GreenStinkBug_20150105.fasta	58350.3	1	15	17	18	0.0003	0.414
Nezara viridula_Salivary gland	Mudpit_150330T_GSB_S1 (F006886)	len=2114 path=[2092:0-717 2810:718-1244 3337:1245-1254 3347:1255-2113]:272_1843 *** gi|347968503|ref|XP_312160.4| AGAP002762-PA [Anopheles gambiae str. PEST]	comp101399_c0_seq1	GreenStinkBug_20150105.fasta	57316.8	1	13	14	14	0.0002	0.414
Nezara viridula_Salivary gland	Mudpit_150330T_GSB_S1 (F006830)	Heat shock protein cognate 3 OS=Riptortus pedestris PE=2 SV=1	R4WDB5	TrEMBL_LarvalBugs_20141201.fasta	72234.1	1	21	30	71	0.001	0.413
Nezara viridula_Salivary gland	Mudpit_150330TGSB_P1 (F006856)	len=564 path=[542:0-563]:500_57 *** gi|342905889|gb|AEL79228.1| ribosomal protein L15/l27 [Rhodnius prolixus]	comp35811_c0_seq1	GreenStinkBug_20150105.fasta	16917.2	1	5	7	11	0.0002	0.412
Nezara viridula_Salivary gland	Mudpit_150330TGSB_P1 (F006856)	len=662 path=[1:0-238 240:239-546 548:547-565 567:566-661]:201_572 *** gi|307206352|gb|EFN84404.1| NHP2-like protein 1 [Harpegnathos saltator]	comp100645_c1_seq1	GreenStinkBug_20150105.fasta	13631.9	1	3	3	4	0.0001	0.411
Nezara viridula_Salivary gland	Mudpit_150330T_GSB_S1 (F006886)	len=4180 path=[1:0-767 8596:768-869 9252:870-933 9316:934-974 889:975-4179]:310_3480 *** gi|340720185|ref|XP_003398522.1| PREDICTED: 2-oxoglutarate dehydrogenase, mitochondrial-like [Bombus	comp99176_c0_seq4	GreenStinkBug_20150105.fasta	118696	1	29	36	46	0.0008	0.411
Nezara viridula_Salivary gland	Mudpit_150330T_GSB_S1 (F006886)	len=3438 path=[1:0-1129 1131:1130-1337 1339:1338-2009 2011:2010-2305 4018:2306-3437]:1500_2312 *** gi|350536967|ref|NP_001233119.1| uncharacterized protein LOC100162809 [Acyrthosiphon pisum]	comp107869_c0_seq2	GreenStinkBug_20150105.fasta	31553.6	1	7	9	9	0.0002	0.41
Nezara viridula_Salivary gland	Mudpit_150330T_GSB_S1 (F006886)	len=704 path=[1:0-445 447:446-453 455:454-703]:196_591 *** gi|146285347|gb|ABQ18251.1| MPA13-like protein [Lygus lineolaris]	comp82350_c0_seq1	GreenStinkBug_20150105.fasta	14862.2	1	8	14	30	0.0005	0.409
Nezara viridula_Salivary gland	Mudpit_150330T_GSB_S1 (F006830)	Elongation factor 2 OS=Riptortus pedestris PE=2 SV=1	R4WCQ3	TrEMBL_LarvalBugs_20141201.fasta	94667.2	1	26	32	62	0.0009	0.408
Nezara viridula_Salivary gland	Mudpit_150330TGSB_P1 (F006856)	len=4114 path=[8343:0-458 8802:459-482 8826:483-514 8858:515-538 8882:539-581 8925:582-605 8949:606-608 8952:609-632 8976:633-1157 9501:1158-1196 9540:1197-1304 9648:1305-1328 9672:1329-1994 10338:1995-2006 10350:2007-2009 10353:2010-2011 10355:2012-2021 10365:2022-2027 10371:2028-2030 10374:2031-2202 6367:2203-2203 6368:2204-3815 7980:3816-3862 8027:3863-3886 8051:3887-3899 8064:3900-3925 8090:3…	comp107826_c3_seq1,comp107826_c3_seq11,comp107826_c3_seq4,comp107826_c3_seq9	GreenStinkBug_20150105.fasta	41280.1	1	9	9	12	0.0002	0.406
Nezara viridula_Salivary gland	Mudpit_150330T_GSB_S1 (F006886)	len=3992 path=[3970:0-3991]:276_2891 *** gi|91075936|ref|XP_967560.1| PREDICTED: similar to AGAP002481-PA [Tribolium castaneum]	comp35884_c0_seq1	GreenStinkBug_20150105.fasta	96569.3	1	19	25	29	0.0005	0.405
Nezara viridula_Salivary gland	Mudpit_150330TGSB_P1 (F006856)	len=1385 path=[1:0-508 510:509-569 571:570-619 621:620-737 739:738-1384]:592_1269 *** gi|344190580|gb|AEM97964.1| 40S ribosomal protein S2, putative [Dipetalogaster maximus]	comp82373_c0_seq1	GreenStinkBug_20150105.fasta	24718.8	1	9	10	18	0.0003	0.403
Nezara viridula_Salivary gland	Mudpit_150330T_GSB_S1 (F006886)	len=3438 path=[3416:0-2541 5958:2542-3437]:3079_2453 *** gi|91083485|ref|XP_971858.1| PREDICTED: similar to ras-related protein Rab-8A, putative [Tribolium	comp98415_c0_seq1	GreenStinkBug_20150105.fasta	23945.1	1	4	5	5	0.0001	0.402
Nezara viridula_Salivary gland	Mudpit_150330TGSB_P1 (F006829)	Putative guanine nucleotide-binding protein subunit (Fragment) OS=Rhodnius prolixus PE=2 SV=1	R4G8Y0	TrEMBL_LarvalBugs_20141201.fasta	35253.1	1	7	7	9	0.0001	0.401
Nezara viridula_Salivary gland	Mudpit_150330TGSB_P1 (F006856)	len=4221 path=[3273:0-584 3858:585-1127 9945:1128-1688 10506:1689-1691 10509:1692-2078 4401:2079-4220]:3360_3839 *** gi|149898825|gb|ABR27878.1| translation initiation factor 5a [Triatoma infestans]	comp98306_c1_seq1	GreenStinkBug_20150105.fasta	17630.5	1	6	8	15	0.0002	0.4
Nezara viridula_Salivary gland	Mudpit_150330TGSB_P1 (F006856)	len=1194 path=[1:0-1193]:140_709 *** gi|156545575|ref|XP_001607669.1| PREDICTED: heat shock protein beta-6-like isoform 1 [Nasonia	comp110217_c0_seq1	GreenStinkBug_20150105.fasta	21434.7	1	6	8	8	0.0001	0.4
Nezara viridula_Salivary gland	Mudpit_150330TGSB_P1 (F006856)	len=1875 path=[1853:0-862 2716:863-946 2800:947-1161 3015:1162-1167 3021:1168-1874]:1088_159 *** gi|307095136|gb|ADN29874.1| L3-hydroxyacylcoenzyme A dehydrogenase [Triatoma matogrossensis]	comp104412_c1_seq1	GreenStinkBug_20150105.fasta	33801.5	1	9	10	11	0.0002	0.4
Nezara viridula_Salivary gland	Mudpit_150330TGSB_P1 (F006856)	len=1271 path=[1249:0-1270]:311_1174 *** gi|307095210|gb|ADN29911.1| ribosomal protein L5 [Triatoma matogrossensis]	comp58791_c0_seq1	GreenStinkBug_20150105.fasta	33003.6	1	11	17	32	0.0005	0.392
Nezara viridula_Salivary gland	Mudpit_150330TGSB_P1 (F006856)	len=5653 path=[1:0-1284 1286:1285-4150 26967:4151-4162 26979:4163-4174 26991:4175-4185 4187:4186-4639 4641:4640-4676 4678:4677-4759 27071:4760-4786 4788:4787-4841 4843:4842-4860 4862:4861-5652]:275_3118 *** gi|189234428|ref|XP_001816488.1| PREDICTED: similar to coatomer subunit beta [Tribolium castaneum]	comp108702_c3_seq2,comp108702_c3_seq3,comp108702_c3_seq5	GreenStinkBug_20150105.fasta	106620	1	24	28	34	0.0006	0.389
Nezara viridula_Salivary gland	Mudpit_150330T_GSB_S1 (F006886)	len=1194 path=[1:0-1193]:140_709 *** gi|156545575|ref|XP_001607669.1| PREDICTED: heat shock protein beta-6-like isoform 1 [Nasonia	comp110217_c0_seq1	GreenStinkBug_20150105.fasta	21434.7	1	5	9	12	0.0002	0.389
Nezara viridula_Salivary gland	Mudpit_150330TGSB_P1 (F006829)	40S ribosomal protein S12 OS=Riptortus pedestris PE=2 SV=1	R4WD36	TrEMBL_LarvalBugs_20141201.fasta	14737.9	1	6	7	7	0.0001	0.388
Nezara viridula_Salivary gland	Mudpit_150330TGSB_P1 (F006829)	Putative rab subfamily protein of small gtpase OS=Panstrongylus megistus PE=2 SV=1	A0A069DQ39,R4G4K2	TrEMBL_LarvalBugs_20141201.fasta	23599.3	1	4	4	4	0.0001	0.388
Nezara viridula_Salivary gland	Mudpit_150330TGSB_P1 (F006829)	Heat shock protein cognate 3 OS=Riptortus pedestris PE=2 SV=1	R4WDB5	TrEMBL_LarvalBugs_20141201.fasta	72234.1	1	18	23	33	0.0005	0.387
Nezara viridula_Salivary gland	Mudpit_150330T_GSB_S1 (F006886)	len=3868 path=[1:0-364 366:365-1214 1216:1215-1223 1225:1224-1597 1599:1598-1601 1603:1602-3382 3384:3383-3396 3398:3397-3485 3487:3486-3513 3515:3514-3867]:3588_2287 *** gi|340721914|ref|XP_003399358.1| PREDICTED: adenosylhomocysteinase-like isoform 1 [Bombus terrestris]	comp109117_c0_seq1	GreenStinkBug_20150105.fasta	48065.5	1	15	16	17	0.0003	0.385
Nezara viridula_Salivary gland	Mudpit_150330T_GSB_S1 (F006886)	len=2204 path=[1:0-1081 1083:1082-1085 1087:1086-2203]:201_887 *** gi|390369717|ref|XP_797255.2| PREDICTED: adenylate kinase 2, mitochondrial [Strongylocentrotus	comp109908_c2_seq1	GreenStinkBug_20150105.fasta	25675.2	1	6	6	6	0.0001	0.384
Nezara viridula_Salivary gland	Mudpit_150330T_GSB_S1 (F006886)	len=3123 path=[3132:0-263 3396:264-353 3486:354-379 3512:380-493 3626:494-862 3995:863-917 4050:918-946 4079:947-1002 4135:1003-3122]:126_632 *** gi|149689076|gb|ABR27867.1| thymosin beta [Triatoma infestans]	comp97420_c0_seq3	GreenStinkBug_20150105.fasta	18744.2	1	3	3	3	0.0001	0.379
Nezara viridula_Salivary gland	Mudpit_150330TGSB_P1 (F006829)	Putative 40s ribosomal protein s23 OS=Rhodnius prolixus PE=2 SV=1	R4G521,R4WCS7	TrEMBL_LarvalBugs_20141201.fasta	16030.7	1	5	6	13	0.0002	0.378
Nezara viridula_Salivary gland	Mudpit_150330T_GSB_S1 (F006886)	len=6445 path=[6423:0-2470 8894:2471-2474 8898:2475-3754 10178:3755-4813 11237:4814-4823 11247:4824-6444]:2308_5619 *** gi|380025547|ref|XP_003696532.1| PREDICTED: importin-5 [Apis florea]	comp99429_c0_seq1	GreenStinkBug_20150105.fasta	123930	1	29	37	56	0.0009	0.378
Nezara viridula_Salivary gland	Mudpit_150330TGSB_P1 (F006856)	len=1145 path=[1385:0-276 1662:277-301 1687:302-752 2138:753-781 2167:782-1144]:859_263 *** gi|389609553|dbj|BAM18388.1| oligomycin sensitivity-conferring protein [Papilio xuthus]	comp88163_c0_seq1	GreenStinkBug_20150105.fasta	21804.3	1	6	9	10	0.0002	0.377
Nezara viridula_Salivary gland	Mudpit_150330T_GSB_S1 (F006886)	len=1755 path=[8946:0-553 11380:554-558 10323:559-611 10376:612-634 10399:635-882 8545:883-972 6232:973-1754]:869_1594 *** gi|90820008|gb|ABD98761.1| putative elongation factor 1 delta [Graphocephala atropunctata]	comp95992_c0_seq1	GreenStinkBug_20150105.fasta	26769.3	1	5	6	7	0.0001	0.376
Nezara viridula_Salivary gland	Mudpit_150330T_GSB_S1 (F006830)	Arginine/serine-rich-splicing factor OS=Riptortus pedestris PE=2 SV=1	R4WDB2	TrEMBL_LarvalBugs_20141201.fasta	39629.7	1	11	11	19	0.0003	0.375
Nezara viridula_Salivary gland	Mudpit_150330T_GSB_S1 (F006886)	len=1863 path=[5049:0-1862]:1732_1013 *** gi|114050993|ref|NP_001040146.1| proteasome zeta subunit [Bombyx mori]	comp105059_c1_seq1	GreenStinkBug_20150105.fasta	26690.6	1	5	8	12	0.0002	0.375
Nezara viridula_Salivary gland	Mudpit_150330TGSB_P1 (F006829)	Putative gtpase ran/tc4/gsp1 nuclear protein OS=Panstrongylus megistus PE=2 SV=1	A0A069DQN0,R4FM02	TrEMBL_LarvalBugs_20141201.fasta	24547.4	1	5	6	9	0.0001	0.374
Nezara viridula_Salivary gland	Mudpit_150330TGSB_P1 (F006829)	Histone H2A (Fragment) OS=Triatoma infestans PE=2 SV=1	A0A023F9G7,A0A023F9P7,A0A069DP24,C4WW27,R4G8I6,T1HYB6,X1XQT3	TrEMBL_LarvalBugs_20141201.fasta	13395.3	1	3	4	9	0.0001	0.374
Nezara viridula_Salivary gland	Mudpit_150330T_GSB_S1 (F006886)	len=2200 path=[2178:0-659 2838:660-684 2863:685-2199]:221_1861 *** gi|193582510|ref|XP_001951708.1| PREDICTED: glutamate dehydrogenase, mitochondrial-like [Acyrthosiphon	comp82353_c0_seq1	GreenStinkBug_20150105.fasta	60761.2	1	16	17	18	0.0003	0.373
Nezara viridula_Salivary gland	Mudpit_150330TGSB_P1 (F006829)	Putative 60s ribosomal protein l23 OS=Panstrongylus megistus PE=2 SV=1	A0A069DW00,Q1W2B0,R4G4Z9	TrEMBL_LarvalBugs_20141201.fasta	14807.8	1	6	7	11	0.0002	0.371
Nezara viridula_Salivary gland	Mudpit_150330T_GSB_S1 (F006886)	len=1204 path=[2012:0-131 2218:132-1203]:243_590 *** gi|242017732|ref|XP_002429341.1| mitogen-activated protein-binding protein-interacting protein,	comp108373_c3_seq1,comp108373_c3_seq2	GreenStinkBug_20150105.fasta	12425.4	1	3	3	3	0.0001	0.371
Nezara viridula_Salivary gland	Mudpit_150330T_GSB_S1 (F006886)	len=2184 path=[1:0-589 591:590-2183]:1665_1213 *** gi|156362263|ref|XP_001625699.1| predicted protein [Nematostella vectensis]	comp82526_c0_seq1	GreenStinkBug_20150105.fasta	17558.8	1	4	4	4	0.0001	0.371
Nezara viridula_Salivary gland	Mudpit_150330TGSB_P1 (F006856)	len=3245 path=[3300:0-3072 6450:3073-3244]:3072_1198 *** gi|288899100|gb|ADC67082.1| proline dehydrogenase isoform 2 [Leptinotarsa decemlineata]	comp35751_c0_seq1,comp35751_c0_seq2	GreenStinkBug_20150105.fasta	71122.1	1	15	16	16	0.0003	0.37
Nezara viridula_Salivary gland	Mudpit_150330T_GSB_S1 (F006830)	Transcription factor btf3 OS=Riptortus pedestris PE=2 SV=1	R4WDC0	TrEMBL_LarvalBugs_20141201.fasta	18007.7	1	3	5	5	0.0001	0.369
Nezara viridula_Salivary gland	Mudpit_150330T_GSB_S1 (F006830)	Putative calmodulin OS=Triatoma infestans PE=2 SV=1	A0A023F5W8,A0A069DN97,E2J7D5,Q1W2B3,Q1ZZP3,Q5XUA8,R4WCV1	TrEMBL_LarvalBugs_20141201.fasta	16811	1	4	4	4	0.0001	0.369
Nezara viridula_Salivary gland	Mudpit_150330T_GSB_S1 (F006886)	len=3004 path=[17054:0-2270 19325:2271-2870 19969:2871-3003]:2871_1303 *** gi|91094451|ref|XP_966698.1| PREDICTED: similar to pyruvate kinase isoform 1 [Tribolium castaneum]	comp99015_c0_seq3	GreenStinkBug_20150105.fasta	56951.1	1	13	19	21	0.0004	0.369
Nezara viridula_Salivary gland	Mudpit_150330T_GSB_S1 (F006886)	len=8350 path=[1:0-6777 18283:6778-6778 7047:6779-7199 7468:7200-8349]:350_7231 *** gi|350419877|ref|XP_003492332.1| PREDICTED: spectrin beta chain-like isoform 2 [Bombus impatiens]	comp102701_c0_seq1	GreenStinkBug_20150105.fasta	265677	1	62	66	75	0.0013	0.368
Nezara viridula_Salivary gland	Mudpit_150330T_GSB_S1 (F006886)	len=1154 path=[1132:0-1153]:195_665 *** gi|91078330|ref|XP_973321.1| PREDICTED: similar to 15 kDa selenoprotein [Tribolium castaneum]	comp82722_c0_seq1	GreenStinkBug_20150105.fasta	17945.1	1	5	5	6	0.0001	0.363
Nezara viridula_Salivary gland	Mudpit_150330T_GSB_S1 (F006886)	len=2120 path=[2099:0-214 2315:215-1345 3446:1346-2119]:1421_876 *** gi|242023913|ref|XP_002432375.1| NEDD8-conjugating enzyme Ubc12, putative [Pediculus humanus corporis]	comp95257_c0_seq1	GreenStinkBug_20150105.fasta	20809.4	1	6	6	6	0.0001	0.363
Nezara viridula_Salivary gland	Mudpit_150330TGSB_P1 (F006829)	ADP, ATP carrier protein OS=Riptortus pedestris PE=2 SV=1	R4WI64	TrEMBL_LarvalBugs_20141201.fasta	33151.5	1	3	4	7	0.0001	0.361
Nezara viridula_Salivary gland	Mudpit_150330TGSB_P1 (F006856)	len=915 path=[1:0-343 345:344-362 364:363-914]:710_60 *** gi|263173415|gb|ACY69936.1| 60S ribosomal protein L10A [Cimex lectularius]	comp58730_c0_seq1	GreenStinkBug_20150105.fasta	24637.3	1	7	10	14	0.0002	0.359
Nezara viridula_Salivary gland	Mudpit_150330TGSB_P1 (F006856)	len=8565 path=[1:0-4344 4346:4345-5038 5041:5039-5487 5490:5488-6992 20054:6993-7010 6995:7011-7268 7256:7269-7879 16346:7880-8119 16589:8120-8564]:858_2135 *** gi|158285579|ref|XP_308381.4| AGAP007494-PA [Anopheles gambiae str. PEST]	comp105257_c0_seq1,comp105257_c0_seq2,comp105257_c0_seq3,comp105257_c0_seq4,comp105257_c0_seq6	GreenStinkBug_20150105.fasta	47329.6	1	9	10	11	0.0002	0.359
Nezara viridula_Salivary gland	Mudpit_150330T_GSB_S1 (F006886)	len=2963 path=[1:0-722 724:723-747 749:748-1951 1953:1952-1960 1962:1961-2962]:1893_481 *** gi|393692793|gb|AFN11665.1| vacuolar ATPase subunit H [Locusta migratoria manilensis]	comp97687_c0_seq1	GreenStinkBug_20150105.fasta	54513.5	1	8	10	10	0.0002	0.359
Nezara viridula_Salivary gland	Mudpit_150330TGSB_P1 (F006856)	len=1150 path=[1:0-1149]:349_1044 *** gi|91079210|ref|XP_966588.1| PREDICTED: similar to AGAP006456-PA [Tribolium castaneum]	comp35917_c0_seq1	GreenStinkBug_20150105.fasta	27187.3	1	5	6	7	0.0001	0.358
Nezara viridula_Salivary gland	Mudpit_150330T_GSB_S1 (F006886)	len=2179 path=[1:0-227 229:228-333 335:334-741 743:742-878 880:879-901 903:902-1102 27504:1103-1126 18471:1127-2178]:236_880 *** gi|237820631|ref|NP_001153783.1| Rab-protein 14 [Tribolium castaneum]	comp106747_c1_seq3,comp106747_c1_seq4,comp106747_c1_seq5,comp106747_c1_seq6,comp106747_c1_seq7,comp106747_c1_seq8	GreenStinkBug_20150105.fasta	24125.7	1	3	3	3	0.0001	0.358
Nezara viridula_Salivary gland	Mudpit_150330TGSB_P1 (F006856)	len=1605 path=[1583:0-432 2016:433-1604]:1283_84 *** gi|340724650|ref|XP_003400694.1| PREDICTED: 60S ribosomal protein L3-like [Bombus terrestris]	comp90993_c0_seq1	GreenStinkBug_20150105.fasta	45442.2	1	8	12	29	0.0005	0.357
Nezara viridula_Salivary gland	Mudpit_150330T_GSB_S1 (F006830)	Chloride intracellular channel OS=Riptortus pedestris PE=2 SV=1	R4WNU9	TrEMBL_LarvalBugs_20141201.fasta	29822.6	1	6	7	8	0.0001	0.357
Nezara viridula_Salivary gland	Mudpit_150330T_GSB_S1 (F006886)	len=1875 path=[1853:0-862 2716:863-946 2800:947-1161 3015:1162-1167 3021:1168-1874]:1088_159 *** gi|307095136|gb|ADN29874.1| L3-hydroxyacylcoenzyme A dehydrogenase [Triatoma matogrossensis]	comp104412_c1_seq1	GreenStinkBug_20150105.fasta	33801.5	1	6	7	7	0.0001	0.355
Nezara viridula_Salivary gland	Mudpit_150330T_GSB_S1 (F006830)	V-type proton ATPase catalytic subunit A OS=Riptortus pedestris PE=2 SV=1	R4WRL3	TrEMBL_LarvalBugs_20141201.fasta	67954.2	1	3	3	3	0	0.354
Nezara viridula_Salivary gland	Mudpit_150330TGSB_P1 (F006856)	len=7174 path=[1:0-6251 6256:6252-7018 7023:7019-7047 7052:7048-7050 7055:7051-7173]:3294_5963 *** gi|91080533|ref|XP_972324.1| PREDICTED: similar to alpha actinin CG4376-PB [Tribolium castaneum]	comp96871_c0_seq1	GreenStinkBug_20150105.fasta	103121	1	17	18	18	0.0003	0.352
Nezara viridula_Salivary gland	Mudpit_150330T_GSB_S1 (F006886)	len=3764 path=[3756:0-1907 5664:1908-3430 7189:3431-3763]:1017_3284 *** gi|241997148|gb|ACS75351.1| endoplasmin [Locusta migratoria]	comp97563_c0_seq1	GreenStinkBug_20150105.fasta	86194.2	1	23	27	51	0.0009	0.352
Nezara viridula_Salivary gland	Mudpit_150330T_GSB_S1 (F006886)	len=7000 path=[1:0-1228 1230:1229-1232 1234:1233-1534 1536:1535-1535 1537:1536-1559 1561:1560-2260 2262:2261-2261 2263:2262-2285 2287:2286-2542 2544:2543-2546 2548:2547-6999]:184_3027 *** gi|345485732|ref|XP_001606707.2| PREDICTED: kinesin heavy chain [Nasonia vitripennis]	comp106734_c0_seq1	GreenStinkBug_20150105.fasta	108270	1	22	28	29	0.0005	0.351
Nezara viridula_Salivary gland	Mudpit_150330T_GSB_S1 (F006886)	len=1792 path=[1:0-910 912:911-1074 1076:1075-1134 1136:1135-1382 28986:1383-1383 28987:1384-1393 15174:1394-1666 15447:1667-1791]:1374_793 *** gi|121543927|gb|ABM55628.1| hypothetical protein [Maconellicoccus hirsutus]	comp107081_c0_seq2,comp107081_c0_seq24,comp107081_c0_seq30,comp107081_c0_seq33	GreenStinkBug_20150105.fasta	21640.2	1	6	6	11	0.0002	0.351
Nezara viridula_Salivary gland	Mudpit_150330T_GSB_S1 (F006830)	Putative gtpase ran/tc4/gsp1 nuclear protein OS=Panstrongylus megistus PE=2 SV=1	A0A069DQN0,R4FM02	TrEMBL_LarvalBugs_20141201.fasta	24547.4	1	6	8	12	0.0002	0.35
Nezara viridula_Salivary gland	Mudpit_150330TGSB_P1 (F006856)	len=2561 path=[2539:0-2560]:2397_1354 *** gi|157128068|ref|XP_001661299.1| vacuolar ATP synthase subunit ac39 [Aedes aegypti]	comp91708_c0_seq1	GreenStinkBug_20150105.fasta	39883.5	1	4	4	4	0.0001	0.348
Nezara viridula_Salivary gland	Mudpit_150330T_GSB_S1 (F006886)	len=2339 path=[1:0-562 564:563-569 571:570-754 804:755-1810 1860:1811-1817 1867:1818-2186 2236:2187-2205 2255:2206-2228 2279:2229-2338]:94_2121 *** gi|383856847|ref|XP_003703918.1| PREDICTED: glucosamine--fructose-6-phosphate aminotransferase	comp97717_c0_seq2	GreenStinkBug_20150105.fasta	76110.2	1	16	17	20	0.0003	0.348
Nezara viridula_Salivary gland	Mudpit_150330T_GSB_S1 (F006886)	len=1455 path=[1:0-176 178:177-234 236:235-1454]:158_1453 *** gi|151301209|ref|NP_001093090.1| NADPH-specific isocitrate dehydrogenase [Bombyx mori]	comp102626_c0_seq1	GreenStinkBug_20150105.fasta	48415.7	1	10	10	13	0.0002	0.347
Nezara viridula_Salivary gland	Mudpit_150330T_GSB_S1 (F006886)	len=1551 path=[1529:0-250 1780:251-262 1792:263-312 1842:313-316 1846:317-729 2259:730-754 2284:755-918 2448:919-922 2452:923-990 2520:991-1024 2554:1025-1131 2661:1132-1144 2674:1145-1550]:1450_293 *** gi|156545814|ref|XP_001607760.1| PREDICTED: GTP-binding protein CG1354-like [Nasonia vitripennis]	comp100105_c0_seq1	GreenStinkBug_20150105.fasta	43575.6	1	8	9	10	0.0002	0.347
Nezara viridula_Salivary gland	Mudpit_150330TGSB_P1 (F006829)	Ribosomal protein S16 OS=Riptortus pedestris PE=2 SV=1	R4WE25	TrEMBL_LarvalBugs_20141201.fasta	17474.8	1	5	7	15	0.0002	0.346
Nezara viridula_Salivary gland	Mudpit_150330T_GSB_S1 (F006886)	len=2127 path=[1:0-1415 1417:1416-2126]:199_1194 *** gi|289741389|gb|ADD19442.1| electron transfer flavoprotein alpha subunit [Glossina morsitans	comp97560_c0_seq1	GreenStinkBug_20150105.fasta	34691.8	1	9	10	12	0.0002	0.346
Nezara viridula_Salivary gland	Mudpit_150330T_GSB_S1 (F006830)	Proteasome 26S subunit subunit 4 ATPase OS=Riptortus pedestris PE=2 SV=1	R4WD80	TrEMBL_LarvalBugs_20141201.fasta	49251.1	1	9	10	10	0.0001	0.343
Nezara viridula_Salivary gland	Mudpit_150330T_GSB_S1 (F006886)	len=4080 path=[8771:0-169 8941:170-227 4565:228-1530 5901:1531-3194 7566:3195-3309 7682:3310-4079]:211_1923 *** gi|328697842|ref|XP_001942978.2| PREDICTED: moesin/ezrin/radixin homolog 1-like [Acyrthosiphon	comp97182_c0_seq1	GreenStinkBug_20150105.fasta	67463.6	1	14	14	15	0.0003	0.342
Nezara viridula_Salivary gland	Mudpit_150330T_GSB_S1 (F006886)	len=821 path=[1:0-152 154:153-183 185:184-820]:44_703 *** gi|322797657|gb|EFZ19666.1| hypothetical protein SINV_03768 [Solenopsis invicta]	comp77743_c0_seq1	GreenStinkBug_20150105.fasta	25086.5	1	8	8	12	0.0002	0.341
Nezara viridula_Salivary gland	Mudpit_150330T_GSB_S1 (F006886)	len=1768 path=[1746:0-462 2209:463-469 2216:470-1767]:234_1274 *** gi|388329778|gb|AFK29278.1| arginine kinase [Anasa tristis]	comp93411_c0_seq1	GreenStinkBug_20150105.fasta	39137.4	1	10	13	29	0.0005	0.34
Nezara viridula_Salivary gland	Mudpit_150330TGSB_P1 (F006856)	len=721 path=[1:0-720]:214_666 *** gi|70909531|emb|CAJ17188.1| ribosomal protein S13e [Georissus sp. APV-2005]	comp110229_c0_seq1	GreenStinkBug_20150105.fasta	17109.2	1	5	7	9	0.0001	0.338
Nezara viridula_Salivary gland	Mudpit_150330T_GSB_S1 (F006886)	len=2201 path=[2217:0-2200]:568_1410 *** gi|383849439|ref|XP_003700352.1| PREDICTED: F-actin-capping protein subunit alpha-like [Megachile	comp58244_c0_seq1	GreenStinkBug_20150105.fasta	32359.8	1	5	5	5	0.0001	0.338
Nezara viridula_Salivary gland	Mudpit_150330T_GSB_S1 (F006886)	len=2054 path=[1:0-2053]:1852_212 *** gi|380011108|ref|XP_003689654.1| PREDICTED: T-complex protein 1 subunit alpha-like [Apis florea]	comp82287_c0_seq1	GreenStinkBug_20150105.fasta	58828.7	1	13	14	14	0.0002	0.338
Nezara viridula_Salivary gland	Mudpit_150330T_GSB_S1 (F006886)	len=4446 path=[4424:0-3215 7640:3216-4445]:3762_4367 *** gi|91087659|ref|XP_973571.1| PREDICTED: similar to predicted protein [Tribolium castaneum]	comp105551_c0_seq1,comp105551_c0_seq2	GreenStinkBug_20150105.fasta	21525.6	1	4	4	4	0.0001	0.337
Nezara viridula_Salivary gland	Mudpit_150330T_GSB_S1 (F006886)	len=1983 path=[13:0-1982]:208_1800 *** gi|357628300|gb|EHJ77689.1| chaperonin subunit 6a zeta [Danaus plexippus]	comp78307_c0_seq1	GreenStinkBug_20150105.fasta	57939.8	1	11	13	13	0.0002	0.337
Nezara viridula_Salivary gland	Mudpit_150330T_GSB_S1 (F006886)	len=2913 path=[1:0-1631 1633:1632-1641 1643:1642-2912]:380_2140 *** gi|399943184|gb|AFP62026.1| AICARFT/IMPCHase bienzyme [Musca domestica]	comp92223_c0_seq1	GreenStinkBug_20150105.fasta	64019.6	1	14	16	20	0.0003	0.336
Nezara viridula_Salivary gland	Mudpit_150330TGSB_P1 (F006856)	len=4741 path=[1:0-1174 1176:1175-1194 1196:1195-2237 2239:2238-2240 2242:2241-2621 2623:2622-2628 2630:2629-2652 11539:2653-3062 3064:3063-3066 3068:3067-3095 3097:3096-3111 3113:3112-4154 4156:4155-4740]:4146_898 *** gi|237874159|ref|NP_001153852.1| ATP citrate lyase [Acyrthosiphon pisum]	comp106673_c0_seq1,comp106673_c0_seq2	GreenStinkBug_20150105.fasta	119571	1	25	28	29	0.0005	0.335
Nezara viridula_Salivary gland	Mudpit_150330TGSB_P1 (F006856)	len=4080 path=[8771:0-169 8941:170-227 4565:228-1530 5901:1531-3194 7566:3195-3309 7682:3310-4079]:211_1923 *** gi|328697842|ref|XP_001942978.2| PREDICTED: moesin/ezrin/radixin homolog 1-like [Acyrthosiphon	comp97182_c0_seq1	GreenStinkBug_20150105.fasta	67463.6	1	14	16	21	0.0003	0.335
Nezara viridula_Salivary gland	Mudpit_150330T_GSB_S1 (F006886)	len=14697 path=[14677:0-3839 18517:3840-3855 18533:3856-9956 24634:9957-10153 24831:10154-14064 28744:14065-14696]:125_14053 *** gi|350419063|ref|XP_003492058.1| PREDICTED: dynein heavy chain, cytoplasmic-like [Bombus impatiens]	comp109147_c1_seq1	GreenStinkBug_20150105.fasta	528963	1	106	129	150	0.0025	0.335
Nezara viridula_Salivary gland	Mudpit_150330TGSB_P1 (F006829)	Ribosomal protein L12 OS=Riptortus pedestris PE=2 SV=1	R4WD22	TrEMBL_LarvalBugs_20141201.fasta	17660.9	1	4	5	12	0.0002	0.333
Nezara viridula_Salivary gland	Mudpit_150330TGSB_P1 (F006856)	len=2166 path=[1:0-2165]:1646_414 *** gi|66532824|ref|XP_624894.1| PREDICTED: ATP-dependent RNA helicase WM6-like [Apis mellifera]	comp58231_c0_seq1	GreenStinkBug_20150105.fasta	46982.8	1	8	8	8	0.0001	0.333
Nezara viridula_Salivary gland	Mudpit_150330T_GSB_S1 (F006886)	len=1554 path=[2316:0-98 2415:99-1553]:176_625 *** gi|91092198|ref|XP_969360.1| PREDICTED: similar to ubiquitin conjugating enzyme E2 [Tribolium	comp58323_c0_seq1,comp58323_c0_seq2	GreenStinkBug_20150105.fasta	17081.5	1	4	4	7	0.0001	0.333
Nezara viridula_Salivary gland	Mudpit_150330T_GSB_S1 (F006886)	len=3609 path=[3587:0-3313 6901:3314-3608]:376_3213 *** gi|242006924|ref|XP_002424292.1| 26S proteasome non-ATPase regulatory subunit, putative [Pediculus	comp98657_c0_seq1	GreenStinkBug_20150105.fasta	104646	1	20	24	28	0.0005	0.333
Nezara viridula_Salivary gland	Mudpit_150330TGSB_P1 (F006856)	len=2630 path=[6982:0-1906 8889:1907-2629]:2222_1671 *** gi|237761908|emb|CAR94540.1| baiser CG11785-PA protein [Blattella germanica]	comp103955_c0_seq18	GreenStinkBug_20150105.fasta	21222.7	1	6	8	9	0.0001	0.332
Nezara viridula_Salivary gland	Mudpit_150330T_GSB_S1 (F006830)	Putative ras-related small gtpase rho type OS=Triatoma infestans PE=2 SV=1	A0A023FBB2,R4G8L9	TrEMBL_LarvalBugs_20141201.fasta	21762.8	1	5	6	6	0.0001	0.332
Nezara viridula_Salivary gland	Mudpit_150330T_GSB_S1 (F006886)	len=8058 path=[1:0-2187 2189:2188-4142 4144:4143-8057]:231_3926 *** gi|242025566|ref|XP_002433195.1| Cullin-associated NEDD8-dissociated protein, putative [Pediculus	comp99096_c0_seq1	GreenStinkBug_20150105.fasta	137705	1	23	27	27	0.0005	0.331
Nezara viridula_Salivary gland	Mudpit_150330T_GSB_S1 (F006886)	len=825 path=[803:0-824]:160_549 *** gi|146285347|gb|ABQ18251.1| MPA13-like protein [Lygus lineolaris]	comp58704_c0_seq1	GreenStinkBug_20150105.fasta	14793.7	1	4	5	10	0.0002	0.331
Nezara viridula_Salivary gland	Mudpit_150330TGSB_P1 (F006829)	Ribosomal protein S18 OS=Riptortus pedestris PE=2 SV=1	R4WD02	TrEMBL_LarvalBugs_20141201.fasta	17758.4	1	6	6	8	0.0001	0.329
Nezara viridula_Salivary gland	Mudpit_150330TGSB_P1 (F006856)	len=995 path=[1:0-994]:828_304 *** gi|328776270|ref|XP_623380.2| PREDICTED: coatomer subunit zeta-1 isoform 1 [Apis mellifera]	comp111399_c0_seq1	GreenStinkBug_20150105.fasta	19586.3	1	3	3	3	0	0.326
Nezara viridula_Salivary gland	Mudpit_150330TGSB_P1 (F006856)	len=3433 path=[173:0-1805 1979:1806-1806 1980:1807-1830 2004:1831-3432]:440_3064 *** gi|383852511|ref|XP_003701770.1| PREDICTED: paramyosin, long form-like [Megachile rotundata]	comp99620_c0_seq1	GreenStinkBug_20150105.fasta	102142	1	16	18	18	0.0003	0.325
Nezara viridula_Salivary gland	Mudpit_150330T_GSB_S1 (F006886)	len=2833 path=[7611:0-4 6845:5-10 311:11-50 351:51-92 393:93-98 399:99-136 437:137-152 453:153-473 774:474-497 798:498-682 983:683-683 984:684-707 1008:708-2832]:61_1308 *** gi|91084675|ref|XP_968140.1| PREDICTED: similar to putative phosphoglycerate kinase [Tribolium	comp106625_c0_seq1,comp106625_c0_seq2	GreenStinkBug_20150105.fasta	44620.9	1	9	10	10	0.0002	0.325
Nezara viridula_Salivary gland	Mudpit_150330TGSB_P1 (F006829)	Cytochrome c OS=Riptortus pedestris PE=2 SV=1	R4WQB8	TrEMBL_LarvalBugs_20141201.fasta	11803	1	3	3	5	0.0001	0.324
Nezara viridula_Salivary gland	Mudpit_150330TGSB_P1 (F006856)	len=1048 path=[321:0-1047]:166_609 *** gi|110671448|gb|ABG81975.1| putative ribosomal protein S15 [Diaphorina citri]	comp35833_c1_seq1	GreenStinkBug_20150105.fasta	17085	1	3	5	9	0.0001	0.324
Nezara viridula_Salivary gland	Mudpit_150330T_GSB_S1 (F006830)	Cytochrome c OS=Riptortus pedestris PE=2 SV=1	R4WQB8	TrEMBL_LarvalBugs_20141201.fasta	11803	1	4	4	4	0.0001	0.324
Nezara viridula_Salivary gland	Mudpit_150330T_GSB_S1 (F006886)	len=3412 path=[3390:0-1763 5154:1764-1764 5155:1765-1781 5172:1782-2195 5586:2196-2203 5594:2204-3411]:2991_1771 *** gi|157110382|ref|XP_001651078.1| succinyl-coa synthetase beta chain [Aedes aegypti]	comp100919_c0_seq1	GreenStinkBug_20150105.fasta	44314.5	1	8	11	15	0.0003	0.324
Nezara viridula_Salivary gland	Mudpit_150330T_GSB_S1 (F006886)	len=8796 path=[8774:0-7412 16187:7413-8148 16923:8149-8149 16924:8150-8173 16948:8174-8615 17390:8616-8619 17394:8620-8795]:8494_7511 *** gi|332376625|gb|AEE63452.1| unknown [Dendroctonus ponderosae]	comp100177_c0_seq1	GreenStinkBug_20150105.fasta	34506.4	1	4	5	5	0.0001	0.323
Nezara viridula_Salivary gland	Mudpit_150330TGSB_P1 (F006829)	Putative small nuclear ribonucleoprotein snrnp sm core protein OS=Rhodnius prolixus PE=2 SV=1	R4G8B8,T1HSQ6	TrEMBL_LarvalBugs_20141201.fasta	13565.2	1	3	3	3	0	0.322
Nezara viridula_Salivary gland	Mudpit_150330TGSB_P1 (F006856)	len=5741 path=[1:0-263 12802:264-264 266:265-271 12805:272-501 503:502-503 505:504-2228 2230:2229-5740]:2906_987 *** gi|91077414|ref|XP_975386.1| PREDICTED: similar to conserved hypothetical protein [Tribolium	comp106348_c0_seq1	GreenStinkBug_20150105.fasta	70092.3	1	18	20	22	0.0004	0.322
Nezara viridula_Salivary gland	Mudpit_150330T_GSB_S1 (F006886)	len=2562 path=[1:0-85 87:86-1223 1225:1224-2561]:315_947 *** gi|156548550|ref|XP_001605040.1| PREDICTED: protein enhancer of sevenless 2B-like [Nasonia vitripennis]	comp81259_c0_seq1	GreenStinkBug_20150105.fasta	24499	1	4	5	5	0.0001	0.322
Nezara viridula_Salivary gland	Mudpit_150330TGSB_P1 (F006856)	len=1439 path=[1:0-1438]:233_1438 *** gi|290462205|gb|ADD24150.1| Tubulin beta chain [Lepeophtheirus salmonis]	comp82254_c0_seq1	GreenStinkBug_20150105.fasta	45018.6	1	3	3	6	0.0001	0.321
Nezara viridula_Salivary gland	Mudpit_150330T_GSB_S1 (F006886)	len=2114 path=[15466:0-251 37604:252-315 15782:316-687 16154:688-1110 16578:1111-1334 16802:1335-1337 16805:1338-1513 37859:1514-1570 17038:1571-1583 17051:1584-2113]:215_943 *** gi|149898827|gb|ABR27881.1| putative vacuolar ATP synthase subunit D [Triatoma infestans]	comp109426_c0_seq2	GreenStinkBug_20150105.fasta	27425.4	1	5	5	6	0.0001	0.321
Nezara viridula_Salivary gland	Mudpit_150330TGSB_P1 (F006856)	len=2779 path=[1:0-2778]:1690_386 *** gi|121543721|gb|ABM55547.1| putative eukaryotic translation initiation factor 3 subunit 6	comp82259_c0_seq1	GreenStinkBug_20150105.fasta	50928.1	1	8	10	12	0.0002	0.32
Nezara viridula_Salivary gland	Mudpit_150330T_GSB_S1 (F006886)	len=1502 path=[1:0-1231 1233:1232-1234 1236:1235-1501]:593_1054 *** gi|149898934|gb|ABR27983.1| superoxide dismutase [Triatoma infestans]	comp94608_c0_seq1	GreenStinkBug_20150105.fasta	15883.3	1	3	4	5	0.0001	0.318
Nezara viridula_Salivary gland	Mudpit_150330T_GSB_S1 (F006886)	len=1855 path=[1:0-490 492:491-509 511:510-730 732:731-752 754:753-1016 1018:1017-1028 1030:1029-1267 1269:1268-1283 5078:1284-1549 5135:1550-1577 5144:1578-1854]:199_1776 *** gi|340725088|ref|XP_003400906.1| PREDICTED: t-complex protein 1 subunit delta-like [Bombus terrestris]	comp103389_c0_seq1	GreenStinkBug_20150105.fasta	57015.8	1	9	13	13	0.0002	0.317
Nezara viridula_Salivary gland	Mudpit_150330TGSB_P1 (F006829)	Putative beta-spectrin OS=Panstrongylus megistus PE=2 SV=1	A0A069DXZ1	TrEMBL_LarvalBugs_20141201.fasta	278490	1	7	8	8	0.0001	0.316
Nezara viridula_Salivary gland	Mudpit_150330TGSB_P1 (F006856)	len=1087 path=[1:0-1086]:238_996 *** gi|389610685|dbj|BAM18954.1| ribosomal protein L7 [Papilio polytes]	comp82370_c0_seq1	GreenStinkBug_20150105.fasta	29734.2	1	8	9	27	0.0004	0.316
Nezara viridula_Salivary gland	Mudpit_150330TGSB_P1 (F006829)	Ribosomal protein S19a OS=Riptortus pedestris PE=2 SV=1	R4WNS0	TrEMBL_LarvalBugs_20141201.fasta	18238.6	1	6	6	7	0.0001	0.315
Nezara viridula_Salivary gland	Mudpit_150330TGSB_P1 (F006856)	len=804 path=[874:0-803]:770_219 *** gi|355428300|gb|AER92466.1| hypothetical protein [Triatoma rubida]	comp58719_c1_seq1	GreenStinkBug_20150105.fasta	21642.4	1	7	8	9	0.0001	0.315
Nezara viridula_Salivary gland	Mudpit_150330TGSB_P1 (F006856)	len=2170 path=[1:0-511 513:512-2169]:143_1705 *** gi|242017404|ref|XP_002429179.1| eukaryotic translation initiation factor 3 subunit, putative	comp82712_c0_seq1	GreenStinkBug_20150105.fasta	59831.2	1	9	10	10	0.0002	0.315
Nezara viridula_Salivary gland	Mudpit_150330T_GSB_S1 (F006886)	len=4799 path=[6050:0-2276 34972:2277-2294 8345:2295-2660 8711:2661-2680 8731:2681-4079 35473:4080-4798]:249_1697 *** gi|193652450|ref|XP_001949031.1| PREDICTED: succinate-semialdehyde dehydrogenase, mitochondrial-like	comp107423_c0_seq3	GreenStinkBug_20150105.fasta	52117.4	1	9	9	9	0.0002	0.315
Nezara viridula_Salivary gland	Mudpit_150330TGSB_P1 (F006829)	Putative ribosomal protein l38 OS=Triatoma infestans PE=2 SV=1	A0A023FCL4,A0A069DV59,G1K0C5,G3CJR1,J9JWT6,J9K285,R4WDA6	TrEMBL_LarvalBugs_20141201.fasta	8241.4	1	3	3	3	0	0.314
Nezara viridula_Salivary gland	Mudpit_150330T_GSB_S1 (F006830)	Clathrin heavy chain OS=Riptortus pedestris PE=2 SV=1	R4WRT4	TrEMBL_LarvalBugs_20141201.fasta	192459	1	6	6	6	0.0001	0.314
Nezara viridula_Salivary gland	Mudpit_150330T_GSB_S1 (F006886)	len=2918 path=[2896:0-753 3650:754-885 3782:886-912 3809:913-987 3884:988-999 3896:1000-1023 3920:1024-1103 4000:1104-1145 4042:1146-1192 4089:1193-1222 4119:1223-1327 4224:1328-1370 4267:1371-1402 4299:1403-1448 4345:1449-1485 4382:1486-1515 4412:1516-1524 4421:1525-1644 4541:1645-1728 4625:1729-1752 4649:1753-1833 4730:1834-1857 4754:1858-1907 4804:1908-1932 4829:1933-1938 4835:1939-1956 4853:1…	comp105426_c0_seq1	GreenStinkBug_20150105.fasta	49724.1	1	12	14	15	0.0003	0.314
Nezara viridula_Salivary gland	Mudpit_150330TGSB_P1 (F006829)	Histone H2A OS=Triatoma infestans PE=2 SV=1	A0A023FBA4,A0A069DMZ7,R4FMP4,R4WR97,T1H876	TrEMBL_LarvalBugs_20141201.fasta	13448.2	1	3	4	4	0.0001	0.312
Nezara viridula_Salivary gland	Mudpit_150330TGSB_P1 (F006856)	len=3671 path=[2473:0-1376 3850:1377-2537 5015:2538-2561 19574:2562-2562 5041:2563-2750 5229:2751-2761 5240:2762-2783 5270:2784-2829 23011:2830-2836 5323:2837-2883 11306:2884-2888 5378:2889-3381 19132:3382-3388 23134:3389-3420 5910:3421-3439 5929:3440-3470 23187:3471-3472 6357:3473-3630 23210:3631-3632 6517:3633-3670]:262_1743 *** gi|307199091|gb|EFN79801.1| Signal recognition particle 54 kDa pro…	comp107162_c0_seq14,comp107162_c0_seq15,comp107162_c0_seq2	GreenStinkBug_20150105.fasta	54469.2	1	5	5	9	0.0001	0.312
Nezara viridula_Salivary gland	Mudpit_150330TGSB_P1 (F006856)	len=5003 path=[1:0-2087 2089:2088-2097 2099:2098-4537 4539:4538-4561 18242:4562-5002]:3315_685 *** gi|91090890|ref|XP_973414.1| PREDICTED: similar to RE62270p [Tribolium castaneum]	comp104141_c1_seq3,comp104141_c1_seq8	GreenStinkBug_20150105.fasta	97203.3	1	19	22	36	0.0006	0.312
Nezara viridula_Salivary gland	Mudpit_150330T_GSB_S1 (F006886)	len=2639 path=[2617:0-2638]:687_2114 *** gi|242014046|ref|XP_002427709.1| Dihydrolipoyl dehydrogenase, putative [Pediculus humanus corporis]	comp35788_c0_seq1	GreenStinkBug_20150105.fasta	50641	1	11	16	20	0.0003	0.311
Nezara viridula_Salivary gland	Mudpit_150330TGSB_P1 (F006856)	len=567 path=[1:0-566]:189_536 *** gi|125742523|gb|ABN54484.1| putative ribosomal protein S26 [Oncopeltus fasciatus]	comp82204_c0_seq1	GreenStinkBug_20150105.fasta	13318.6	1	3	4	7	0.0001	0.31
Nezara viridula_Salivary gland	Mudpit_150330T_GSB_S1 (F006830)	Putative 26s proteasome regulatory complex atpase rpt6 OS=Panstrongylus megistus PE=2 SV=1	A0A069DU17,T1IGG6	TrEMBL_LarvalBugs_20141201.fasta	45176.7	1	8	8	10	0.0001	0.31
Nezara viridula_Salivary gland	Mudpit_150330T_GSB_S1 (F006886)	len=5261 path=[1:0-3012 3014:3013-3030 3040:3031-5260]:255_1646 *** gi|359843226|gb|AEV89748.1| protein disulfide-isomerase [Schistocerca gregaria]	comp77188_c0_seq1	GreenStinkBug_20150105.fasta	52863.8	1	12	14	32	0.0005	0.31
Nezara viridula_Salivary gland	Mudpit_150330TGSB_P1 (F006856)	len=2737 path=[1:0-150 152:151-924 926:925-2132 2134:2133-2158 7707:2159-2434 8242:2435-2460 8244:2461-2736]:199_1362 *** gi|307201130|gb|EFN81041.1| Vacuolar proton pump subunit C [Harpegnathos saltator]	comp82312_c0_seq1	GreenStinkBug_20150105.fasta	44591.4	1	9	10	12	0.0002	0.309
Nezara viridula_Salivary gland	Mudpit_150330T_GSB_S1 (F006886)	len=1954 path=[1916:0-168 2085:169-171 2088:172-607 2524:608-625 2542:626-993 2910:994-1071 2988:1072-1076 2993:1077-1143 3060:1144-1144 3061:1145-1407 3324:1408-1470 3387:1471-1498 3415:1499-1813 5038:1814-1829 5054:1830-1953]:89_1021 *** gi|240849105|ref|NP_001155706.1| annexin IX-like [Acyrthosiphon pisum]	comp102074_c0_seq2,comp102074_c0_seq4	GreenStinkBug_20150105.fasta	34391.8	1	8	11	14	0.0002	0.309
Nezara viridula_Salivary gland	Mudpit_150330TGSB_P1 (F006829)	Ribosomal protein LP0 OS=Riptortus pedestris PE=2 SV=1	R4WHT2	TrEMBL_LarvalBugs_20141201.fasta	34517.2	1	9	11	18	0.0002	0.308
Nezara viridula_Salivary gland	Mudpit_150330TGSB_P1 (F006829)	Putative serine/arginine-rich splicing factor 7-like protein OS=Panstrongylus megistus PE=2 SV=1	A0A069DN37,T1HSH8	TrEMBL_LarvalBugs_20141201.fasta	15938.5	1	3	3	3	0	0.307
Nezara viridula_Salivary gland	Mudpit_150330TGSB_P1 (F006856)	len=2179 path=[1:0-227 229:228-333 335:334-741 743:742-878 880:879-901 903:902-1102 27504:1103-1126 18471:1127-2178]:236_880 *** gi|237820631|ref|NP_001153783.1| Rab-protein 14 [Tribolium castaneum]	comp106747_c1_seq3,comp106747_c1_seq4,comp106747_c1_seq5,comp106747_c1_seq6,comp106747_c1_seq7,comp106747_c1_seq8	GreenStinkBug_20150105.fasta	24125.7	1	3	3	3	0	0.307
Nezara viridula_Salivary gland	Mudpit_150330TGSB_P1 (F006829)	Clathrin heavy chain OS=Riptortus pedestris PE=2 SV=1	R4WRT4	TrEMBL_LarvalBugs_20141201.fasta	192459	1	4	4	4	0.0001	0.306
Nezara viridula_Salivary gland	Mudpit_150330T_GSB_S1 (F006886)	len=4577 path=[4555:0-2109 6665:2110-2119 6675:2120-3430 7986:3431-3474 8030:3475-4576]:3406_1700 *** gi|347971359|ref|XP_003436731.1| AGAP004159-PB [Anopheles gambiae str. PEST]	comp100955_c0_seq1	GreenStinkBug_20150105.fasta	63784.9	1	11	11	12	0.0002	0.306
Nezara viridula_Salivary gland	Mudpit_150330T_GSB_S1 (F006886)	len=2517 path=[1:0-2516]:2026_176 *** gi|383852218|ref|XP_003701625.1| PREDICTED: transketolase-like protein 2-like isoform 1 [Megachile	comp110374_c0_seq1	GreenStinkBug_20150105.fasta	66875.3	1	14	20	53	0.0009	0.306
Nezara viridula_Salivary gland	Mudpit_150330T_GSB_S1 (F006886)	len=2081 path=[2059:0-2080]:1648_131 *** gi|399938258|gb|AFP59563.1| UTPHypotheticalglucose-1-phosphate uridylyltransferase [Musca	comp82461_c0_seq1	GreenStinkBug_20150105.fasta	57185	1	10	11	11	0.0002	0.306
Nezara viridula_Salivary gland	Mudpit_150330TGSB_P1 (F006829)	Uncharacterized protein (Fragment) OS=Rhodnius prolixus PE=4 SV=1	T1I7K2	TrEMBL_LarvalBugs_20141201.fasta	260878	1	18	18	19	0.0003	0.305
Nezara viridula_Salivary gland	Mudpit_150330TGSB_P1 (F006856)	len=3865 path=[3843:0-3173 7017:3174-3223 7067:3224-3864]:3190_3801 *** gi|242011669|ref|XP_002426570.1| 60S ribosomal protein L15, putative [Pediculus humanus corporis]	comp99543_c0_seq1	GreenStinkBug_20150105.fasta	24037.9	1	6	7	14	0.0002	0.304
Nezara viridula_Salivary gland	Mudpit_150330TGSB_P1 (F006856)	len=4180 path=[1:0-767 8596:768-869 9252:870-933 9316:934-974 889:975-4179]:310_3480 *** gi|340720185|ref|XP_003398522.1| PREDICTED: 2-oxoglutarate dehydrogenase, mitochondrial-like [Bombus	comp99176_c0_seq4	GreenStinkBug_20150105.fasta	118696	1	21	24	32	0.0005	0.304
Nezara viridula_Salivary gland	Mudpit_150330T_GSB_S1 (F006886)	len=4515 path=[4501:0-1812 10402:1813-3122 7627:3123-3132 7637:3133-3402 9332:3403-3425 7930:3426-3547 8052:3548-3615 8121:3616-3854 8361:3855-3920 8430:3921-4040 8550:4041-4067 8577:4068-4514]:1814_3301 *** gi|321469876|gb|EFX80854.1| hypothetical protein DAPPUDRAFT_303718 [Daphnia pulex]	comp107185_c0_seq1	GreenStinkBug_20150105.fasta	53813.1	1	10	11	16	0.0003	0.304
Nezara viridula_Salivary gland	Mudpit_150330T_GSB_S1 (F006886)	len=15648 path=[1:0-1173 1175:1174-1463 1465:1464-1480 1482:1481-2347 2349:2348-2476 2478:2477-6462 6464:6463-8835 8837:8836-8854 8856:8855-9270 9272:9271-9286 9288:9287-9687 9689:9688-9703 9705:9704-15647]:13501_1676 *** gi|383856370|ref|XP_003703682.1| PREDICTED: spectrin beta chain, brain 4-like [Megachile rotundata]	comp109893_c0_seq1	GreenStinkBug_20150105.fasta	454625	1	93	102	108	0.0018	0.304
Nezara viridula_Salivary gland	Mudpit_150330TGSB_P1 (F006856)	len=1967 path=[1:0-77 79:78-1966]:92_670 *** gi|307095128|gb|ADN29870.1| transmembrane emp24 domain trafficking protein 2 [Triatoma matogrossensis]	comp58937_c0_seq1	GreenStinkBug_20150105.fasta	21807.8	1	6	7	8	0.0001	0.301
Nezara viridula_Salivary gland	Mudpit_150330TGSB_P1 (F006856)	len=4455 path=[1:0-1475 1477:1476-1485 1487:1486-2666 2668:2667-2679 2681:2680-4454]:296_3304 *** gi|350403500|ref|XP_003486819.1| PREDICTED: calcium-transporting ATPase sarcoplasmic/endoplasmic	comp102746_c1_seq1	GreenStinkBug_20150105.fasta	109791	1	19	22	38	0.0006	0.3
Nezara viridula_Salivary gland	Mudpit_150330TGSB_P1 (F006856)	len=570 path=[884:0-354 1239:355-373 1258:374-569]:433_83 *** gi|149898895|gb|ABR27949.1| ribosomal protein S20 [Triatoma infestans]	comp88925_c1_seq1	GreenStinkBug_20150105.fasta	13276.9	1	3	5	5	0.0001	0.299
Nezara viridula_Salivary gland	Mudpit_150330T_GSB_S1 (F006886)	len=3708 path=[1:0-3322 3324:3323-3329 3331:3330-3707]:2548_3441 *** gi|383855060|ref|XP_003703037.1| PREDICTED: inorganic pyrophosphatase-like [Megachile rotundata]	comp101384_c0_seq1	GreenStinkBug_20150105.fasta	34000.8	1	5	6	8	0.0001	0.299
Nezara viridula_Salivary gland	Mudpit_150330T_GSB_S1 (F006886)	len=1868 path=[1846:0-1867]:125_1735 *** gi|340714937|ref|XP_003395978.1| PREDICTED: t-complex protein 1 subunit gamma-like isoform 1 [Bombus	comp110542_c0_seq1	GreenStinkBug_20150105.fasta	59667.7	1	12	13	14	0.0002	0.298
Nezara viridula_Salivary gland	Mudpit_150330TGSB_P1 (F006856)	len=2195 path=[1:0-1275 1277:1276-2194]:2030_759 *** gi|24642031|ref|NP_511157.2| flotillin 2, isoform B [Drosophila melanogaster]	comp37206_c0_seq1	GreenStinkBug_20150105.fasta	46685.1	1	7	7	7	0.0001	0.297
Nezara viridula_Salivary gland	Mudpit_150330TGSB_P1 (F006829)	Putative calmodulin OS=Triatoma infestans PE=2 SV=1	A0A023F5W8,A0A069DN97,E2J7D5,Q1W2B3,Q1ZZP3,Q5XUA8,R4WCV1	TrEMBL_LarvalBugs_20141201.fasta	16811	1	3	3	3	0	0.295
Nezara viridula_Salivary gland	Mudpit_150330TGSB_P1 (F006856)	len=1681 path=[1659:0-1680]:1365_397 *** gi|193599156|ref|XP_001942684.1| PREDICTED: eukaryotic translation initiation factor 3 subunit	comp110930_c0_seq1	GreenStinkBug_20150105.fasta	36079.9	1	6	6	7	0.0001	0.294
Nezara viridula_Salivary gland	Mudpit_150330TGSB_P1 (F006856)	len=1832 path=[1810:0-1831]:342_1535 *** gi|118783118|ref|XP_312776.3| AGAP003089-PA [Anopheles gambiae str. PEST]	comp76318_c0_seq1	GreenStinkBug_20150105.fasta	45457.6	1	3	3	3	0	0.294
Nezara viridula_Salivary gland	Mudpit_150330TGSB_P1 (F006856)	len=2130 path=[2108:0-2129]:1931_531 *** gi|157130536|ref|XP_001655738.1| citrate synthase [Aedes aegypti]	comp58708_c0_seq1	GreenStinkBug_20150105.fasta	51809	1	10	13	13	0.0002	0.293
Nezara viridula_Salivary gland	Mudpit_150330TGSB_P1 (F006856)	len=2114 path=[15466:0-251 37604:252-315 15782:316-687 16154:688-1110 16578:1111-1334 16802:1335-1337 16805:1338-1513 37859:1514-1570 17038:1571-1583 17051:1584-2113]:215_943 *** gi|149898827|gb|ABR27881.1| putative vacuolar ATP synthase subunit D [Triatoma infestans]	comp109426_c0_seq2	GreenStinkBug_20150105.fasta	27425.4	1	3	3	3	0	0.292
Nezara viridula_Salivary gland	Mudpit_150330TGSB_P1 (F006856)	len=6262 path=[1:0-6261]:4040_3174 *** gi|90820034|gb|ABD98774.1| putative mitochondrial ATP synthase gamma-subunit [Graphocephala	comp92811_c0_seq1	GreenStinkBug_20150105.fasta	31900	1	6	9	10	0.0002	0.291
Nezara viridula_Salivary gland	Mudpit_150330T_GSB_S1 (F006886)	len=1423 path=[1401:0-1422]:307_1233 *** gi|110756630|ref|XP_393516.3| PREDICTED: protein SEC13 homolog [Apis mellifera]	comp35875_c0_seq1	GreenStinkBug_20150105.fasta	34265.8	1	6	8	8	0.0001	0.291
Nezara viridula_Salivary gland	Mudpit_150330T_GSB_S1 (F006886)	len=1971 path=[1:0-745 747:746-749 751:750-1970]:253_1503 *** gi|189241162|ref|XP_974687.2| PREDICTED: similar to Proteasome p44.5 subunit CG10149-PB [Tribolium	comp99193_c0_seq1	GreenStinkBug_20150105.fasta	47006.9	1	5	5	5	0.0001	0.29
Nezara viridula_Salivary gland	Mudpit_150330T_GSB_S1 (F006886)	len=2936 path=[2914:0-2935]:246_2597 *** gi|28971712|dbj|BAC65324.1| hypothetical protein [Antheraea yamamai]	comp97074_c0_seq1	GreenStinkBug_20150105.fasta	84803.2	1	17	21	25	0.0004	0.29
Nezara viridula_Salivary gland	Mudpit_150330TGSB_P1 (F006829)	Arginine-rich protein, putative OS=Riptortus pedestris PE=2 SV=1	R4WT61	TrEMBL_LarvalBugs_20141201.fasta	20760.5	1	4	5	8	0.0001	0.289
Nezara viridula_Salivary gland	Mudpit_150330T_GSB_S1 (F006830)	Arginine-rich protein, putative OS=Riptortus pedestris PE=2 SV=1	R4WT61	TrEMBL_LarvalBugs_20141201.fasta	20760.5	1	4	5	10	0.0001	0.289
Nezara viridula_Salivary gland	Mudpit_150330TGSB_P1 (F006856)	len=2963 path=[1:0-722 724:723-747 749:748-1951 1953:1952-1960 1962:1961-2962]:1893_481 *** gi|393692793|gb|AFN11665.1| vacuolar ATPase subunit H [Locusta migratoria manilensis]	comp97687_c0_seq1	GreenStinkBug_20150105.fasta	54513.5	1	8	10	10	0.0002	0.287
Nezara viridula_Salivary gland	Mudpit_150330TGSB_P1 (F006856)	len=2286 path=[4555:0-267 149:268-2285]:335_1864 *** gi|91078690|ref|XP_971137.1| PREDICTED: similar to eukaryotic translation initiation factor	comp62357_c0_seq1,comp62357_c0_seq2	GreenStinkBug_20150105.fasta	60254.7	1	10	11	14	0.0002	0.286
Nezara viridula_Salivary gland	Mudpit_150330TGSB_P1 (F006856)	len=821 path=[1:0-152 154:153-183 185:184-820]:44_703 *** gi|322797657|gb|EFZ19666.1| hypothetical protein SINV_03768 [Solenopsis invicta]	comp77743_c0_seq1	GreenStinkBug_20150105.fasta	25086.5	1	7	8	8	0.0001	0.286
Nezara viridula_Salivary gland	Mudpit_150330T_GSB_S1 (F006886)	len=894 path=[12255:0-706 12962:707-893]:689_114 *** gi|383859130|ref|XP_003705050.1| PREDICTED: nascent polypeptide-associated complex subunit alpha-like	comp109448_c2_seq1,comp109448_c2_seq2	GreenStinkBug_20150105.fasta	20917.8	1	3	3	3	0.0001	0.286
Nezara viridula_Salivary gland	Mudpit_150330T_GSB_S1 (F006886)	len=2851 path=[2829:0-2850]:261_2537 *** gi|91083819|ref|XP_973530.1| PREDICTED: similar to hydroxyacyl-coenzyme A dehydrogenase [Tribolium	comp77767_c0_seq1	GreenStinkBug_20150105.fasta	82180.2	1	15	22	23	0.0004	0.285
Nezara viridula_Salivary gland	Mudpit_150330TGSB_P1 (F006856)	len=5261 path=[1:0-3012 3014:3013-3030 3040:3031-5260]:255_1646 *** gi|359843226|gb|AEV89748.1| protein disulfide-isomerase [Schistocerca gregaria]	comp77188_c0_seq1	GreenStinkBug_20150105.fasta	52863.8	1	12	16	22	0.0004	0.284
Nezara viridula_Salivary gland	Mudpit_150330T_GSB_S1 (F006886)	len=3633 path=[3632:0-1359 4994:1360-1433 5068:1434-1661 5297:1662-2299 5935:2300-3632]:3267_2200 *** gi|328699321|ref|XP_003240902.1| PREDICTED: cAMP-dependent protein kinase catalytic subunit-like	comp96600_c0_seq1	GreenStinkBug_20150105.fasta	40766.8	1	7	8	8	0.0001	0.284
Nezara viridula_Salivary gland	Mudpit_150330T_GSB_S1 (F006886)	len=2283 path=[1:0-2282]:2054_315 *** gi|322787434|gb|EFZ13522.1| hypothetical protein SINV_04974 [Solenopsis invicta]	comp35714_c0_seq1	GreenStinkBug_20150105.fasta	64376.1	1	11	15	17	0.0003	0.284
Nezara viridula_Salivary gland	Mudpit_150330T_GSB_S1 (F006886)	len=1384 path=[1362:0-1383]:303_941 *** gi|189237939|ref|XP_001813105.1| PREDICTED: similar to small GTP binding protein RAB5 [Tribolium	comp58826_c0_seq1	GreenStinkBug_20150105.fasta	23158.2	1	5	6	7	0.0001	0.282
Nezara viridula_Salivary gland	Mudpit_150330T_GSB_S1 (F006886)	len=6353 path=[6331:0-3804 10136:3805-3808 10140:3809-5016 11348:5017-5368 13781:5369-5374 11706:5375-5411 11743:5412-6352]:6059_4431 *** gi|350403286|ref|XP_003486756.1| PREDICTED: stress-induced-phosphoprotein 1-like isoform 1 [Bombus	comp103657_c0_seq1	GreenStinkBug_20150105.fasta	61451.9	1	10	10	12	0.0002	0.282
Nezara viridula_Salivary gland	Mudpit_150330T_GSB_S1 (F006830)	Succinyl-CoA synthetase small subunit, putative OS=Riptortus pedestris PE=2 SV=1	R4WCU3	TrEMBL_LarvalBugs_20141201.fasta	34471	1	7	8	9	0.0001	0.28
Nezara viridula_Salivary gland	Mudpit_150330T_GSB_S1 (F006886)	len=1655 path=[1740:0-1654]:140_1552 *** gi|91086675|ref|XP_968460.1| PREDICTED: similar to seryl-tRNA synthetase [Tribolium castaneum]	comp95238_c0_seq1	GreenStinkBug_20150105.fasta	53108.9	1	11	18	25	0.0004	0.28
Nezara viridula_Salivary gland	Mudpit_150330T_GSB_S1 (F006886)	len=3262 path=[1:0-3261]:2965_2270 *** gi|380012265|ref|XP_003690206.1| PREDICTED: LOW QUALITY PROTEIN: proteasome subunit alpha type-3-like	comp78481_c0_seq1	GreenStinkBug_20150105.fasta	25571.6	1	5	6	6	0.0001	0.28
Nezara viridula_Salivary gland	Mudpit_150330T_GSB_S1 (F006830)	Proteasome subunit alpha type OS=Triatoma infestans PE=2 SV=1	A0A023FAS1	TrEMBL_LarvalBugs_20141201.fasta	28694.6	1	5	7	10	0.0001	0.279
Nezara viridula_Salivary gland	Mudpit_150330TGSB_P1 (F006829)	Ribosomal protein S10b OS=Riptortus pedestris PE=2 SV=1	R4WPR7	TrEMBL_LarvalBugs_20141201.fasta	18211.4	1	3	5	5	0.0001	0.278
Nezara viridula_Salivary gland	Mudpit_150330TGSB_P1 (F006856)	len=1764 path=[1:0-1763]:184_1014 *** gi|156542470|ref|XP_001599415.1| PREDICTED: protein NipSnap-like [Nasonia vitripennis]	comp36014_c0_seq1	GreenStinkBug_20150105.fasta	32846.5	1	5	5	5	0.0001	0.278
Nezara viridula_Salivary gland	Mudpit_150330T_GSB_S1 (F006830)	Serine/threonine-protein phosphatase OS=Triatoma infestans PE=2 SV=1	A0A023FBB7,A0A069DSI5,R4G8Q4	TrEMBL_LarvalBugs_20141201.fasta	35518.4	1	5	5	6	0.0001	0.278
Nezara viridula_Salivary gland	Mudpit_150330T_GSB_S1 (F006830)	Putative beta-spectrin OS=Panstrongylus megistus PE=2 SV=1	A0A069DXZ1	TrEMBL_LarvalBugs_20141201.fasta	278490	1	3	3	3	0	0.278
Nezara viridula_Salivary gland	Mudpit_150330T_GSB_S1 (F006886)	len=1081 path=[1059:0-295 2441:296-300 1360:301-311 1371:312-1080]:265_966 *** gi|355428296|gb|AER92464.1| hypothetical protein [Triatoma rubida]	comp86911_c0_seq1	GreenStinkBug_20150105.fasta	26423.1	1	4	4	5	0.0001	0.278
Nezara viridula_Salivary gland	Mudpit_150330T_GSB_S1 (F006886)	len=3562 path=[3565:0-3561]:1822_3405 *** gi|332026962|gb|EGI67058.1| T-complex protein 1 subunit theta [Acromyrmex echinatior]	comp92759_c0_seq1	GreenStinkBug_20150105.fasta	57293.8	1	10	11	11	0.0002	0.278
Nezara viridula_Salivary gland	Mudpit_150330T_GSB_S1 (F006886)	len=888 path=[866:0-887]:189_803 *** gi|270008657|gb|EFA05105.1| hypothetical protein TcasGA2_TC015205 [Tribolium castaneum]	comp35715_c0_seq1	GreenStinkBug_20150105.fasta	22886.6	1	3	4	4	0.0001	0.278
Nezara viridula_Salivary gland	Mudpit_150330TGSB_P1 (F006829)	Ribosomal protein L11 OS=Triatoma infestans PE=2 SV=1	A6YPT0,R4G8M0	TrEMBL_LarvalBugs_20141201.fasta	22239.5	1	6	6	12	0.0002	0.277
Nezara viridula_Salivary gland	Mudpit_150330TGSB_P1 (F006856)	len=2837 path=[5313:0-816 6131:817-914 6229:915-919 6234:920-1743 7058:1744-1747 7062:1748-2836]:1695_2213 *** gi|156544526|ref|XP_001607296.1| PREDICTED: malignant T cell-amplified sequence 1-like [Nasonia	comp105229_c0_seq1	GreenStinkBug_20150105.fasta	19324.4	1	3	3	3	0	0.277
Nezara viridula_Salivary gland	Mudpit_150330TGSB_P1 (F006856)	len=811 path=[1:0-592 595:593-810]:594_64 *** gi|340708931|ref|XP_003393070.1| PREDICTED: 60S ribosomal protein L18a-like [Bombus terrestris]	comp77528_c0_seq1	GreenStinkBug_20150105.fasta	20896.8	1	4	6	8	0.0001	0.277
Nezara viridula_Salivary gland	Mudpit_150330T_GSB_S1 (F006886)	len=747 path=[1:0-746]:64_615 *** gi|149689072|gb|ABR27860.1| calponin [Triatoma infestans]	comp90330_c0_seq1	GreenStinkBug_20150105.fasta	20506	1	4	4	4	0.0001	0.277
Nezara viridula_Salivary gland	Mudpit_150330T_GSB_S1 (F006886)	len=2249 path=[8993:0-2248]:2069_717 *** gi|157127973|ref|XP_001661254.1| trifunctional enzyme beta subunit (tp-beta) [Aedes aegypti]	comp108698_c0_seq1	GreenStinkBug_20150105.fasta	48839.5	1	10	11	12	0.0002	0.277
Nezara viridula_Salivary gland	Mudpit_150330T_GSB_S1 (F006886)	len=1439 path=[1:0-1438]:233_1438 *** gi|290462205|gb|ADD24150.1| Tubulin beta chain [Lepeophtheirus salmonis]	comp82254_c0_seq1	GreenStinkBug_20150105.fasta	45018.6	1	3	3	4	0.0001	0.276
Nezara viridula_Salivary gland	Mudpit_150330TGSB_P1 (F006856)	len=2249 path=[8993:0-2248]:2069_717 *** gi|157127973|ref|XP_001661254.1| trifunctional enzyme beta subunit (tp-beta) [Aedes aegypti]	comp108698_c0_seq1	GreenStinkBug_20150105.fasta	48839.5	1	10	11	11	0.0002	0.275
Nezara viridula_Salivary gland	Mudpit_150330T_GSB_S1 (F006886)	len=3180 path=[3158:0-307 3466:308-835 3994:836-854 9320:855-1030 9380:1031-1052 4211:1053-1144 4303:1145-1163 4322:1164-1528 4687:1529-1538 4697:1539-1990 5149:1991-2012 9695:2013-3179]:124_2778 *** gi|242018544|ref|XP_002429734.1| aconitase, putative [Pediculus humanus corporis]	comp109232_c0_seq1	GreenStinkBug_20150105.fasta	97143.7	1	17	19	20	0.0003	0.275
Nezara viridula_Salivary gland	Mudpit_150330TGSB_P1 (F006829)	40S ribosomal protein S4 OS=Riptortus pedestris PE=2 SV=1	R4WDI1	TrEMBL_LarvalBugs_20141201.fasta	29349.8	1	7	9	12	0.0002	0.274
Nezara viridula_Salivary gland	Mudpit_150330TGSB_P1 (F006856)	len=6445 path=[6423:0-2470 8894:2471-2474 8898:2475-3754 10178:3755-4813 11237:4814-4823 11247:4824-6444]:2308_5619 *** gi|380025547|ref|XP_003696532.1| PREDICTED: importin-5 [Apis florea]	comp99429_c0_seq1	GreenStinkBug_20150105.fasta	123930	1	21	25	25	0.0004	0.274
Nezara viridula_Salivary gland	Mudpit_150330T_GSB_S1 (F006830)	Putative gdp dissociation inhibitor OS=Triatoma infestans PE=2 SV=1	A0A023FAQ7,A0A069DZ04	TrEMBL_LarvalBugs_20141201.fasta	49959.7	1	10	11	11	0.0002	0.274
Nezara viridula_Salivary gland	Mudpit_150330T_GSB_S1 (F006886)	len=2250 path=[1:0-2249]:1118_156 *** gi|157123140|ref|XP_001660027.1| transaldolase [Aedes aegypti]	comp35731_c0_seq1	GreenStinkBug_20150105.fasta	35713.1	1	8	8	8	0.0001	0.274
Nezara viridula_Salivary gland	Mudpit_150330T_GSB_S1 (F006886)	len=1296 path=[1274:0-562 1837:563-584 1859:585-1295]:1085_42 *** gi|156145614|gb|ABU53620.1| sorbitol dehydrogenase [Pyrrhocoris apterus]	comp99368_c0_seq1	GreenStinkBug_20150105.fasta	37500.8	1	8	9	11	0.0002	0.273
Nezara viridula_Salivary gland	Mudpit_150330TGSB_P1 (F006829)	Putative ras-related gtpase OS=Triatoma infestans PE=2 SV=1	A0A023F9T5,A0A069DQ68,R4G4H7	TrEMBL_LarvalBugs_20141201.fasta	20870.2	1	4	4	4	0.0001	0.272
Nezara viridula_Salivary gland	Mudpit_150330T_GSB_S1 (F006886)	len=4298 path=[6487:0-1860 8497:1861-1887 8524:1888-1901 8538:1902-2520 11985:2521-2529 11994:2530-2530 9167:2531-4297]:329_1849 *** gi|66535270|ref|XP_392681.2| PREDICTED: succinyl-CoA:3-ketoacid-coenzyme A transferase 1,	comp103572_c0_seq1,comp103572_c0_seq2	GreenStinkBug_20150105.fasta	54478.6	1	9	9	9	0.0002	0.272
Nezara viridula_Salivary gland	Mudpit_150330T_GSB_S1 (F006886)	len=3061 path=[8853:0-339 9193:340-400 9254:401-631 9485:632-640 9494:641-664 9518:665-666 9520:667-1099 9953:1100-1142 9996:1143-1266 19800:1267-1272 10126:1273-1274 10128:1275-1348 19852:1349-1352 19856:1353-3060]:2399_1050 *** gi|118784349|ref|XP_313680.3| AGAP004396-PA [Anopheles gambiae str. PEST]	comp104988_c1_seq1	GreenStinkBug_20150105.fasta	48733.8	1	10	12	15	0.0003	0.271
Nezara viridula_Salivary gland	Mudpit_150330TGSB_P1 (F006829)	Ribosomal protein L26 OS=Riptortus pedestris PE=2 SV=1	R4WD21	TrEMBL_LarvalBugs_20141201.fasta	17253.5	1	5	5	5	0.0001	0.27
Nezara viridula_Salivary gland	Mudpit_150330T_GSB_S1 (F006830)	Chaperonin OS=Riptortus pedestris PE=2 SV=1	R4WPI3	TrEMBL_LarvalBugs_20141201.fasta	58228.9	1	5	5	5	0.0001	0.27
Nezara viridula_Salivary gland	Mudpit_150330TGSB_P1 (F006856)	len=2823 path=[2801:0-722 6632:723-726 6636:727-2021 4823:2022-2043 4845:2044-2066 4868:2067-2090 4892:2091-2116 4918:2117-2158 4960:2159-2252 5054:2253-2272 5074:2273-2332 5134:2333-2366 5168:2367-2398 5200:2399-2413 5215:2414-2437 5239:2438-2483 5285:2484-2507 5309:2508-2822]:77_712 *** gi|322801397|gb|EFZ22058.1| hypothetical protein SINV_03211 [Solenopsis invicta]	comp102654_c0_seq1	GreenStinkBug_20150105.fasta	24668.2	1	4	5	6	0.0001	0.269
Nezara viridula_Salivary gland	Mudpit_150330TGSB_P1 (F006856)	len=1443 path=[1421:0-1442]:774_196 *** gi|344190603|gb|AEM97987.1| signal peptidase complex subunit SPC25 [Dipetalogaster maximus]	comp35726_c0_seq1	GreenStinkBug_20150105.fasta	22050.4	1	5	7	9	0.0001	0.269
Nezara viridula_Salivary gland	Mudpit_150330T_GSB_S1 (F006886)	len=4622 path=[3481:0-3295 414:3296-3577 696:3578-4621]:4450_3314 *** gi|332375801|gb|AEE63041.1| unknown [Dendroctonus ponderosae]	comp77148_c0_seq1,comp77148_c0_seq2	GreenStinkBug_20150105.fasta	41463.1	1	5	6	7	0.0001	0.269
Nezara viridula_Salivary gland	Mudpit_150330TGSB_P1 (F006829)	Putative ubiquitin-conjugating enzyme e2 OS=Panstrongylus megistus PE=2 SV=1	A0A069DPE9,R4FPK3,T1I506	TrEMBL_LarvalBugs_20141201.fasta	17513.5	1	3	3	3	0	0.268
Nezara viridula_Salivary gland	Mudpit_150330TGSB_P1 (F006856)	len=2144 path=[2122:0-2143]:204_818 *** gi|322801573|gb|EFZ22229.1| hypothetical protein SINV_11095 [Solenopsis invicta]	comp110886_c0_seq1	GreenStinkBug_20150105.fasta	23010.3	1	3	3	3	0	0.268
Nezara viridula_Salivary gland	Mudpit_150330TGSB_P1 (F006856)	len=15648 path=[1:0-1173 1175:1174-1463 1465:1464-1480 1482:1481-2347 2349:2348-2476 2478:2477-6462 6464:6463-8835 8837:8836-8854 8856:8855-9270 9272:9271-9286 9288:9287-9687 9689:9688-9703 9705:9704-15647]:13501_1676 *** gi|383856370|ref|XP_003703682.1| PREDICTED: spectrin beta chain, brain 4-like [Megachile rotundata]	comp109893_c0_seq1	GreenStinkBug_20150105.fasta	454625	1	79	85	88	0.0014	0.268
Nezara viridula_Salivary gland	Mudpit_150330TGSB_P1 (F006856)	len=2408 path=[1:0-228 231:229-416 419:417-1035 1038:1036-1094 1097:1095-1117 1120:1118-1159 1162:1160-1767 1772:1768-2407]:1621_560 *** gi|383854030|ref|XP_003702525.1| PREDICTED: guanine nucleotide-binding protein G(q) subunit alpha-like	comp96982_c0_seq2	GreenStinkBug_20150105.fasta	41672.9	1	4	4	4	0.0001	0.268
Nezara viridula_Salivary gland	Mudpit_150330T_GSB_S1 (F006830)	Uncharacterized protein OS=Rhodnius prolixus PE=4 SV=1	T1IB32	TrEMBL_LarvalBugs_20141201.fasta	65197.1	1	4	4	4	0.0001	0.268
Nezara viridula_Salivary gland	Mudpit_150330T_GSB_S1 (F006886)	len=7118 path=[7096:0-208 7305:209-210 7307:211-1193 8290:1194-5366 12463:5367-5373 12470:5374-5935 13032:5936-7117]:248_5998 *** gi|242014184|ref|XP_002427775.1| myosin-9, putative [Pediculus humanus corporis]	comp107050_c0_seq1	GreenStinkBug_20150105.fasta	222017	1	41	47	51	0.0009	0.268
Nezara viridula_Salivary gland	Mudpit_150330TGSB_P1 (F006829)	Protein transport protein sec23 OS=Riptortus pedestris PE=2 SV=1	R4WD69	TrEMBL_LarvalBugs_20141201.fasta	86079.2	1	3	4	4	0.0001	0.267
Nezara viridula_Salivary gland	Mudpit_150330TGSB_P1 (F006829)	Ribosomal protein L13A OS=Riptortus pedestris PE=2 SV=1	R4WPW0	TrEMBL_LarvalBugs_20141201.fasta	23284.9	1	6	8	9	0.0001	0.265
Nezara viridula_Salivary gland	Mudpit_150330TGSB_P1 (F006856)	len=6207 path=[6185:0-6206]:5401_6090 *** gi|307095100|gb|ADN29856.1| putative 40S ribosomal protein S6 [Triatoma matogrossensis]	comp36248_c0_seq1	GreenStinkBug_20150105.fasta	26627.3	1	6	8	13	0.0002	0.265
Nezara viridula_Salivary gland	Mudpit_150330TGSB_P1 (F006856)	len=7303 path=[6363:0-65 6429:66-67 6431:68-256 6620:257-1758 17701:1759-1798 17741:1799-1948 345:1949-3065 13181:3066-3445 13564:3446-3602 13721:3603-3671 13790:3672-5019 15138:5020-6104 16240:6105-6373 16509:6374-7302]:1752_88 *** gi|307196745|gb|EFN78204.1| Eukaryotic peptide chain release factor GTP-binding subunit ERF3A	comp104221_c0_seq1,comp104221_c0_seq15,comp104221_c0_seq3,comp104221_c0_seq4,comp104221_c0_seq8,comp104221_c0_seq9	GreenStinkBug_20150105.fasta	61034.8	1	9	10	13	0.0002	0.265
Nezara viridula_Salivary gland	Mudpit_150330TGSB_P1 (F006856)	len=2283 path=[1:0-2282]:2054_315 *** gi|322787434|gb|EFZ13522.1| hypothetical protein SINV_04974 [Solenopsis invicta]	comp35714_c0_seq1	GreenStinkBug_20150105.fasta	64376.1	1	10	12	12	0.0002	0.264
Nezara viridula_Salivary gland	Mudpit_150330TGSB_P1 (F006829)	ACYPI009948 protein OS=Acyrthosiphon pisum GN=ACYPI009948 PE=2 SV=1	C4WS14	TrEMBL_LarvalBugs_20141201.fasta	17697.5	1	4	5	5	0.0001	0.263
Nezara viridula_Salivary gland	Mudpit_150330T_GSB_S1 (F006830)	Translationally controlled tumor protein OS=Riptortus pedestris PE=2 SV=1	R4WDS4	TrEMBL_LarvalBugs_20141201.fasta	19939.3	1	5	6	7	0.0001	0.262
Nezara viridula_Salivary gland	Mudpit_150330T_GSB_S1 (F006886)	len=3939 path=[1:0-562 564:563-564 566:565-856 858:857-895 898:896-1295 1298:1296-1305 1308:1306-1352 1355:1353-1362 1365:1363-1628 1631:1629-1650 1653:1651-2306 2309:2307-2310 2313:2311-2491 2494:2492-2508 2511:2509-2655 2658:2656-2673 2676:2674-3014 3017:3015-3018 3021:3019-3068 3071:3069-3081 3084:3082-3938]:3708_1312 *** gi|383847669|ref|XP_003699475.1| PREDICTED: programmed cell death 6-inte…	comp108647_c0_seq1	GreenStinkBug_20150105.fasta	88653.7	1	13	14	19	0.0003	0.262
Nezara viridula_Salivary gland	Mudpit_150330T_GSB_S1 (F006886)	len=2678 path=[1:0-310 312:311-2501 2503:2502-2677]:2481_379 *** gi|321468258|gb|EFX79244.1| hypothetical protein DAPPUDRAFT_304946 [Daphnia pulex]	comp104420_c0_seq1	GreenStinkBug_20150105.fasta	79670.8	1	11	13	14	0.0002	0.262
Nezara viridula_Salivary gland	Mudpit_150330T_GSB_S1 (F006886)	len=1708 path=[1714:0-370 2085:371-964 2679:965-974 2689:975-1707]:271_1416 *** gi|242023731|ref|XP_002432284.1| 26S proteasome non-ATPase regulatory subunit, putative [Pediculus	comp101255_c0_seq1	GreenStinkBug_20150105.fasta	43203	1	6	6	7	0.0001	0.262
Nezara viridula_Salivary gland	Mudpit_150330TGSB_P1 (F006829)	Putative s5e ribosomal protein OS=Rhodnius prolixus PE=2 SV=1	R4G4P4	TrEMBL_LarvalBugs_20141201.fasta	24307.7	1	7	9	13	0.0002	0.261
Nezara viridula_Salivary gland	Mudpit_150330TGSB_P1 (F006856)	len=2639 path=[2617:0-2638]:687_2114 *** gi|242014046|ref|XP_002427709.1| Dihydrolipoyl dehydrogenase, putative [Pediculus humanus corporis]	comp35788_c0_seq1	GreenStinkBug_20150105.fasta	50641	1	9	10	14	0.0002	0.261
Nezara viridula_Salivary gland	Mudpit_150330TGSB_P1 (F006856)	len=3764 path=[3756:0-1907 5664:1908-3430 7189:3431-3763]:1017_3284 *** gi|241997148|gb|ACS75351.1| endoplasmin [Locusta migratoria]	comp97563_c0_seq1	GreenStinkBug_20150105.fasta	86194.2	1	19	21	27	0.0004	0.261
Nezara viridula_Salivary gland	Mudpit_150330T_GSB_S1 (F006886)	len=2130 path=[2108:0-2129]:1931_531 *** gi|157130536|ref|XP_001655738.1| citrate synthase [Aedes aegypti]	comp58708_c0_seq1	GreenStinkBug_20150105.fasta	51809	1	10	13	20	0.0003	0.261
Nezara viridula_Salivary gland	Mudpit_150330TGSB_P1 (F006856)	len=1768 path=[1746:0-462 2209:463-469 2216:470-1767]:234_1274 *** gi|388329778|gb|AFK29278.1| arginine kinase [Anasa tristis]	comp93411_c0_seq1	GreenStinkBug_20150105.fasta	39137.4	1	8	8	8	0.0001	0.259
Nezara viridula_Salivary gland	Mudpit_150330TGSB_P1 (F006856)	len=704 path=[1:0-445 447:446-453 455:454-703]:196_591 *** gi|146285347|gb|ABQ18251.1| MPA13-like protein [Lygus lineolaris]	comp82350_c0_seq1	GreenStinkBug_20150105.fasta	14862.2	1	6	7	11	0.0002	0.258
Nezara viridula_Salivary gland	Mudpit_150330TGSB_P1 (F006856)	len=1655 path=[1740:0-1654]:140_1552 *** gi|91086675|ref|XP_968460.1| PREDICTED: similar to seryl-tRNA synthetase [Tribolium castaneum]	comp95238_c0_seq1	GreenStinkBug_20150105.fasta	53108.9	1	10	13	16	0.0003	0.257
Nezara viridula_Salivary gland	Mudpit_150330T_GSB_S1 (F006886)	len=9265 path=[9243:0-4619 13863:4620-9264]:4517_8866 *** gi|189237348|ref|XP_969332.2| PREDICTED: similar to UDP-glucose glycoprotein:glucosyltransferase	comp94325_c0_seq1	GreenStinkBug_20150105.fasta	164213	1	28	35	43	0.0007	0.257
Nezara viridula_Salivary gland	Mudpit_150330TGSB_P1 (F006856)	len=1423 path=[1401:0-1422]:307_1233 *** gi|110756630|ref|XP_393516.3| PREDICTED: protein SEC13 homolog [Apis mellifera]	comp35875_c0_seq1	GreenStinkBug_20150105.fasta	34265.8	1	4	4	4	0.0001	0.256
Nezara viridula_Salivary gland	Mudpit_150330TGSB_P1 (F006856)	len=3061 path=[8853:0-339 9193:340-400 9254:401-631 9485:632-640 9494:641-664 9518:665-666 9520:667-1099 9953:1100-1142 9996:1143-1266 19800:1267-1272 10126:1273-1274 10128:1275-1348 19852:1349-1352 19856:1353-3060]:2399_1050 *** gi|118784349|ref|XP_313680.3| AGAP004396-PA [Anopheles gambiae str. PEST]	comp104988_c1_seq1	GreenStinkBug_20150105.fasta	48733.8	1	9	9	9	0.0001	0.256
Nezara viridula_Salivary gland	Mudpit_150330T_GSB_S1 (F006886)	len=4221 path=[3273:0-584 3858:585-1127 9945:1128-1688 10506:1689-1691 10509:1692-2078 4401:2079-4220]:3360_3839 *** gi|149898825|gb|ABR27878.1| translation initiation factor 5a [Triatoma infestans]	comp98306_c1_seq1	GreenStinkBug_20150105.fasta	17630.5	1	3	4	4	0.0001	0.256
Nezara viridula_Salivary gland	Mudpit_150330T_GSB_S1 (F006886)	len=1699 path=[1:0-648 650:649-649 651:650-673 675:674-906 4908:907-912 914:913-913 915:914-931 933:932-1337 1339:1338-1365 1367:1366-1698]:237_1235 *** gi|321460290|gb|EFX71334.1| cytosolic malate dehydrogenase [Daphnia pulex]	comp104718_c0_seq1	GreenStinkBug_20150105.fasta	35701.9	1	7	7	9	0.0002	0.255
Nezara viridula_Salivary gland	Mudpit_150330T_GSB_S1 (F006886)	len=1775 path=[1753:0-1774]:373_1008 *** gi|332017990|gb|EGI58627.1| Eukaryotic translation initiation factor 4E [Acromyrmex echinatior]	comp35748_c0_seq1	GreenStinkBug_20150105.fasta	24425.8	1	4	4	4	0.0001	0.255
Nezara viridula_Salivary gland	Mudpit_150330TGSB_P1 (F006856)	len=2569 path=[2949:0-1120 6305:1121-1127 4077:1128-1136 4086:1137-1568 4518:1569-2568]:424_1803 *** gi|51965692|emb|CAG29668.1| translation initiation factor 2 gamma subunit [Lepismachilis	comp92772_c1_seq1	GreenStinkBug_20150105.fasta	49827.1	1	7	8	8	0.0001	0.254
Nezara viridula_Salivary gland	Mudpit_150330T_GSB_S1 (F006886)	len=3777 path=[1:0-1296 8804:1297-1362 1298:1363-2337 2273:2338-3558 9953:3559-3559 4200:3560-3776]:3530_252 *** gi|307206361|gb|EFN84413.1| Ubiquitin carboxyl-terminal hydrolase 7 [Harpegnathos saltator]	comp97330_c0_seq1,comp97330_c0_seq2,comp97330_c0_seq5	GreenStinkBug_20150105.fasta	126290	1	17	18	18	0.0003	0.254
Nezara viridula_Salivary gland	Mudpit_150330T_GSB_S1 (F006830)	Ras-related protein Rab-7 OS=Riptortus pedestris PE=2 SV=1	R4WDM7	TrEMBL_LarvalBugs_20141201.fasta	23144.5	1	4	4	4	0.0001	0.252
Nezara viridula_Salivary gland	Mudpit_150330T_GSB_S1 (F006886)	len=5991 path=[14447:0-1413 15862:1414-2274 21427:2275-2285 16734:2286-2286 9101:2287-5345 21505:5346-5347 19883:5348-5432 12162:5433-5537 21530:5538-5540 13360:5541-5990]:614_1387 *** gi|332030655|gb|EGI70343.1| Glucosamine-6-phosphate isomerase [Acromyrmex echinatior]	comp108764_c0_seq1,comp108764_c0_seq11,comp108764_c0_seq15,comp108764_c0_seq17,comp108764_c0_seq19,comp108764_c0_seq2,comp108764_c0_seq22,comp108764_c0_seq4,comp108764_c0_seq6,comp108764_c0_seq8	GreenStinkBug_20150105.fasta	28921.5	1	3	3	3	0.0001	0.252
Nezara viridula_Salivary gland	Mudpit_150330T_GSB_S1 (F006886)	len=2567 path=[4569:0-976 5546:977-2566]:570_1814 *** gi|91079744|ref|XP_970506.1| PREDICTED: similar to CG12262 CG12262-PA [Tribolium castaneum]	comp94920_c1_seq1	GreenStinkBug_20150105.fasta	45305.5	1	8	10	20	0.0003	0.251
Nezara viridula_Salivary gland	Mudpit_150330TGSB_P1 (F006829)	Succinyl-CoA synthetase small subunit, putative OS=Riptortus pedestris PE=2 SV=1	R4WCU3	TrEMBL_LarvalBugs_20141201.fasta	34471	1	6	6	6	0.0001	0.25
Nezara viridula_Salivary gland	Mudpit_150330TGSB_P1 (F006856)	len=3629 path=[3607:0-3628]:2484_808 *** gi|332019713|gb|EGI60183.1| 60 kDa heat shock protein, mitochondrial [Acromyrmex echinatior]	comp77801_c0_seq1	GreenStinkBug_20150105.fasta	59692.6	1	11	12	13	0.0002	0.25
Nezara viridula_Salivary gland	Mudpit_150330TGSB_P1 (F006856)	len=8201 path=[8185:0-1665 9851:1666-1669 9855:1670-5574 13760:5575-5653 13845:5654-5740 13932:5741-5741 13933:5742-5765 31212:5766-5782 13974:5783-5798 13990:5799-5995 14187:5996-5999 14191:6000-8200]:5155_7653 *** gi|350401726|ref|XP_003486241.1| PREDICTED: V-type proton ATPase 116 kDa subunit a isoform 1-like	comp107288_c0_seq3	GreenStinkBug_20150105.fasta	95687.1	1	16	20	44	0.0007	0.25
Nezara viridula_Salivary gland	Mudpit_150330TGSB_P1 (F006829)	40S ribosomal protein SA OS=Riptortus pedestris PE=2 SV=1	R4WNX3	TrEMBL_LarvalBugs_20141201.fasta	32048.9	1	5	7	8	0.0001	0.249
Nezara viridula_Salivary gland	Mudpit_150330T_GSB_S1 (F006886)	len=2712 path=[3233:0-47 3281:48-663 3897:664-797 4031:798-1095 4329:1096-1399 4633:1400-1551 23156:1552-1554 9115:1555-2054 9616:2055-2711]:48_1940 *** gi|270001371|gb|EEZ97818.1| hypothetical protein TcasGA2_TC000185 [Tribolium castaneum]	comp108144_c0_seq4	GreenStinkBug_20150105.fasta	70173.2	1	15	16	30	0.0005	0.249
Nezara viridula_Salivary gland	Mudpit_150330TGSB_P1 (F006856)	len=1755 path=[8946:0-553 11380:554-558 10323:559-611 10376:612-634 10399:635-882 8545:883-972 6232:973-1754]:869_1594 *** gi|90820008|gb|ABD98761.1| putative elongation factor 1 delta [Graphocephala atropunctata]	comp95992_c0_seq1	GreenStinkBug_20150105.fasta	26769.3	1	6	6	6	0.0001	0.248
Nezara viridula_Salivary gland	Mudpit_150330T_GSB_S1 (F006886)	len=1759 path=[1:0-113 115:114-117 119:118-195 197:196-205 207:206-376 4765:377-381 383:382-385 387:386-555 557:556-556 558:557-580 582:581-705 707:706-1758]:1150_134 *** gi|391226629|gb|AFM38202.1| prostaglandin reductase [Anasa tristis]	comp106148_c0_seq1	GreenStinkBug_20150105.fasta	36903.1	1	6	7	9	0.0002	0.248
Nezara viridula_Salivary gland	Mudpit_150330TGSB_P1 (F006829)	Prohibitin, putative OS=Riptortus pedestris PE=2 SV=1	R4WK00	TrEMBL_LarvalBugs_20141201.fasta	32464.8	1	6	6	7	0.0001	0.246
Nezara viridula_Salivary gland	Mudpit_150330T_GSB_S1 (F006886)	len=3430 path=[5109:0-1988 140:1989-3429]:1805_2914 *** gi|307180059|gb|EFN68135.1| cAMP-dependent protein kinase type I regulatory subunit [Camponotus	comp82314_c0_seq2	GreenStinkBug_20150105.fasta	41368.6	1	4	4	4	0.0001	0.246
Nezara viridula_Salivary gland	Mudpit_150330TGSB_P1 (F006856)	len=3334 path=[3312:0-253 3566:254-268 3581:269-2082 5395:2083-2083 5396:2084-2199 5512:2200-2200 6623:2201-2227 5540:2228-2919 6232:2920-2920 6233:2921-2944 6257:2945-3038 6351:3039-3333]:285_2894 *** gi|322800180|gb|EFZ21265.1| hypothetical protein SINV_06150 [Solenopsis invicta]	comp108047_c0_seq1	GreenStinkBug_20150105.fasta	100863	1	17	19	26	0.0004	0.245
Nezara viridula_Salivary gland	Mudpit_150330TGSB_P1 (F006856)	len=2851 path=[2829:0-2850]:261_2537 *** gi|91083819|ref|XP_973530.1| PREDICTED: similar to hydroxyacyl-coenzyme A dehydrogenase [Tribolium	comp77767_c0_seq1	GreenStinkBug_20150105.fasta	82180.2	1	13	17	18	0.0003	0.245
Nezara viridula_Salivary gland	Mudpit_150330TGSB_P1 (F006856)	len=14697 path=[14677:0-3839 18517:3840-3855 18533:3856-9956 24634:9957-10153 24831:10154-14064 28744:14065-14696]:125_14053 *** gi|350419063|ref|XP_003492058.1| PREDICTED: dynein heavy chain, cytoplasmic-like [Bombus impatiens]	comp109147_c1_seq1	GreenStinkBug_20150105.fasta	528963	1	81	90	91	0.0015	0.245
Nezara viridula_Salivary gland	Mudpit_150330T_GSB_S1 (F006886)	len=2498 path=[2485:0-1067 5010:1068-1068 3563:1069-1810 4305:1811-1817 4312:1818-2497]:2222_801 *** gi|345484646|ref|XP_001602102.2| PREDICTED: serine/threonine-protein phosphatase 2B catalytic	comp96666_c0_seq1,comp96666_c0_seq2	GreenStinkBug_20150105.fasta	53611.9	1	6	6	6	0.0001	0.245
Nezara viridula_Salivary gland	Mudpit_150330T_GSB_S1 (F006886)	len=3102 path=[3347:0-1192 4807:1193-3101]:1199_171 *** gi|91088847|ref|XP_970872.1| PREDICTED: similar to CG11255 CG11255-PB [Tribolium castaneum]	comp82567_c0_seq2	GreenStinkBug_20150105.fasta	37775.6	1	5	5	8	0.0001	0.245
Nezara viridula_Salivary gland	Mudpit_150330TGSB_P1 (F006829)	Putative ribosomal protein l35e OS=Panstrongylus megistus PE=2 SV=1	A0A069DP19,R4G506,R4WCN6	TrEMBL_LarvalBugs_20141201.fasta	14410.7	1	3	4	5	0.0001	0.244
Nezara viridula_Salivary gland	Mudpit_150330TGSB_P1 (F006856)	len=1792 path=[1:0-910 912:911-1074 1076:1075-1134 1136:1135-1382 28986:1383-1383 28987:1384-1393 15174:1394-1666 15447:1667-1791]:1374_793 *** gi|121543927|gb|ABM55628.1| hypothetical protein [Maconellicoccus hirsutus]	comp107081_c0_seq2,comp107081_c0_seq24,comp107081_c0_seq30,comp107081_c0_seq33	GreenStinkBug_20150105.fasta	21640.2	1	4	4	4	0.0001	0.242
Nezara viridula_Salivary gland	Mudpit_150330TGSB_P1 (F006856)	len=2567 path=[4569:0-976 5546:977-2566]:570_1814 *** gi|91079744|ref|XP_970506.1| PREDICTED: similar to CG12262 CG12262-PA [Tribolium castaneum]	comp94920_c1_seq1	GreenStinkBug_20150105.fasta	45305.5	1	7	8	10	0.0002	0.241
Nezara viridula_Salivary gland	Mudpit_150330T_GSB_S1 (F006830)	26S protease regulatory subunit 6b OS=Riptortus pedestris PE=2 SV=1	R4WQ99	TrEMBL_LarvalBugs_20141201.fasta	46939.7	1	7	8	8	0.0001	0.241
Nezara viridula_Salivary gland	Mudpit_150330T_GSB_S1 (F006886)	len=1967 path=[1:0-1222 1225:1223-1865 1868:1866-1966]:925_2 *** gi|189233813|ref|XP_971256.2| PREDICTED: similar to RNA-binding protein, putative [Tribolium	comp96904_c0_seq1	GreenStinkBug_20150105.fasta	34010.7	1	5	5	5	0.0001	0.24
Nezara viridula_Salivary gland	Mudpit_150330TGSB_P1 (F006856)	len=4707 path=[4657:0-1519 6177:1520-1520 6178:1521-1542 6200:1543-1619 10046:1620-1620 10047:1621-1736 6277:1737-2419 6960:2420-2479 7020:2480-3156 7697:3157-4544 17126:4545-4584 9143:4585-4706]:3251_1182 *** gi|242017898|ref|XP_002429421.1| ablim, putative [Pediculus humanus corporis]	comp109486_c0_seq15,comp109486_c0_seq27	GreenStinkBug_20150105.fasta	77663.4	1	9	9	12	0.0002	0.238
Nezara viridula_Salivary gland	Mudpit_150330T_GSB_S1 (F006886)	len=5517 path=[5495:0-5516]:610_3801 *** gi|332024051|gb|EGI64269.1| Exportin-1 [Acromyrmex echinatior]	comp96695_c0_seq1	GreenStinkBug_20150105.fasta	122421	1	16	21	24	0.0004	0.238
Nezara viridula_Salivary gland	Mudpit_150330TGSB_P1 (F006829)	40S ribosomal protein S17 OS=Triatoma infestans PE=2 SV=1	A6YPF7,G1K0A3,R4G4C3	TrEMBL_LarvalBugs_20141201.fasta	15379.4	1	3	3	3	0	0.237
Nezara viridula_Salivary gland	Mudpit_150330TGSB_P1 (F006829)	Putative gtp-binding protein drg1 odn superfamily OS=Rhodnius prolixus PE=2 SV=1	R4FNN5	TrEMBL_LarvalBugs_20141201.fasta	41010.2	1	7	7	7	0.0001	0.237
Nezara viridula_Salivary gland	Mudpit_150330T_GSB_S1 (F006886)	len=2796 path=[3000:0-393 3394:394-2309 5310:2310-2379 5606:2380-2795]:2292_271 *** gi|242024338|ref|XP_002432585.1| Threonyl-tRNA synthetase, cytoplasmic, putative [Pediculus humanus	comp102804_c0_seq1,comp102804_c0_seq2	GreenStinkBug_20150105.fasta	78220.1	1	11	14	15	0.0003	0.237
Nezara viridula_Salivary gland	Mudpit_150330T_GSB_S1 (F006886)	len=4711 path=[4689:0-3969 10338:3970-3979 8669:3980-4251 10454:4252-4261 10464:4262-4710]:3582_4517 *** gi|312375734|gb|EFR23045.1| hypothetical protein AND_13780 [Anopheles darlingi]	comp103494_c0_seq1	GreenStinkBug_20150105.fasta	35485.9	1	5	5	5	0.0001	0.237
Nezara viridula_Salivary gland	Mudpit_150330T_GSB_S1 (F006886)	len=2166 path=[1:0-2165]:1646_414 *** gi|66532824|ref|XP_624894.1| PREDICTED: ATP-dependent RNA helicase WM6-like [Apis mellifera]	comp58231_c0_seq1	GreenStinkBug_20150105.fasta	46982.8	1	9	9	9	0.0002	0.236
Nezara viridula_Salivary gland	Mudpit_150330T_GSB_S1 (F006886)	len=3730 path=[3708:0-677 4386:678-2855 6564:2856-3729]:640_1857 *** gi|91092520|ref|XP_971182.1| PREDICTED: similar to CG9911 CG9911-PA [Tribolium castaneum]	comp99766_c0_seq1	GreenStinkBug_20150105.fasta	46428.8	1	7	7	9	0.0002	0.236
Nezara viridula_Salivary gland	Mudpit_150330TGSB_P1 (F006829)	Peroxiredoxin OS=Riptortus pedestris PE=2 SV=1	R4WPW8	TrEMBL_LarvalBugs_20141201.fasta	28501.5	1	4	4	5	0.0001	0.235
Nezara viridula_Salivary gland	Mudpit_150330TGSB_P1 (F006856)	len=1559 path=[1619:0-1558]:92_1381 *** gi|357613322|gb|EHJ68433.1| 26S protease regulatory subunit 6A [Danaus plexippus]	comp36016_c0_seq1	GreenStinkBug_20150105.fasta	48046.7	1	6	6	6	0.0001	0.235
Nezara viridula_Salivary gland	Mudpit_150330T_GSB_S1 (F006886)	len=2898 path=[2876:0-1343 4220:1344-1349 4226:1350-2897]:2624_1971 *** gi|242004719|ref|XP_002423226.1| Acyl-protein thioesterase, putative [Pediculus humanus corporis]	comp89485_c0_seq1	GreenStinkBug_20150105.fasta	23221.1	1	5	6	6	0.0001	0.234
Nezara viridula_Salivary gland	Mudpit_150330T_GSB_S1 (F006886)	len=2630 path=[6982:0-1906 8889:1907-2629]:2222_1671 *** gi|237761908|emb|CAR94540.1| baiser CG11785-PA protein [Blattella germanica]	comp103955_c0_seq18	GreenStinkBug_20150105.fasta	21222.7	1	3	3	3	0.0001	0.234
Nezara viridula_Salivary gland	Mudpit_150330TGSB_P1 (F006829)	Translationally controlled tumor protein OS=Riptortus pedestris PE=2 SV=1	R4WDS4	TrEMBL_LarvalBugs_20141201.fasta	19939.3	1	4	4	5	0.0001	0.233
Nezara viridula_Salivary gland	Mudpit_150330TGSB_P1 (F006829)	Ribosomal protein L4 OS=Riptortus pedestris PE=2 SV=1	R4WCK7	TrEMBL_LarvalBugs_20141201.fasta	47396.3	1	8	11	21	0.0003	0.232
Nezara viridula_Salivary gland	Mudpit_150330T_GSB_S1 (F006886)	len=2399 path=[1:0-2398]:1647_259 *** gi|91084043|ref|XP_967085.1| PREDICTED: similar to AGAP001884-PA [Tribolium castaneum]	comp91553_c0_seq1	GreenStinkBug_20150105.fasta	50021.9	1	8	10	12	0.0002	0.231
Nezara viridula_Salivary gland	Mudpit_150330T_GSB_S1 (F006886)	len=6670 path=[6652:0-1313 7966:1314-6669]:568_1911 *** gi|242014164|ref|XP_002427765.1| 26S proteasome non-ATPase regulatory subunit, putative [Pediculus	comp37062_c0_seq1	GreenStinkBug_20150105.fasta	51659.5	1	7	10	10	0.0002	0.23
Nezara viridula_Salivary gland	Mudpit_150330TGSB_P1 (F006829)	60S ribosomal protein L18 OS=Riptortus pedestris PE=2 SV=1	R4WDP8	TrEMBL_LarvalBugs_20141201.fasta	21543.7	1	4	4	6	0.0001	0.229
Nezara viridula_Salivary gland	Mudpit_150330TGSB_P1 (F006856)	len=2014 path=[1992:0-750 2743:751-766 2759:767-794 2787:795-839 2832:840-1076 4539:1077-1081 3074:1082-1099 3092:1100-2013]:1477_275 *** gi|91077138|ref|XP_971446.1| PREDICTED: similar to DnaJ homolog subfamily A member 1 [Tribolium	comp93953_c0_seq1	GreenStinkBug_20150105.fasta	44899.5	1	7	7	7	0.0001	0.229
Nezara viridula_Salivary gland	Mudpit_150330T_GSB_S1 (F006830)	Putative ubiquitin-conjugating enzyme e2 OS=Panstrongylus megistus PE=2 SV=1	A0A069DPE9,R4FPK3,T1I506	TrEMBL_LarvalBugs_20141201.fasta	17513.5	1	3	4	4	0.0001	0.229
Nezara viridula_Salivary gland	Mudpit_150330T_GSB_S1 (F006886)	len=1199 path=[1:0-787 789:788-1198]:174_776 *** gi|307211461|gb|EFN87567.1| Peptidyl-prolyl cis-trans isomerase 5 [Harpegnathos saltator]	comp106987_c0_seq1,comp106987_c0_seq2	GreenStinkBug_20150105.fasta	22008.3	1	3	4	4	0.0001	0.229
Nezara viridula_Salivary gland	Mudpit_150330T_GSB_S1 (F006886)	len=1730 path=[1:0-1729]:1590_121 *** gi|156542793|ref|XP_001605959.1| PREDICTED: probable 26S proteasome non-ATPase regulatory subunit	comp58228_c0_seq1	GreenStinkBug_20150105.fasta	56311.2	1	8	9	16	0.0003	0.229
Nezara viridula_Salivary gland	Mudpit_150330T_GSB_S1 (F006886)	len=2736 path=[2714:0-158 2873:159-212 2927:213-231 2946:232-272 8014:273-402 9873:403-419 3134:420-441 3156:442-467 3182:468-468 3183:469-768 3483:769-818 3533:819-846 3561:847-896 3611:897-993 3708:994-1028 3743:1029-1032 3747:1033-1061 10020:1062-1068 10027:1069-1244 3959:1245-1323 4038:1324-1355 5450:1356-1464 4179:1465-1502 4217:1503-2735]:146_1693 *** gi|383863705|ref|XP_003707320.1| PREDIC…	comp103900_c0_seq2	GreenStinkBug_20150105.fasta	55631.7	1	9	9	9	0.0002	0.229
Nezara viridula_Salivary gland	Mudpit_150330T_GSB_S1 (F006830)	Aconitase, mitochondrial OS=Riptortus pedestris PE=2 SV=1	R4WKE5	TrEMBL_LarvalBugs_20141201.fasta	84809.5	1	3	4	6	0.0001	0.228
Nezara viridula_Salivary gland	Mudpit_150330T_GSB_S1 (F006830)	Heterogeneous nuclear ribonucleoprotein OS=Riptortus pedestris PE=2 SV=1	R4WID3	TrEMBL_LarvalBugs_20141201.fasta	34273.1	1	7	10	22	0.0003	0.228
Nezara viridula_Salivary gland	Mudpit_150330T_GSB_S1 (F006886)	len=2559 path=[2600:0-424 3025:425-695 3359:696-1916 4580:1917-2378 11658:2379-2558]:2425_1712 *** gi|321459567|gb|EFX70619.1| hypothetical protein DAPPUDRAFT_299547 [Daphnia pulex]	comp91024_c1_seq1,comp91024_c1_seq10,comp91024_c1_seq2,comp91024_c1_seq24,comp91024_c1_seq25,comp91024_c1_seq8	GreenStinkBug_20150105.fasta	27456.9	1	6	7	7	0.0001	0.227
Nezara viridula_Salivary gland	Mudpit_150330TGSB_P1 (F006829)	Igf2 mRNA binding protein, putative OS=Riptortus pedestris PE=2 SV=1	R4WDQ2	TrEMBL_LarvalBugs_20141201.fasta	56059.7	1	10	10	18	0.0002	0.226
Nezara viridula_Salivary gland	Mudpit_150330TGSB_P1 (F006856)	len=3647 path=[1:0-3646]:126_1202 *** gi|357615874|gb|EHJ69879.1| innexin [Danaus plexippus]	comp95378_c0_seq1	GreenStinkBug_20150105.fasta	41606.6	1	5	5	5	0.0001	0.226
Nezara viridula_Salivary gland	Mudpit_150330T_GSB_S1 (F006886)	len=7078 path=[7060:0-1531 8595:1532-5697 12762:5698-5854 12919:5855-5857 12922:5858-7077]:220_6333 *** gi|328721168|ref|XP_001948786.2| PREDICTED: putative glutamate synthase [NADPH]-like [Acyrthosiphon	comp104534_c0_seq1	GreenStinkBug_20150105.fasta	225285	1	33	38	64	0.0011	0.226
Nezara viridula_Salivary gland	Mudpit_150330T_GSB_S1 (F006886)	len=3207 path=[1:0-3206]:2909_573 *** gi|383865847|ref|XP_003708384.1| PREDICTED: vacuolar protein sorting-associated protein 35-like	comp36921_c0_seq1	GreenStinkBug_20150105.fasta	88659.9	1	12	14	14	0.0002	0.226
Nezara viridula_Salivary gland	Mudpit_150330TGSB_P1 (F006856)	len=8318 path=[8458:0-798 9257:799-3593 12052:3594-3617 12076:3618-3895 19379:3896-3917 12482:3918-4118 12683:4119-4142 12707:4143-7365 15930:7366-7389 15954:7390-7397 15962:7398-7421 15986:7422-7457 16022:7458-7641 16206:7642-7658 16223:7659-7737 16302:7738-7761 16326:7762-7779 16344:7780-7889 16454:7890-8109 16674:8110-8133 16698:8134-8178 17125:8179-8198 17145:8199-8218 17165:8219-8260 17207:8…	comp103662_c0_seq3,comp103662_c0_seq4,comp103662_c0_seq7,comp103662_c0_seq8	GreenStinkBug_20150105.fasta	139437	1	19	23	26	0.0004	0.225
Nezara viridula_Salivary gland	Mudpit_150330T_GSB_S1 (F006886)	len=2214 path=[2237:0-1183 3421:1184-2213]:1562_510 *** gi|242019803|ref|XP_002430348.1| GDP mannose-4,6-dehydratase, putative [Pediculus humanus corporis]	comp59159_c0_seq1	GreenStinkBug_20150105.fasta	39814.7	1	4	4	4	0.0001	0.225
Nezara viridula_Salivary gland	Mudpit_150330TGSB_P1 (F006829)	Ribosomal protein L22 OS=Riptortus pedestris PE=2 SV=1	R4WMZ7	TrEMBL_LarvalBugs_20141201.fasta	31052.3	1	6	6	14	0.0002	0.224
Nezara viridula_Salivary gland	Mudpit_150330T_GSB_S1 (F006886)	len=3623 path=[12936:0-78 13015:79-131 13068:132-225 13162:226-246 15584:247-253 13190:254-255 13192:256-410 13347:411-434 15690:435-675 14660:676-699 13940:700-894 14135:895-1298 8068:1299-3622]:2117_2911 *** gi|328701761|ref|XP_001952609.2| PREDICTED: transcriptional activator protein Pur-alpha-like [Acyrthosiphon	comp105761_c0_seq2,comp105761_c0_seq4	GreenStinkBug_20150105.fasta	29952.7	1	3	3	3	0.0001	0.223
Nezara viridula_Salivary gland	Mudpit_150330T_GSB_S1 (F006886)	len=1430 path=[1408:0-1091 3271:1092-1102 3282:1103-1429]:1060_119 *** gi|91076412|ref|XP_969601.1| PREDICTED: similar to AGAP011050-PA [Tribolium castaneum]	comp92616_c0_seq1	GreenStinkBug_20150105.fasta	35820.9	1	5	8	8	0.0001	0.223
Nezara viridula_Salivary gland	Mudpit_150330TGSB_P1 (F006829)	Putative sodium/potassium-transporting atpase subunit alpha-like isoform x2 (Fragment) OS=Triatoma infestans PE=2 SV=1	A0A023F5Y6,A0A069DXJ3,K0GG83	TrEMBL_LarvalBugs_20141201.fasta	114540	1	16	18	24	0.0003	0.222
Nezara viridula_Salivary gland	Mudpit_150330TGSB_P1 (F006856)	len=2146 path=[14888:0-2145]:166_2004 *** gi|340710731|ref|XP_003393939.1| PREDICTED: plastin-3-like [Bombus terrestris]	comp98938_c1_seq1	GreenStinkBug_20150105.fasta	68790.2	1	10	11	11	0.0002	0.222
Nezara viridula_Salivary gland	Mudpit_150330TGSB_P1 (F006856)	len=4596 path=[4574:0-4595]:2025_511 *** gi|383850756|ref|XP_003700942.1| PREDICTED: coatomer subunit delta-like [Megachile rotundata]	comp78149_c0_seq1	GreenStinkBug_20150105.fasta	56807.7	1	7	7	11	0.0002	0.222
Nezara viridula_Salivary gland	Mudpit_150330T_GSB_S1 (F006886)	len=2785 path=[2763:0-724 3488:725-2784]:1654_683 *** gi|380025479|ref|XP_003696501.1| PREDICTED: annexin-B9-like [Apis florea]	comp58994_c0_seq2	GreenStinkBug_20150105.fasta	36174	1	6	7	8	0.0001	0.222
Nezara viridula_Salivary gland	Mudpit_150330TGSB_P1 (F006829)	Cdc42 homolog OS=Riptortus pedestris PE=2 SV=1	R4WRF3	TrEMBL_LarvalBugs_20141201.fasta	21309	1	3	3	3	0	0.22
Nezara viridula_Salivary gland	Mudpit_150330TGSB_P1 (F006829)	Putative prohibitin OS=Triatoma infestans PE=2 SV=1	A0A023F9A9,A0A069DR92	TrEMBL_LarvalBugs_20141201.fasta	30100.5	1	3	3	3	0	0.22
Nezara viridula_Salivary gland	Mudpit_150330T_GSB_S1 (F006830)	Cdc42 homolog OS=Riptortus pedestris PE=2 SV=1	R4WRF3	TrEMBL_LarvalBugs_20141201.fasta	21309	1	4	4	4	0.0001	0.22
Nezara viridula_Salivary gland	Mudpit_150330TGSB_P1 (F006856)	len=1199 path=[1:0-787 789:788-1198]:174_776 *** gi|307211461|gb|EFN87567.1| Peptidyl-prolyl cis-trans isomerase 5 [Harpegnathos saltator]	comp106987_c0_seq1,comp106987_c0_seq2	GreenStinkBug_20150105.fasta	22008.3	1	3	3	3	0	0.219
Nezara viridula_Salivary gland	Mudpit_150330T_GSB_S1 (F006886)	len=1812 path=[1790:0-1811]:328_903 *** gi|321468494|gb|EFX79478.1| hypothetical protein DAPPUDRAFT_52222 [Daphnia pulex]	comp82137_c0_seq1	GreenStinkBug_20150105.fasta	21237.6	1	3	4	4	0.0001	0.219
Nezara viridula_Salivary gland	Mudpit_150330T_GSB_S1 (F006886)	len=2142 path=[1:0-2076 2078:2077-2086 2088:2087-2141]:2005_788 *** gi|242019704|ref|XP_002430299.1| COP9 signalosome complex subunit, putative [Pediculus humanus	comp98764_c0_seq1	GreenStinkBug_20150105.fasta	46705.1	1	7	8	8	0.0001	0.219
Nezara viridula_Salivary gland	Mudpit_150330T_GSB_S1 (F006830)	Isocitrate dehydrogenase OS=Riptortus pedestris PE=2 SV=1	R4WCW6	TrEMBL_LarvalBugs_20141201.fasta	38567.1	1	3	3	3	0	0.218
Nezara viridula_Salivary gland	Mudpit_150330T_GSB_S1 (F006830)	Putative ubiquitin/ribosomal protein S27Ae fusion protein OS=Oncopeltus fasciatus PE=2 SV=1	A3FK44,R4WMU3	TrEMBL_LarvalBugs_20141201.fasta	17886.7	1	3	3	21	0.0003	0.218
Nezara viridula_Salivary gland	Mudpit_150330TGSB_P1 (F006829)	Putative gdp dissociation inhibitor OS=Triatoma infestans PE=2 SV=1	A0A023FAQ7,A0A069DZ04	TrEMBL_LarvalBugs_20141201.fasta	49925.5	1	5	5	5	0.0001	0.217
Nezara viridula_Salivary gland	Mudpit_150330T_GSB_S1 (F006830)	Moesin/ezrin/radixin homolog 1 OS=Riptortus pedestris PE=2 SV=1	R4WQU4	TrEMBL_LarvalBugs_20141201.fasta	67391.5	1	3	3	3	0	0.217
Nezara viridula_Salivary gland	Mudpit_150330TGSB_P1 (F006856)	len=3623 path=[3609:0-199 3809:200-297 3907:298-308 3918:309-388 3998:389-501 8539:502-514 4124:515-520 4130:521-536 4146:537-577 7302:578-600 8579:601-1222 4832:1223-1259 4869:1260-2617 6227:2618-3622]:2735_1515 *** gi|270014675|gb|EFA11123.1| hypothetical protein TcasGA2_TC004723 [Tribolium castaneum]	comp104550_c0_seq1	GreenStinkBug_20150105.fasta	44459.9	1	6	6	6	0.0001	0.216
Nezara viridula_Salivary gland	Mudpit_150330TGSB_P1 (F006856)	len=3451 path=[9586:0-1388 8166:1389-1415 8192:1416-1420 32389:1421-1422 7996:1423-1438 32406:1439-1446 14524:1447-1527 14605:1528-1547 32431:1548-1553 14631:1554-3047 16125:3048-3161 16239:3162-3180 16258:3181-3308 27379:3309-3450]:225_1226 *** gi|3024084|sp|Q26474.1|LACH_SCHAM RecName: Full=Lachesin; Flags: Precursor	comp105744_c0_seq11,comp105744_c0_seq12,comp105744_c0_seq17,comp105744_c0_seq29	GreenStinkBug_20150105.fasta	37116.4	1	4	4	4	0.0001	0.216
Nezara viridula_Salivary gland	Mudpit_150330TGSB_P1 (F006856)	len=5276 path=[8:0-1560 1569:1561-1925 1934:1926-1969 1978:1970-2229 2238:2230-2356 25451:2357-2380 26036:2381-2599 2454:2600-2626 36660:2627-2684 36765:2685-2695 2550:2696-2724 2579:2725-2750 2605:2751-2782 2637:2783-2804 2659:2805-3014 2869:3015-3037 2892:3038-3061 20580:3062-5275]:4874_3447 *** gi|187177323|ref|NP_001119639.1| Sec61 alpha 1 subunit [Acyrthosiphon pisum]	comp106086_c7_seq1,comp106086_c7_seq4,comp106086_c7_seq7,comp106086_c7_seq8,comp106086_c7_seq9	GreenStinkBug_20150105.fasta	52233.4	1	8	8	22	0.0004	0.216
Nezara viridula_Salivary gland	Mudpit_150330T_GSB_S1 (F006886)	len=2683 path=[568:0-1474 2043:1475-2682]:2522_1479 *** gi|289742633|gb|ADD20064.1| glycerol 3 phosphate dehydrogenase [Glossina morsitans morsitans]	comp82204_c1_seq1,comp82204_c1_seq2	GreenStinkBug_20150105.fasta	38140.6	1	7	8	9	0.0002	0.216
Nezara viridula_Salivary gland	Mudpit_150330T_GSB_S1 (F006830)	Putative 26s proteasome regulatory complex subunit rpn2/psmd1 OS=Panstrongylus megistus PE=2 SV=1	A0A069DZN6	TrEMBL_LarvalBugs_20141201.fasta	107468	1	5	5	5	0.0001	0.215
Nezara viridula_Salivary gland	Mudpit_150330T_GSB_S1 (F006886)	len=2258 path=[1:0-2257]:78_1973 *** gi|4105436|gb|AAD02419.1| transferrin [Riptortus clavatus]	comp94021_c0_seq1	GreenStinkBug_20150105.fasta	69569.2	1	10	12	13	0.0002	0.215
Nezara viridula_Salivary gland	Mudpit_150330T_GSB_S1 (F006886)	len=1594 path=[4136:0-362 6619:363-1593]:184_1320 *** gi|91087491|ref|XP_968373.1| PREDICTED: similar to AGAP006821-PA [Tribolium castaneum]	comp100091_c1_seq1	GreenStinkBug_20150105.fasta	40105	1	5	5	5	0.0001	0.214
Nezara viridula_Salivary gland	Mudpit_150330TGSB_P1 (F006856)	len=6707 path=[6685:0-577 7263:578-592 7278:593-3886 10572:3887-4407 11093:4408-4410 11096:4411-4802 11488:4803-4997 11683:4998-5004 11690:5005-5223 11909:5224-6015 12701:6016-6016 12702:6017-6017 12703:6018-6706]:4592_5506 *** gi|307172340|gb|EFN63828.1| Erlin-1 [Camponotus floridanus]	comp106480_c0_seq1	GreenStinkBug_20150105.fasta	35052.4	1	7	8	8	0.0001	0.213
Nezara viridula_Salivary gland	Mudpit_150330TGSB_P1 (F006856)	len=3868 path=[1:0-364 366:365-1214 1216:1215-1223 1225:1224-1597 1599:1598-1601 1603:1602-3382 3384:3383-3396 3398:3397-3485 3487:3486-3513 3515:3514-3867]:3588_2287 *** gi|340721914|ref|XP_003399358.1| PREDICTED: adenosylhomocysteinase-like isoform 1 [Bombus terrestris]	comp109117_c0_seq1	GreenStinkBug_20150105.fasta	48065.5	1	8	8	8	0.0001	0.212
Nezara viridula_Salivary gland	Mudpit_150330T_GSB_S1 (F006830)	Proteasome subunit alpha type OS=Riptortus pedestris PE=2 SV=1	R4WSW9	TrEMBL_LarvalBugs_20141201.fasta	30480.1	1	5	6	7	0.0001	0.212
Nezara viridula_Salivary gland	Mudpit_150330TGSB_P1 (F006829)	Ribosomal protein L17 OS=Riptortus pedestris PE=2 SV=1	R4WNJ5	TrEMBL_LarvalBugs_20141201.fasta	21586.4	1	4	5	7	0.0001	0.211
Nezara viridula_Salivary gland	Mudpit_150330TGSB_P1 (F006856)	len=5851 path=[1:0-3291 3293:3292-4394 4396:4395-4502 4504:4503-4549 14902:4550-4897 15253:4898-5000 17490:5001-5022 15378:5023-5461 7062:5462-5850]:4477_3440 *** gi|332021916|gb|EGI62250.1| Casein kinase II subunit alpha [Acromyrmex echinatior]	comp95307_c0_seq1	GreenStinkBug_20150105.fasta	40795.1	1	3	3	3	0	0.211
Nezara viridula_Salivary gland	Mudpit_150330TGSB_P1 (F006856)	len=2936 path=[2914:0-2935]:246_2597 *** gi|28971712|dbj|BAC65324.1| hypothetical protein [Antheraea yamamai]	comp97074_c0_seq1	GreenStinkBug_20150105.fasta	84803.2	1	12	13	14	0.0002	0.21
Nezara viridula_Salivary gland	Mudpit_150330T_GSB_S1 (F006886)	len=1823 path=[1803:0-1472 3278:1473-1822]:215_1342 *** gi|383862774|ref|XP_003706858.1| PREDICTED: cAMP-dependent protein kinase type II regulatory subunit-like	comp35687_c0_seq1	GreenStinkBug_20150105.fasta	42847.3	1	4	4	4	0.0001	0.21
Nezara viridula_Salivary gland	Mudpit_150330TGSB_P1 (F006856)	len=8058 path=[1:0-2187 2189:2188-4142 4144:4143-8057]:231_3926 *** gi|242025566|ref|XP_002433195.1| Cullin-associated NEDD8-dissociated protein, putative [Pediculus	comp99096_c0_seq1	GreenStinkBug_20150105.fasta	137705	1	17	17	17	0.0003	0.209
Nezara viridula_Salivary gland	Mudpit_150330TGSB_P1 (F006856)	len=1954 path=[1916:0-168 2085:169-171 2088:172-607 2524:608-625 2542:626-993 2910:994-1071 2988:1072-1076 2993:1077-1143 3060:1144-1144 3061:1145-1407 3324:1408-1470 3387:1471-1498 3415:1499-1813 5038:1814-1829 5054:1830-1953]:89_1021 *** gi|240849105|ref|NP_001155706.1| annexin IX-like [Acyrthosiphon pisum]	comp102074_c0_seq2,comp102074_c0_seq4	GreenStinkBug_20150105.fasta	34391.8	1	5	5	5	0.0001	0.209
Nezara viridula_Salivary gland	Mudpit_150330TGSB_P1 (F006829)	Protein required for fusion of vesicles in vesicular transport alpha-snap OS=Panstrongylus megistus PE=2 SV=1	A0A069DYH2	TrEMBL_LarvalBugs_20141201.fasta	33120.1	1	4	4	4	0.0001	0.208
Nezara viridula_Salivary gland	Mudpit_150330TGSB_P1 (F006856)	len=3116 path=[1:0-132 134:133-134 136:135-1845 1847:1846-1870 1872:1871-2901 2903:2902-3115]:2992_254 *** gi|350415874|ref|XP_003490775.1| PREDICTED: AP-2 complex subunit beta-like isoform 1 [Bombus impatiens]	comp98854_c0_seq1	GreenStinkBug_20150105.fasta	101066	1	11	12	15	0.0002	0.208
Nezara viridula_Salivary gland	Mudpit_150330TGSB_P1 (F006856)	len=3853 path=[3831:0-1544 5376:1545-2021 5853:2022-2158 5990:2159-2169 6001:2170-2209 6041:2210-2677 6509:2678-2681 6513:2682-2732 6564:2733-2745 6577:2746-3852]:3285_1786 *** gi|156554399|ref|XP_001604593.1| PREDICTED: ATP-dependent RNA helicase p62-like [Nasonia vitripennis]	comp99564_c0_seq1	GreenStinkBug_20150105.fasta	55805.5	1	7	8	14	0.0002	0.208
Nezara viridula_Salivary gland	Mudpit_150330TGSB_P1 (F006856)	len=7203 path=[7184:0-417 7602:418-682 7870:683-2061 9249:2062-2091 9279:2092-7202]:413_2743 *** gi|270003255|gb|EEZ99702.1| hypothetical protein TcasGA2_TC002463 [Tribolium castaneum]	comp98608_c0_seq1	GreenStinkBug_20150105.fasta	86377.9	1	12	12	12	0.0002	0.207
Nezara viridula_Salivary gland	Mudpit_150330T_GSB_S1 (F006830)	Putative ras-related gtpase OS=Triatoma infestans PE=2 SV=1	A0A023F9T5,A0A069DQ68,R4G4H7	TrEMBL_LarvalBugs_20141201.fasta	20870.2	1	3	3	3	0	0.207
Nezara viridula_Salivary gland	Mudpit_150330T_GSB_S1 (F006886)	len=3368 path=[7049:0-269 7320:270-1281 8332:1282-1297 8348:1298-1857 5562:1858-1881 5586:1882-3367]:3000_2014 *** gi|322801499|gb|EFZ22160.1| hypothetical protein SINV_11664 [Solenopsis invicta]	comp102602_c0_seq2	GreenStinkBug_20150105.fasta	37622	1	4	4	5	0.0001	0.207
Nezara viridula_Salivary gland	Mudpit_150330TGSB_P1 (F006829)	Ribosomal protein L24 OS=Riptortus pedestris PE=2 SV=1	R4WR42	TrEMBL_LarvalBugs_20141201.fasta	17690.2	1	3	3	5	0.0001	0.206
Nezara viridula_Salivary gland	Mudpit_150330T_GSB_S1 (F006886)	len=4598 path=[1:0-999 1001:1000-3235 3237:3236-3242 3244:3243-3452 10269:3453-3456 3458:3457-3458 3460:3459-4597]:949_3579 *** gi|389568604|gb|AFK85026.1| aminopeptidase N-10 [Bombyx mori]	comp102722_c0_seq1	GreenStinkBug_20150105.fasta	99340	1	15	18	28	0.0005	0.206
Nezara viridula_Salivary gland	Mudpit_150330T_GSB_S1 (F006886)	len=1777 path=[1:0-1776]:1546_323 *** gi|114051866|ref|NP_001040134.1| isocitrate dehydrogenase [Bombyx mori]	comp77147_c0_seq1	GreenStinkBug_20150105.fasta	46155.6	1	4	4	4	0.0001	0.206
Nezara viridula_Salivary gland	Mudpit_150330T_GSB_S1 (F006886)	len=5306 path=[21281:0-1799 347:1800-1802 350:1803-1833 381:1834-1884 432:1885-2806 1354:2807-2819 1367:2820-5305]:4640_1488 *** gi|307186404|gb|EFN72038.1| Importin-7 [Camponotus floridanus]	comp104400_c0_seq1,comp104400_c0_seq11	GreenStinkBug_20150105.fasta	120491	1	16	21	34	0.0006	0.206
Nezara viridula_Salivary gland	Mudpit_150330TGSB_P1 (F006829)	60S ribosomal protein L36 OS=Riptortus pedestris PE=2 SV=1	R4WRJ9	TrEMBL_LarvalBugs_20141201.fasta	13764.1	1	5	6	8	0.0001	0.205
Nezara viridula_Salivary gland	Mudpit_150330T_GSB_S1 (F006886)	len=1499 path=[1518:0-1303 3295:1304-1304 2864:1305-1498]:1307_531 *** gi|307179540|gb|EFN67854.1| Ubiquitin thioesterase otubain-like [Camponotus floridanus]	comp97993_c0_seq1,comp97993_c0_seq2,comp97993_c0_seq3	GreenStinkBug_20150105.fasta	30484.3	1	4	6	6	0.0001	0.205
Nezara viridula_Salivary gland	Mudpit_150330TGSB_P1 (F006856)	len=761 path=[1:0-760]:91_663 *** gi|242014985|ref|XP_002428159.1| 40S ribosomal protein S7, putative [Pediculus humanus corporis]	comp110184_c0_seq1	GreenStinkBug_20150105.fasta	22000.8	1	5	5	8	0.0001	0.204
Nezara viridula_Salivary gland	Mudpit_150330TGSB_P1 (F006856)	len=3730 path=[3708:0-677 4386:678-2855 6564:2856-3729]:640_1857 *** gi|91092520|ref|XP_971182.1| PREDICTED: similar to CG9911 CG9911-PA [Tribolium castaneum]	comp99766_c0_seq1	GreenStinkBug_20150105.fasta	46428.8	1	7	8	11	0.0002	0.204
Nezara viridula_Salivary gland	Mudpit_150330TGSB_P1 (F006856)	len=9265 path=[9243:0-4619 13863:4620-9264]:4517_8866 *** gi|189237348|ref|XP_969332.2| PREDICTED: similar to UDP-glucose glycoprotein:glucosyltransferase	comp94325_c0_seq1	GreenStinkBug_20150105.fasta	164213	1	20	22	22	0.0004	0.203
Nezara viridula_Salivary gland	Mudpit_150330TGSB_P1 (F006829)	Flotillin-1 OS=Riptortus pedestris PE=2 SV=1	R4WPP3	TrEMBL_LarvalBugs_20141201.fasta	48006.3	1	4	5	5	0.0001	0.202
Nezara viridula_Salivary gland	Mudpit_150330TGSB_P1 (F006856)	len=1742 path=[1720:0-1741]:536_1531 *** gi|195355459|ref|XP_002044209.1| GM22592 [Drosophila sechellia]	comp89413_c0_seq1	GreenStinkBug_20150105.fasta	35773	1	4	4	4	0.0001	0.202
Nezara viridula_Salivary gland	Mudpit_150330TGSB_P1 (F006856)	len=4185 path=[21083:0-21 22241:22-1142 15713:1143-1175 22314:1176-1179 22318:1180-1184 13493:1185-1205 22341:1206-1209 22345:1210-1212 22348:1213-1216 22352:1217-1226 22362:1227-1229 22365:1230-1232 22368:1233-1250 22386:1251-1283 22419:1284-2729 22541:2730-2768 22762:2769-2773 22767:2774-3431 7567:3432-4184]:3622_2894 *** gi|91086609|ref|XP_973998.1| PREDICTED: similar to dolichyl-phosphate man…	comp109378_c0_seq2,comp109378_c0_seq3,comp109378_c0_seq4,comp109378_c0_seq5,comp109378_c0_seq6,comp109378_c0_seq7	GreenStinkBug_20150105.fasta	27462.8	1	3	3	3	0	0.202
Nezara viridula_Salivary gland	Mudpit_150330TGSB_P1 (F006856)	len=2796 path=[3000:0-393 3394:394-2309 5310:2310-2379 5606:2380-2795]:2292_271 *** gi|242024338|ref|XP_002432585.1| Threonyl-tRNA synthetase, cytoplasmic, putative [Pediculus humanus	comp102804_c0_seq1,comp102804_c0_seq2	GreenStinkBug_20150105.fasta	78220.1	1	10	10	11	0.0002	0.202
Nezara viridula_Salivary gland	Mudpit_150330TGSB_P1 (F006856)	len=1991 path=[1:0-1990]:248_1864 *** gi|359843234|gb|AEV89752.1| heat shock protein 60 [Schistocerca gregaria]	comp59013_c0_seq1	GreenStinkBug_20150105.fasta	59097.1	1	6	6	6	0.0001	0.202
Nezara viridula_Salivary gland	Mudpit_150330TGSB_P1 (F006856)	len=3429 path=[3407:0-797 4205:798-2269 5677:2270-2280 5688:2281-3428]:2219_3307 *** gi|307197879|gb|EFN78978.1| Developmentally-regulated GTP-binding protein 2 [Harpegnathos	comp100595_c0_seq2,comp100595_c0_seq3	GreenStinkBug_20150105.fasta	40720.4	1	4	4	4	0.0001	0.201
Nezara viridula_Salivary gland	Mudpit_150330TGSB_P1 (F006856)	len=2712 path=[3233:0-47 3281:48-663 3897:664-797 4031:798-1095 4329:1096-1399 4633:1400-1551 23156:1552-1554 9115:1555-2054 9616:2055-2711]:48_1940 *** gi|270001371|gb|EEZ97818.1| hypothetical protein TcasGA2_TC000185 [Tribolium castaneum]	comp108144_c0_seq4	GreenStinkBug_20150105.fasta	70173.2	1	12	12	13	0.0002	0.201
Nezara viridula_Salivary gland	Mudpit_150330TGSB_P1 (F006856)	len=2887 path=[1:0-1548 5800:1549-1567 6705:1568-2886]:2392_689 *** gi|91084231|ref|XP_969408.1| PREDICTED: similar to pyrroline-5-carboxylate dehydrogenase [Tribolium	comp99344_c0_seq1	GreenStinkBug_20150105.fasta	63093.9	1	8	9	13	0.0002	0.199
Nezara viridula_Salivary gland	Mudpit_150330TGSB_P1 (F006856)	len=3207 path=[1:0-3206]:2909_573 *** gi|383865847|ref|XP_003708384.1| PREDICTED: vacuolar protein sorting-associated protein 35-like	comp36921_c0_seq1	GreenStinkBug_20150105.fasta	88659.9	1	11	13	13	0.0002	0.199
Nezara viridula_Salivary gland	Mudpit_150330T_GSB_S1 (F006886)	len=1964 path=[1:0-1963]:1831_1016 *** gi|307180082|gb|EFN68150.1| F-actin-capping protein subunit beta [Camponotus floridanus]	comp87380_c0_seq1	GreenStinkBug_20150105.fasta	30432.5	1	4	4	4	0.0001	0.199
Nezara viridula_Salivary gland	Mudpit_150330TGSB_P1 (F006829)	Putative nadh:ubiquinone oxidoreductase (Fragment) OS=Rhodnius prolixus PE=2 SV=1	R4G7N2,T1HEK1	TrEMBL_LarvalBugs_20141201.fasta	47385.7	1	4	4	4	0.0001	0.198
Nezara viridula_Salivary gland	Mudpit_150330TGSB_P1 (F006856)	len=2367 path=[1:0-712 714:713-2366]:153_818 *** gi|195448132|ref|XP_002071524.1| GK25091 [Drosophila willistoni]	comp58621_c0_seq1	GreenStinkBug_20150105.fasta	24841.3	1	4	4	4	0.0001	0.198
Nezara viridula_Salivary gland	Mudpit_150330TGSB_P1 (F006856)	len=16028 path=[1:0-4250 4252:4251-9150 9153:9151-16027]:319_8223 *** gi|242002944|ref|XP_002422551.1| translational activator GCN1, putative [Pediculus humanus corporis]	comp106951_c0_seq1	GreenStinkBug_20150105.fasta	288877	1	33	37	45	0.0007	0.198
Nezara viridula_Salivary gland	Mudpit_150330TGSB_P1 (F006856)	len=2620 path=[173:0-131 307:132-2619]:2405_213 *** gi|357619681|gb|EHJ72156.1| N-ethylmaleimide sensitive fusion protein [Danaus plexippus]	comp89143_c0_seq1	GreenStinkBug_20150105.fasta	80892.9	1	10	10	10	0.0002	0.198
Nezara viridula_Salivary gland	Mudpit_150330T_GSB_S1 (F006830)	Serine/threonine protein phosphatase 2a regulatory subunit a (Fragment) OS=Riptortus pedestris PE=2 SV=1	R4WE80	TrEMBL_LarvalBugs_20141201.fasta	51527.3	1	3	3	3	0	0.198
Nezara viridula_Salivary gland	Mudpit_150330T_GSB_S1 (F006886)	len=2688 path=[1:0-1455 1457:1456-1538 12316:1539-1553 1555:1554-1787 1789:1788-2687]:2216_1125 *** gi|322780442|gb|EFZ09930.1| hypothetical protein SINV_11234 [Solenopsis invicta]	comp102910_c0_seq7	GreenStinkBug_20150105.fasta	40120.4	1	6	6	6	0.0001	0.198
Nezara viridula_Salivary gland	Mudpit_150330TGSB_P1 (F006829)	Putative serine/arginine-rich splicing factor 4 OS=Panstrongylus megistus PE=2 SV=1	A0A069DYD6,R4WSL2,T1I7A9	TrEMBL_LarvalBugs_20141201.fasta	32502.4	1	6	6	14	0.0002	0.197
Nezara viridula_Salivary gland	Mudpit_150330TGSB_P1 (F006829)	Arginine/serine-rich-splicing factor OS=Riptortus pedestris PE=2 SV=1	R4WDB2	TrEMBL_LarvalBugs_20141201.fasta	39629.7	1	5	6	6	0.0001	0.197
Nezara viridula_Salivary gland	Mudpit_150330TGSB_P1 (F006829)	Eukaryotic translation initiation factor 3 subunit A OS=Rhodnius prolixus PE=3 SV=1	T1HS83	TrEMBL_LarvalBugs_20141201.fasta	94345.6	1	13	15	17	0.0002	0.197
Nezara viridula_Salivary gland	Mudpit_150330TGSB_P1 (F006829)	Putative tropomyosin 1 isoform a OS=Panstrongylus megistus PE=2 SV=1	A0A069DYF0	TrEMBL_LarvalBugs_20141201.fasta	32689	1	5	5	7	0.0001	0.197
Nezara viridula_Salivary gland	Mudpit_150330T_GSB_S1 (F006886)	len=4593 path=[3843:0-2940 23299:2941-2943 23302:2944-2944 10301:2945-3304 10661:3305-3758 11115:3759-3848 11205:3849-3872 19192:3873-3970 19290:3971-4001 19321:4002-4165 19485:4166-4592]:285_2945 *** gi|345485790|ref|XP_001599381.2| PREDICTED: importin subunit beta-1-like isoform 1 [Nasonia vitripennis]	comp105883_c0_seq1,comp105883_c0_seq4	GreenStinkBug_20150105.fasta	98042.7	1	11	12	13	0.0002	0.197
Nezara viridula_Salivary gland	Mudpit_150330TGSB_P1 (F006829)	Putative vacuolar h+-atpase v0 sector subunit a OS=Panstrongylus megistus PE=2 SV=1	A0A069DZK7	TrEMBL_LarvalBugs_20141201.fasta	95806.2	1	4	5	5	0.0001	0.196
Nezara viridula_Salivary gland	Mudpit_150330T_GSB_S1 (F006886)	len=1856 path=[1:0-598 600:599-972 12489:973-1518 12660:1519-1524 1527:1525-1694 1697:1695-1855]:1525_518 *** gi|158293685|ref|XP_557579.3| AGAP004942-PA [Anopheles gambiae str. PEST]	comp105018_c1_seq6,comp105018_c1_seq7	GreenStinkBug_20150105.fasta	35252.2	1	4	4	11	0.0002	0.196
Nezara viridula_Salivary gland	Mudpit_150330T_GSB_S1 (F006886)	len=1452 path=[1430:0-160 1591:161-1451]:175_1047 *** gi|91084035|ref|XP_966732.1| PREDICTED: similar to transcription elongation factor S-II [Tribolium	comp57156_c0_seq1	GreenStinkBug_20150105.fasta	32644.2	1	3	3	4	0.0001	0.196
Nezara viridula_Salivary gland	Mudpit_150330T_GSB_S1 (F006886)	len=1942 path=[1:0-192 194:193-207 209:208-559 561:560-560 562:561-1941]:1758_199 *** gi|193641272|ref|XP_001945437.1| PREDICTED: tyrosyl-tRNA synthetase, cytoplasmic [Acyrthosiphon	comp98992_c0_seq1	GreenStinkBug_20150105.fasta	58382.5	1	9	10	17	0.0003	0.196
Nezara viridula_Salivary gland	Mudpit_150330TGSB_P1 (F006829)	Putative rab subfamily protein of small gtpase OS=Panstrongylus megistus PE=2 SV=1	A0A069DXD4,A6YPR1,R4G4K8	TrEMBL_LarvalBugs_20141201.fasta	24405.8	1	3	3	3	0	0.195
Nezara viridula_Salivary gland	Mudpit_150330TGSB_P1 (F006856)	len=751 path=[729:0-750]:672_226 *** gi|149689122|gb|ABR27908.1| cytochrome oxidase subunit Va [Triatoma infestans]	comp35763_c0_seq1	GreenStinkBug_20150105.fasta	16957.3	1	3	4	4	0.0001	0.195
Nezara viridula_Salivary gland	Mudpit_150330T_GSB_S1 (F006886)	len=2100 path=[620:0-1924 2546:1925-2099]:1829_510 *** gi|195124894|ref|XP_002006918.1| GI21331 [Drosophila mojavensis]	comp90427_c1_seq1	GreenStinkBug_20150105.fasta	48438	1	5	6	6	0.0001	0.195
Nezara viridula_Salivary gland	Mudpit_150330TGSB_P1 (F006829)	Uncharacterized protein OS=Rhodnius prolixus PE=4 SV=1	T1HUV5	TrEMBL_LarvalBugs_20141201.fasta	19431.6	1	3	4	7	0.0001	0.194
Nezara viridula_Salivary gland	Mudpit_150330T_GSB_S1 (F006886)	len=4070 path=[4048:0-1104 5153:1105-1772 5821:1773-1791 5840:1792-2751 6800:2752-2772 6821:2773-4069]:260_3700 *** gi|350402053|ref|XP_003486351.1| PREDICTED: dosage compensation regulator-like [Bombus impatiens]	comp101197_c0_seq1	GreenStinkBug_20150105.fasta	128076	1	16	17	18	0.0003	0.194
Nezara viridula_Salivary gland	Mudpit_150330T_GSB_S1 (F006886)	len=3103 path=[3439:0-325 3765:326-365 26756:366-686 4126:687-713 15659:714-745 4185:746-770 4210:771-815 4255:816-845 4285:846-876 4316:877-920 4360:921-960 4400:961-1050 4490:1051-1128 4568:1129-1175 4615:1176-1197 4637:1198-1247 15406:1248-1308 4748:1309-1370 4810:1371-1465 27296:1466-1490 10112:1491-1518 4958:1519-1558 27343:1559-1559 4999:1560-1626 5066:1627-1730 7184:1731-1898 27494:1899-18…	comp107527_c1_seq4	GreenStinkBug_20150105.fasta	40964.9	1	3	3	3	0.0001	0.194
Nezara viridula_Salivary gland	Mudpit_150330TGSB_P1 (F006829)	Ribosomal protein L23A OS=Riptortus pedestris PE=2 SV=1	R4WI07	TrEMBL_LarvalBugs_20141201.fasta	33315.1	1	8	8	12	0.0002	0.193
Nezara viridula_Salivary gland	Mudpit_150330TGSB_P1 (F006856)	len=2127 path=[2105:0-1360 3466:1361-2126]:1976_810 *** gi|321468573|gb|EFX79557.1| hypothetical protein DAPPUDRAFT_304439 [Daphnia pulex]	comp35736_c0_seq1	GreenStinkBug_20150105.fasta	41949.9	1	4	5	5	0.0001	0.193
Nezara viridula_Salivary gland	Mudpit_150330TGSB_P1 (F006856)	len=2007 path=[1:0-729 731:730-2006]:153_1256 *** gi|157123088|ref|XP_001660001.1| NADH-ubiquinone oxidoreductase 39 kda subunit [Aedes aegypti]	comp35808_c0_seq1	GreenStinkBug_20150105.fasta	42006.3	1	5	6	6	0.0001	0.193
Nezara viridula_Salivary gland	Mudpit_150330T_GSB_S1 (F006886)	len=9303 path=[10004:0-1000 11005:1001-7217 17222:7218-8679 18684:8680-9047 19052:9048-9060 19065:9061-9084 39005:9085-9105 19110:9106-9107 39030:9108-9131 39077:9132-9138 39088:9139-9211 39148:9212-9217 39414:9218-9227 29951:9228-9302]:348_1697 *** gi|332372528|gb|AEE61406.1| unknown [Dendroctonus ponderosae]	comp103537_c0_seq1,comp103537_c0_seq13,comp103537_c0_seq15,comp103537_c0_seq3,comp103537_c0_seq5,comp103537_c0_seq7	GreenStinkBug_20150105.fasta	49101.7	1	5	5	5	0.0001	0.193
Nezara viridula_Salivary gland	Mudpit_150330TGSB_P1 (F006829)	Heterogeneous nuclear ribonucleoprotein OS=Riptortus pedestris PE=2 SV=1	R4WDH6	TrEMBL_LarvalBugs_20141201.fasta	31311.5	1	6	6	11	0.0002	0.192
Nezara viridula_Salivary gland	Mudpit_150330TGSB_P1 (F006856)	len=3412 path=[3390:0-1763 5154:1764-1764 5155:1765-1781 5172:1782-2195 5586:2196-2203 5594:2204-3411]:2991_1771 *** gi|157110382|ref|XP_001651078.1| succinyl-coa synthetase beta chain [Aedes aegypti]	comp100919_c0_seq1	GreenStinkBug_20150105.fasta	44314.5	1	5	5	5	0.0001	0.192
Nezara viridula_Salivary gland	Mudpit_150330TGSB_P1 (F006829)	Heterogeneous nuclear ribonucleoprotein OS=Riptortus pedestris PE=2 SV=1	R4WID3	TrEMBL_LarvalBugs_20141201.fasta	34273.1	1	6	7	11	0.0002	0.191
Nezara viridula_Salivary gland	Mudpit_150330TGSB_P1 (F006856)	len=2665 path=[2643:0-757 3401:758-800 3444:801-847 3491:848-866 3510:867-1282 3926:1283-1292 3936:1293-1393 4037:1394-1406 4050:1407-1462 4106:1463-1493 4137:1494-1588 4232:1589-1613 4257:1614-1651 4295:1652-1664 4308:1665-2664]:2453_570 *** gi|91080709|ref|XP_975318.1| PREDICTED: similar to vesicle protein sorting-associated [Tribolium	comp107225_c0_seq1	GreenStinkBug_20150105.fasta	70625	1	8	9	9	0.0001	0.191
Nezara viridula_Salivary gland	Mudpit_150330TGSB_P1 (F006856)	len=9303 path=[10004:0-1000 11005:1001-7217 17222:7218-8679 18684:8680-9047 19052:9048-9060 19065:9061-9084 39005:9085-9105 19110:9106-9107 39030:9108-9131 39077:9132-9138 39088:9139-9211 39148:9212-9217 39414:9218-9227 29951:9228-9302]:348_1697 *** gi|332372528|gb|AEE61406.1| unknown [Dendroctonus ponderosae]	comp103537_c0_seq1,comp103537_c0_seq13,comp103537_c0_seq15,comp103537_c0_seq3,comp103537_c0_seq5,comp103537_c0_seq7	GreenStinkBug_20150105.fasta	49101.7	1	5	5	6	0.0001	0.191
Nezara viridula_Salivary gland	Mudpit_150330T_GSB_S1 (F006886)	len=2887 path=[1:0-1548 5800:1549-1567 6705:1568-2886]:2392_689 *** gi|91084231|ref|XP_969408.1| PREDICTED: similar to pyrroline-5-carboxylate dehydrogenase [Tribolium	comp99344_c0_seq1	GreenStinkBug_20150105.fasta	63093.9	1	8	8	8	0.0001	0.19
Nezara viridula_Salivary gland	Mudpit_150330TGSB_P1 (F006829)	Putative flotillin OS=Triatoma infestans PE=2 SV=1	A0A023F4T6,A0A069DTR6,T1I448	TrEMBL_LarvalBugs_20141201.fasta	46592.7	1	3	4	4	0.0001	0.189
Nezara viridula_Salivary gland	Mudpit_150330TGSB_P1 (F006829)	Cuticle protein, putative OS=Riptortus pedestris PE=2 SV=1	R4WI95	TrEMBL_LarvalBugs_20141201.fasta	19899.8	1	3	3	5	0.0001	0.189
Nezara viridula_Salivary gland	Mudpit_150330T_GSB_S1 (F006886)	len=2013 path=[1:0-2012]:1624_575 *** gi|332027690|gb|EGI67758.1| 26S proteasome non-ATPase regulatory subunit 4 [Acromyrmex echinatior]	comp35888_c0_seq1	GreenStinkBug_20150105.fasta	38009.6	1	3	3	3	0.0001	0.189
Nezara viridula_Salivary gland	Mudpit_150330TGSB_P1 (F006856)	len=2785 path=[2763:0-724 3488:725-2784]:1654_683 *** gi|380025479|ref|XP_003696501.1| PREDICTED: annexin-B9-like [Apis florea]	comp58994_c0_seq2	GreenStinkBug_20150105.fasta	36174	1	5	5	5	0.0001	0.188
Nezara viridula_Salivary gland	Mudpit_150330TGSB_P1 (F006856)	len=3767 path=[1:0-822 5362:823-1900 824:1901-3766]:3568_2660 *** gi|332373680|gb|AEE61981.1| unknown [Dendroctonus ponderosae]	comp35777_c0_seq1,comp35777_c0_seq2	GreenStinkBug_20150105.fasta	33914.7	1	4	4	4	0.0001	0.188
Nezara viridula_Salivary gland	Mudpit_150330TGSB_P1 (F006856)	len=939 path=[1:0-938]:775_167 *** gi|121511988|gb|ABM55445.1| ribosomal protein L13 [Xenopsylla cheopis]	comp110156_c0_seq1	GreenStinkBug_20150105.fasta	23287.4	1	4	4	5	0.0001	0.187
Nezara viridula_Salivary gland	Mudpit_150330T_GSB_S1 (F006886)	len=5899 path=[1:0-444 446:445-1263 1265:1264-5898]:1397_339 *** gi|170033046|ref|XP_001844390.1| isocitrate dehydrogenase [Culex quinquefasciatus]	comp86725_c0_seq1	GreenStinkBug_20150105.fasta	38356.1	1	4	5	8	0.0001	0.187
Nezara viridula_Salivary gland	Mudpit_150330T_GSB_S1 (F006886)	len=4679 path=[17663:0-2526 20190:2527-2646 20310:2647-2910 20574:2911-2926 20590:2927-4678]:2663_861 *** gi|350417912|ref|XP_003491641.1| PREDICTED: actin-interacting protein 1-like isoform 1 [Bombus	comp108972_c2_seq1,comp108972_c2_seq5	GreenStinkBug_20150105.fasta	66003.4	1	9	9	11	0.0002	0.186
Nezara viridula_Salivary gland	Mudpit_150330T_GSB_S1 (F006886)	len=6446 path=[2:0-449 452:450-471 474:472-584 587:585-586 589:587-1180 1183:1181-1205 1208:1206-1574 1577:1575-1583 1586:1584-2076 13725:2077-2298 2079:2299-2335 2116:2336-2880 2661:2881-2933 15462:2934-2937 2718:2938-3129 2910:3130-3158 2939:3159-4365 4146:4366-4521 4302:4522-6445]:4399_1226 *** gi|383849994|ref|XP_003700613.1| PREDICTED: valine--tRNA ligase-like [Megachile rotundata]	comp108906_c0_seq1	GreenStinkBug_20150105.fasta	121644	1	17	21	21	0.0004	0.186
Nezara viridula_Salivary gland	Mudpit_150330T_GSB_S1 (F006886)	len=2246 path=[1:0-563 565:564-698 700:699-741 743:742-766 768:767-1741 4802:1742-1812 1851:1813-1836 4896:1837-1917 1940:1918-2245]:688_155 *** gi|242025526|ref|XP_002433175.1| 1,2-dihydroxy-3-keto-5-methylthiopentene dioxygenase, putative	comp82751_c0_seq1,comp82751_c0_seq3,comp82751_c0_seq6,comp82751_c0_seq7	GreenStinkBug_20150105.fasta	21225.8	1	3	3	3	0.0001	0.185
Nezara viridula_Salivary gland	Mudpit_150330T_GSB_S1 (F006886)	len=3106 path=[1:0-170 172:171-946 948:947-947 949:948-971 973:972-2852 2854:2853-2867 2869:2868-3105]:319_2427 *** gi|383847789|ref|XP_003699535.1| PREDICTED: AMP deaminase 2 isoform 1 [Megachile rotundata]	comp102812_c0_seq1,comp102812_c0_seq2	GreenStinkBug_20150105.fasta	81580	1	10	11	11	0.0002	0.185
Nezara viridula_Salivary gland	Mudpit_150330T_GSB_S1 (F006886)	len=2438 path=[1:0-886 5723:887-887 5725:888-895 897:896-917 919:918-1250 1252:1251-1259 1261:1260-1946 1948:1947-1969 1971:1970-2071 2075:2072-2437]:322_1050 *** gi|114319091|gb|ABI63547.1| triosephosphate isomerase [Blattella germanica]	comp101115_c0_seq1	GreenStinkBug_20150105.fasta	26829.6	1	3	4	8	0.0001	0.185
Nezara viridula_Salivary gland	Mudpit_150330TGSB_P1 (F006856)	len=5252 path=[40619:0-83 40703:84-309 47633:310-311 30877:312-1227 31829:1228-3648 47767:3649-3652 34254:3653-3721 25044:3722-5020 26343:5021-5251]:387_3929 *** gi|328724399|ref|XP_001945158.2| PREDICTED: plasma membrane calcium-transporting ATPase 3-like	comp108104_c0_seq12,comp108104_c0_seq15,comp108104_c0_seq32,comp108104_c0_seq9	GreenStinkBug_20150105.fasta	130016	1	11	12	15	0.0002	0.184
Nezara viridula_Salivary gland	Mudpit_150330TGSB_P1 (F006856)	len=1486 path=[1464:0-271 1736:272-1485]:1161_280 *** gi|242006652|ref|XP_002424162.1| Prohibitin-2, putative [Pediculus humanus corporis]	comp94403_c0_seq1,comp94403_c0_seq2	GreenStinkBug_20150105.fasta	32811.8	1	4	4	6	0.0001	0.184
Nezara viridula_Salivary gland	Mudpit_150330TGSB_P1 (F006856)	len=1708 path=[11424:0-146 51902:147-166 11591:167-296 50122:297-330 50156:331-393 50219:394-403 11834:404-1707]:1589_969 *** gi|66512193|ref|XP_392437.2| PREDICTED: probable NADH dehydrogenase [ubiquinone] iron-sulfur	comp109433_c4_seq1	GreenStinkBug_20150105.fasta	23357	1	4	4	4	0.0001	0.184
Nezara viridula_Salivary gland	Mudpit_150330TGSB_P1 (F006856)	len=5068 path=[769:0-913 46282:914-914 46283:915-923 46292:924-2327 3097:2328-2329 3099:2330-2774 3545:2775-2942 3714:2943-3284 4057:3285-3285 4058:3286-4523 5296:4524-4840 21156:4841-4918 5613:4919-5067]:4663_3344 *** gi|156547575|ref|XP_001602897.1| PREDICTED: putative ATP-dependent RNA helicase me31b-like isoform	comp106723_c1_seq1,comp106723_c1_seq2	GreenStinkBug_20150105.fasta	50052.6	1	4	5	5	0.0001	0.184
Nezara viridula_Salivary gland	Mudpit_150330TGSB_P1 (F006856)	len=1551 path=[1529:0-250 1780:251-262 1792:263-312 1842:313-316 1846:317-729 2259:730-754 2284:755-918 2448:919-922 2452:923-990 2520:991-1024 2554:1025-1131 2661:1132-1144 2674:1145-1550]:1450_293 *** gi|156545814|ref|XP_001607760.1| PREDICTED: GTP-binding protein CG1354-like [Nasonia vitripennis]	comp100105_c0_seq1	GreenStinkBug_20150105.fasta	43575.6	1	5	5	8	0.0001	0.184
Nezara viridula_Salivary gland	Mudpit_150330TGSB_P1 (F006856)	len=1384 path=[1362:0-1383]:303_941 *** gi|189237939|ref|XP_001813105.1| PREDICTED: similar to small GTP binding protein RAB5 [Tribolium	comp58826_c0_seq1	GreenStinkBug_20150105.fasta	23158.2	1	3	3	3	0	0.183
Nezara viridula_Salivary gland	Mudpit_150330TGSB_P1 (F006856)	len=3567 path=[3545:0-2081 5627:2082-2097 5643:2098-2836 6382:2837-2850 6396:2851-3385 6931:3386-3390 6936:3391-3566]:2472_298 *** gi|91088235|ref|XP_973797.1| PREDICTED: similar to NADH-ubiquinone oxidoreductase 75 kDa subunit,	comp99790_c0_seq1	GreenStinkBug_20150105.fasta	79373.4	1	11	13	13	0.0002	0.183
Nezara viridula_Salivary gland	Mudpit_150330TGSB_P1 (F006829)	Calcium-transporting ATPase OS=Triatoma infestans PE=2 SV=1	A0A023F5T4	TrEMBL_LarvalBugs_20141201.fasta	110143	1	4	4	4	0.0001	0.182
Nezara viridula_Salivary gland	Mudpit_150330TGSB_P1 (F006856)	len=1482 path=[1460:0-1481]:239_1378 *** gi|91091954|ref|XP_968265.1| PREDICTED: similar to dendritic cell protein [Tribolium castaneum]	comp58336_c0_seq1	GreenStinkBug_20150105.fasta	43245.1	1	5	5	5	0.0001	0.182
Nezara viridula_Salivary gland	Mudpit_150330T_GSB_S1 (F006830)	Uncharacterized protein OS=Rhodnius prolixus PE=3 SV=1	T1I4R3	TrEMBL_LarvalBugs_20141201.fasta	111467	1	3	3	3	0	0.182
Nezara viridula_Salivary gland	Mudpit_150330TGSB_P1 (F006829)	Vacuolar ATP synthase subunit e OS=Riptortus pedestris PE=2 SV=1	R4WIH0	TrEMBL_LarvalBugs_20141201.fasta	26060	1	3	3	3	0	0.181
Nezara viridula_Salivary gland	Mudpit_150330TGSB_P1 (F006856)	len=809 path=[1343:0-225 1569:226-507 1851:508-808]:173_769 *** gi|70909753|emb|CAJ17302.1| ribosomal protein L19e [Cicindela campestris]	comp58702_c0_seq1	GreenStinkBug_20150105.fasta	23611	1	5	7	9	0.0001	0.181
Nezara viridula_Salivary gland	Mudpit_150330TGSB_P1 (F006856)	len=5125 path=[11569:0-784 30447:785-788 30451:789-1001 12571:1002-2767 14337:2768-2768 14338:2769-2792 14362:2793-3512 21713:3513-3549 21750:3550-3565 21766:3566-3620 15188:3621-3866 15434:3867-3886 15454:3887-3891 30959:3892-3911 15479:3912-3919 15487:3920-3957 31002:3958-3968 15536:3969-3970 15538:3971-3995 31036:3996-4013 15581:4014-4039 15607:4040-4086 15654:4087-4113 15681:4114-4610 16178:4…	comp109504_c1_seq1,comp109504_c1_seq2	GreenStinkBug_20150105.fasta	55073.6	1	4	4	4	0.0001	0.181
Nezara viridula_Salivary gland	Mudpit_150330T_GSB_S1 (F006830)	Putative rab subfamily protein of small gtpase OS=Panstrongylus megistus PE=2 SV=1	A0A069DXD4,A6YPR1,R4G4K8	TrEMBL_LarvalBugs_20141201.fasta	24405.8	1	3	4	4	0.0001	0.181
Nezara viridula_Salivary gland	Mudpit_150330TGSB_P1 (F006856)	len=2443 path=[4:0-260 265:261-261 266:262-878 883:879-903 14709:904-905 9887:906-939 944:940-1928 1933:1929-1932 1937:1933-1975 1980:1976-2245 2250:2246-2254 2259:2255-2325 15081:2326-2341 2346:2342-2342 15104:2343-2351 15113:2352-2442]:233_1963 *** gi|156548356|ref|XP_001603617.1| PREDICTED: electron transfer flavoprotein-ubiquinone oxidoreductase,	comp109890_c0_seq3	GreenStinkBug_20150105.fasta	62853.8	1	5	6	6	0.0001	0.18
Nezara viridula_Salivary gland	Mudpit_150330TGSB_P1 (F006856)	len=1793 path=[1:0-640 642:641-662 664:663-1632 1634:1633-1647 1649:1648-1792]:331_1614 *** gi|383851209|ref|XP_003701131.1| PREDICTED: dolichyl-diphosphooligosaccharide--protein glycosyltransferase	comp96619_c0_seq1	GreenStinkBug_20150105.fasta	47684	1	6	6	8	0.0001	0.18
Nezara viridula_Salivary gland	Mudpit_150330T_GSB_S1 (F006830)	Ferritin OS=Riptortus pedestris PE=2 SV=1	R4WMK0	TrEMBL_LarvalBugs_20141201.fasta	19541.6	1	3	4	4	0.0001	0.18
Nezara viridula_Salivary gland	Mudpit_150330T_GSB_S1 (F006886)	len=5923 path=[15833:0-5086 20920:5087-5561 21904:5562-5638 21981:5639-5639 21395:5640-5661 21417:5662-5726 21482:5727-5802 21558:5803-5813 21569:5814-5922]:3837_409 *** gi|242010743|ref|XP_002426118.1| DNA damage-binding protein, putative [Pediculus humanus corporis]	comp103715_c3_seq1,comp103715_c3_seq11,comp103715_c3_seq12,comp103715_c3_seq14,comp103715_c3_seq15,comp103715_c3_seq17,comp103715_c3_seq2,comp103715_c3_seq20,comp103715_c3_seq21,comp103715_c3_seq23,comp103715_c3_seq25,comp103715_c3_seq4,comp103715_c3_seq5,comp103715_c3_seq6,comp103715_c3_seq7,comp103715_c3_seq8,comp103715_c3_seq9	GreenStinkBug_20150105.fasta	127062	1	16	16	16	0.0003	0.18
Nezara viridula_Salivary gland	Mudpit_150330TGSB_P1 (F006856)	len=1645 path=[1623:0-1644]:401_1204 *** gi|157118919|ref|XP_001659248.1| surfeit locus protein [Aedes aegypti]	comp58367_c0_seq1	GreenStinkBug_20150105.fasta	30626.2	1	4	4	23	0.0004	0.179
Nezara viridula_Salivary gland	Mudpit_150330TGSB_P1 (F006856)	len=2862 path=[777:0-151 10572:152-174 952:175-225 4214:226-928 4919:929-2216 6207:2217-2241 6232:2242-2370 6361:2371-2476 11148:2477-2767 6758:2768-2861]:2799_1045 *** gi|242020286|ref|XP_002430586.1| protein ROP, putative [Pediculus humanus corporis]	comp102973_c0_seq3	GreenStinkBug_20150105.fasta	66715.4	1	6	6	6	0.0001	0.179
Nezara viridula_Salivary gland	Mudpit_150330TGSB_P1 (F006829)	Uncharacterized protein OS=Rhodnius prolixus PE=4 SV=1	T1HWC3	TrEMBL_LarvalBugs_20141201.fasta	265712	1	4	5	7	0.0001	0.178
Nezara viridula_Salivary gland	Mudpit_150330TGSB_P1 (F006856)	len=2517 path=[1:0-2516]:2026_176 *** gi|383852218|ref|XP_003701625.1| PREDICTED: transketolase-like protein 2-like isoform 1 [Megachile	comp110374_c0_seq1	GreenStinkBug_20150105.fasta	66875.3	1	9	10	10	0.0002	0.177
Nezara viridula_Salivary gland	Mudpit_150330T_GSB_S1 (F006830)	Adenosylhomocysteinase OS=Rhodnius prolixus PE=2 SV=1	R4G5K4	TrEMBL_LarvalBugs_20141201.fasta	47879.2	1	3	4	4	0.0001	0.177
Nezara viridula_Salivary gland	Mudpit_150330T_GSB_S1 (F006830)	Vacuolar H[+] ATPase subunit OS=Riptortus pedestris PE=2 SV=1	R4WIU5	TrEMBL_LarvalBugs_20141201.fasta	55112.7	1	3	3	3	0	0.177
Nezara viridula_Salivary gland	Mudpit_150330T_GSB_S1 (F006886)	len=1732 path=[1710:0-1731]:502_1485 *** gi|328711988|ref|XP_003244698.1| PREDICTED: fructose-1,6-bisphosphatase 1-like isoform 1 [Acyrthosiphon	comp100895_c0_seq1	GreenStinkBug_20150105.fasta	35585.7	1	4	5	5	0.0001	0.177
Nezara viridula_Salivary gland	Mudpit_150330T_GSB_S1 (F006886)	len=2587 path=[2594:0-294 2889:295-310 2905:311-372 5417:373-376 6161:377-2106 5724:2107-2116 4713:2117-2586]:111_2090 *** gi|383859371|ref|XP_003705168.1| PREDICTED: succinate dehydrogenase [ubiquinone] flavoprotein	comp103582_c0_seq1	GreenStinkBug_20150105.fasta	72648.2	1	8	9	10	0.0002	0.176
Nezara viridula_Salivary gland	Mudpit_150330T_GSB_S1 (F006886)	len=3141 path=[14:0-2975 3047:2976-3140]:2969_75 *** gi|157115817|ref|XP_001658296.1| alanyl-tRNA synthetase [Aedes aegypti]	comp91332_c0_seq1,comp91332_c0_seq2	GreenStinkBug_20150105.fasta	107828	1	14	17	24	0.0004	0.176
Nezara viridula_Salivary gland	Mudpit_150330TGSB_P1 (F006856)	len=4089 path=[1:0-985 987:986-1082 1084:1083-1242 13110:1243-1243 1245:1244-1700 1702:1701-1751 1753:1752-4088]:3872_1080 *** gi|242016117|ref|XP_002428682.1| Vinculin, putative [Pediculus humanus corporis]	comp100571_c1_seq2,comp100571_c1_seq3	GreenStinkBug_20150105.fasta	102564	1	12	12	12	0.0002	0.175
Nezara viridula_Salivary gland	Mudpit_150330TGSB_P1 (F006856)	len=2736 path=[2714:0-158 2873:159-212 2927:213-231 2946:232-272 8014:273-402 9873:403-419 3134:420-441 3156:442-467 3182:468-468 3183:469-768 3483:769-818 3533:819-846 3561:847-896 3611:897-993 3708:994-1028 3743:1029-1032 3747:1033-1061 10020:1062-1068 10027:1069-1244 3959:1245-1323 4038:1324-1355 5450:1356-1464 4179:1465-1502 4217:1503-2735]:146_1693 *** gi|383863705|ref|XP_003707320.1| PREDIC…	comp103900_c0_seq2	GreenStinkBug_20150105.fasta	55631.7	1	7	7	8	0.0001	0.174
Nezara viridula_Salivary gland	Mudpit_150330T_GSB_S1 (F006830)	Igf2 mRNA binding protein, putative OS=Riptortus pedestris PE=2 SV=1	R4WDQ2	TrEMBL_LarvalBugs_20141201.fasta	56059.7	1	9	10	13	0.0002	0.174
Nezara viridula_Salivary gland	Mudpit_150330T_GSB_S1 (F006886)	len=819 path=[1:0-190 192:191-218 220:219-531 533:532-550 552:551-818]:742_227 *** gi|149689086|gb|ABR27877.1| ferritin [Triatoma infestans]	comp89571_c0_seq1	GreenStinkBug_20150105.fasta	19577.4	1	3	4	4	0.0001	0.174
Nezara viridula_Salivary gland	Mudpit_150330TGSB_P1 (F006829)	Putative ca2+-binding actin-bundling protein (Fragment) OS=Panstrongylus megistus PE=2 SV=1	A0A069DXE0	TrEMBL_LarvalBugs_20141201.fasta	103104	1	4	4	4	0.0001	0.173
Nezara viridula_Salivary gland	Mudpit_150330TGSB_P1 (F006856)	len=2764 path=[1:0-154 156:155-171 173:172-213 219:214-372 378:373-856 862:857-1035 1041:1036-1041 1047:1042-1075 1081:1076-1105 1111:1106-1148 1156:1149-1177 6729:1178-1190 1198:1191-1240 1248:1241-1369 1377:1370-1377 1385:1378-1411 1419:1412-1485 1493:1486-1508 1516:1509-2763]:297_833 *** gi|195444264|ref|XP_002069788.1| GK11711 [Drosophila willistoni]	comp103937_c0_seq1	GreenStinkBug_20150105.fasta	20215	1	3	3	4	0.0001	0.173
Nezara viridula_Salivary gland	Mudpit_150330T_GSB_S1 (F006886)	len=4008 path=[8833:0-331 9588:332-353 46:354-1050 743:1051-2446 8341:2447-2515 2139:2516-2618 2242:2619-3360 2984:3361-4007]:2056_3165 *** gi|270003720|gb|EFA00168.1| hypothetical protein TcasGA2_TC002990 [Tribolium castaneum]	comp96490_c0_seq1	GreenStinkBug_20150105.fasta	40575.1	1	4	4	4	0.0001	0.173
Nezara viridula_Salivary gland	Mudpit_150330TGSB_P1 (F006856)	len=3004 path=[17054:0-2270 19325:2271-2870 19969:2871-3003]:2871_1303 *** gi|91094451|ref|XP_966698.1| PREDICTED: similar to pyruvate kinase isoform 1 [Tribolium castaneum]	comp99015_c0_seq3	GreenStinkBug_20150105.fasta	56951.1	1	5	6	6	0.0001	0.172
Nezara viridula_Salivary gland	Mudpit_150330TGSB_P1 (F006856)	len=7000 path=[1:0-1228 1230:1229-1232 1234:1233-1534 1536:1535-1535 1537:1536-1559 1561:1560-2260 2262:2261-2261 2263:2262-2285 2287:2286-2542 2544:2543-2546 2548:2547-6999]:184_3027 *** gi|345485732|ref|XP_001606707.2| PREDICTED: kinesin heavy chain [Nasonia vitripennis]	comp106734_c0_seq1	GreenStinkBug_20150105.fasta	108270	1	11	12	12	0.0002	0.172
Nezara viridula_Salivary gland	Mudpit_150330T_GSB_S1 (F006830)	Chaperonin OS=Riptortus pedestris PE=2 SV=1	R4WJR2	TrEMBL_LarvalBugs_20141201.fasta	58550.4	1	4	4	4	0.0001	0.172
Nezara viridula_Salivary gland	Mudpit_150330TGSB_P1 (F006856)	len=7334 path=[4:0-3708 3713:3709-6556 43673:6557-6563 19392:6564-6724 43724:6725-6725 19554:6726-7333]:7270_5717 *** gi|340709195|ref|XP_003393197.1| PREDICTED: putative adenosylhomocysteinase 3-like isoform 1 [Bombus	comp105737_c0_seq14	GreenStinkBug_20150105.fasta	57115.7	1	5	5	5	0.0001	0.17
Nezara viridula_Salivary gland	Mudpit_150330TGSB_P1 (F006856)	len=3785 path=[3763:0-2514 6278:2515-3784]:2944_3684 *** gi|307095114|gb|ADN29863.1| proteasome subunit alpha type 6 [Triatoma matogrossensis]	comp96495_c0_seq1	GreenStinkBug_20150105.fasta	27443.2	1	3	3	3	0	0.17
Nezara viridula_Salivary gland	Mudpit_150330T_GSB_S1 (F006886)	len=3116 path=[1:0-132 134:133-134 136:135-1845 1847:1846-1870 1872:1871-2901 2903:2902-3115]:2992_254 *** gi|350415874|ref|XP_003490775.1| PREDICTED: AP-2 complex subunit beta-like isoform 1 [Bombus impatiens]	comp98854_c0_seq1	GreenStinkBug_20150105.fasta	101066	1	9	11	13	0.0002	0.17
Nezara viridula_Salivary gland	Mudpit_150330TGSB_P1 (F006856)	len=3414 path=[2151:0-1159 3311:1160-1161 3313:1162-1284 3436:1285-1292 3444:1293-1413 3565:1414-1432 3584:1433-1957 4109:1958-1983 11651:1984-2010 9814:2011-2012 18291:2013-2034 11701:2035-2119 11786:2120-2162 11829:2163-2454 12121:2455-2552 12223:2553-2581 13847:2582-2583 12254:2584-2632 13468:2633-2682 12353:2683-2706 13541:2707-2724 12387:2725-2767 14662:2768-2782 12445:2783-2870 17081:2871-2…	comp105245_c0_seq4,comp105245_c0_seq5	GreenStinkBug_20150105.fasta	26749.1	1	3	4	4	0.0001	0.169
Nezara viridula_Salivary gland	Mudpit_150330T_GSB_S1 (F006830)	Heterogeneous nuclear ribonucleoprotein 27c OS=Riptortus pedestris PE=2 SV=1	R4WD34	TrEMBL_LarvalBugs_20141201.fasta	44497.4	1	5	5	14	0.0002	0.168
Nezara viridula_Salivary gland	Mudpit_150330T_GSB_S1 (F006886)	len=5260 path=[5238:0-2872 8111:2873-4973 10212:4974-5060 10299:5061-5259]:5079_3595 *** gi|399942322|gb|AFP61595.1| Pyridine nucleotide-disulfide oxidoreductase [Musca domestica]	comp101397_c0_seq2	GreenStinkBug_20150105.fasta	53713.5	1	5	6	9	0.0002	0.168
Nezara viridula_Salivary gland	Mudpit_150330T_GSB_S1 (F006886)	len=2022 path=[1:0-1892 1894:1893-2021]:1847_813 *** gi|242024437|ref|XP_002432634.1| cAMP-dependent protein kinase catalytic subunit, putative [Pediculus	comp57325_c0_seq1	GreenStinkBug_20150105.fasta	39186.1	1	3	3	3	0.0001	0.168
Nezara viridula_Salivary gland	Mudpit_150330T_GSB_S1 (F006886)	len=2695 path=[137:0-125 263:126-130 268:131-199 8616:200-205 8622:206-210 31:211-223 359:224-252 70:253-276 94:277-295 113:296-319 454:320-609 744:610-619 754:620-639 774:640-752 889:753-772 909:773-1127 1264:1128-1145 1282:1146-1151 1288:1152-1166 1303:1167-1341 1478:1342-1355 1492:1356-1365 1502:1366-1788 1925:1789-1806 1943:1807-1814 1951:1815-2011 2148:2012-2042 2179:2043-2054 2191:2055-2365…	comp108175_c0_seq1	GreenStinkBug_20150105.fasta	40379.1	1	4	4	4	0.0001	0.168
Nezara viridula_Salivary gland	Mudpit_150330TGSB_P1 (F006856)	len=1878 path=[1856:0-1430 3287:1431-1877]:1740_781 *** gi|307193325|gb|EFN76187.1| Tumor suppressor candidate 3 [Harpegnathos saltator]	comp35882_c0_seq1	GreenStinkBug_20150105.fasta	36261.3	1	3	3	4	0.0001	0.166
Nezara viridula_Salivary gland	Mudpit_150330T_GSB_S1 (F006830)	Isocitrate dehydrogenase [NADP] OS=Riptortus pedestris PE=2 SV=1	R4WRJ5	TrEMBL_LarvalBugs_20141201.fasta	49744.9	1	5	5	6	0.0001	0.165
Nezara viridula_Salivary gland	Mudpit_150330TGSB_P1 (F006829)	Mitochondrial cytochrome c oxidase subunit Va-like protein OS=Graphocephala atropunctata PE=2 SV=1	Q1W2B5	TrEMBL_LarvalBugs_20141201.fasta	17421.8	1	3	3	3	0	0.164
Nezara viridula_Salivary gland	Mudpit_150330TGSB_P1 (F006856)	len=3368 path=[7049:0-269 7320:270-1281 8332:1282-1297 8348:1298-1857 5562:1858-1881 5586:1882-3367]:3000_2014 *** gi|322801499|gb|EFZ22160.1| hypothetical protein SINV_11664 [Solenopsis invicta]	comp102602_c0_seq2	GreenStinkBug_20150105.fasta	37622	1	3	3	6	0.0001	0.164
Nezara viridula_Salivary gland	Mudpit_150330TGSB_P1 (F006856)	len=4173 path=[4155:0-4172]:3838_725 *** gi|242004076|ref|XP_002422964.1| alpha-mannosidase, putative [Pediculus humanus corporis]	comp102708_c0_seq1	GreenStinkBug_20150105.fasta	120104	1	10	10	10	0.0002	0.164
Nezara viridula_Salivary gland	Mudpit_150330TGSB_P1 (F006856)	len=3262 path=[1:0-1720 1722:1721-3261]:250_3174 *** gi|242021990|ref|XP_002431425.1| 116 kDa U5 small nuclear ribonucleoprotein component, putative	comp93056_c0_seq1	GreenStinkBug_20150105.fasta	110324	1	7	7	8	0.0001	0.163
Nezara viridula_Salivary gland	Mudpit_150330TGSB_P1 (F006856)	len=4606 path=[1173:0-214 12774:215-221 15007:222-232 1405:233-317 1490:318-339 1512:340-422 13648:423-447 1620:448-448 1621:449-480 1653:481-738 1912:739-1006 2180:1007-1178 2352:1179-1184 2358:1185-1381 2555:1382-1393 2567:1394-2034 3208:2035-2035 3209:2036-2059 3233:2060-2529 3703:2530-2554 3728:2555-2619 11906:2620-2632 3806:2633-3117 4291:3118-3136 4310:3137-3219 4393:3220-3220 4394:3221-324…	comp109808_c0_seq1	GreenStinkBug_20150105.fasta	79643.9	1	6	7	9	0.0001	0.163
Nezara viridula_Salivary gland	Mudpit_150330TGSB_P1 (F006856)	len=7531 path=[1:0-739 741:740-740 742:741-764 766:765-788 790:789-868 870:869-884 886:885-1441 1443:1442-1457 1459:1458-1463 1465:1464-1519 17512:1520-1538 1540:1539-1541 1543:1542-1729 1731:1730-1751 1753:1752-2059 2061:2060-2075 20722:2076-2185 2187:2186-2201 2203:2202-2659 2661:2660-2696 2698:2697-3280 3282:3281-3290 3292:3291-3781 3783:3782-3803 3805:3804-3890 21132:3891-3952 3954:3953-3992 …	comp109998_c0_seq1	GreenStinkBug_20150105.fasta	271550	1	3	3	3	0	0.163
Nezara viridula_Salivary gland	Mudpit_150330TGSB_P1 (F006829)	Putative myosin class ii heavy chain OS=Panstrongylus megistus PE=2 SV=1	A0A069DXC3	TrEMBL_LarvalBugs_20141201.fasta	102587	1	7	7	7	0.0001	0.162
Nezara viridula_Salivary gland	Mudpit_150330T_GSB_S1 (F006886)	len=1875 path=[1:0-1161 1163:1162-1874]:568_1737 *** gi|347451476|gb|AEO94539.1| aspartate protease cathepsin D [Triatoma infestans]	comp89582_c0_seq1	GreenStinkBug_20150105.fasta	42666.9	1	4	4	4	0.0001	0.162
Nezara viridula_Salivary gland	Mudpit_150330TGSB_P1 (F006829)	Heterogeneous nuclear ribonucleoprotein F OS=Riptortus pedestris PE=2 SV=1	R4WJJ8	TrEMBL_LarvalBugs_20141201.fasta	48729.4	1	5	5	9	0.0001	0.161
Nezara viridula_Salivary gland	Mudpit_150330TGSB_P1 (F006856)	len=3714 path=[1:0-869 871:870-1655 1657:1656-1674 1676:1675-2310 2312:2311-2323 2325:2324-2480 2482:2481-2496 2498:2497-3515 3517:3516-3531 3533:3532-3585 3587:3586-3595 3597:3596-3713]:179_2299 *** gi|1703311|sp|P52183.1|ANNU_SCHAM RecName: Full=Annulin; AltName: Full=Protein-glutamine gamma-glutamyltransferase;	comp106188_c0_seq2	GreenStinkBug_20150105.fasta	79932.5	1	10	11	14	0.0002	0.161
Nezara viridula_Salivary gland	Mudpit_150330TGSB_P1 (F006856)	len=4622 path=[3481:0-3295 414:3296-3577 696:3578-4621]:4450_3314 *** gi|332375801|gb|AEE63041.1| unknown [Dendroctonus ponderosae]	comp77148_c0_seq1,comp77148_c0_seq2	GreenStinkBug_20150105.fasta	41463.1	1	4	5	5	0.0001	0.161
Nezara viridula_Salivary gland	Mudpit_150330T_GSB_S1 (F006830)	Putative atp-citrate lyase OS=Panstrongylus megistus PE=2 SV=1	A0A069DXN3	TrEMBL_LarvalBugs_20141201.fasta	119670	1	3	5	5	0.0001	0.161
Nezara viridula_Salivary gland	Mudpit_150330TGSB_P1 (F006856)	len=2364 path=[2342:0-2363]:170_1897 *** gi|335892843|ref|NP_001229451.1| dolichyl-diphosphooligosaccharide--protein glycosyltransferase	comp82289_c0_seq1	GreenStinkBug_20150105.fasta	65643	1	7	8	8	0.0001	0.16
Nezara viridula_Salivary gland	Mudpit_150330TGSB_P1 (F006856)	len=1455 path=[1:0-176 178:177-234 236:235-1454]:158_1453 *** gi|151301209|ref|NP_001093090.1| NADPH-specific isocitrate dehydrogenase [Bombyx mori]	comp102626_c0_seq1	GreenStinkBug_20150105.fasta	48415.7	1	5	5	6	0.0001	0.16
Nezara viridula_Salivary gland	Mudpit_150330T_GSB_S1 (F006830)	Putative glucosamine 6-phosphate synthetase OS=Triatoma infestans PE=2 SV=1	A0A023F5L9	TrEMBL_LarvalBugs_20141201.fasta	76004.6	1	3	3	3	0	0.16
Nezara viridula_Salivary gland	Mudpit_150330T_GSB_S1 (F006830)	Chaperonin OS=Riptortus pedestris PE=2 SV=1	R4WIE9	TrEMBL_LarvalBugs_20141201.fasta	59505.7	1	3	3	3	0	0.159
Nezara viridula_Salivary gland	Mudpit_150330T_GSB_S1 (F006886)	len=10136 path=[10067:0-400 10468:401-1793 11861:1794-5069 15137:5070-5295 15363:5296-5726 15794:5727-7229 17297:7230-9480 23533:9481-9484 20945:9485-9497 20958:9498-9551 21012:9552-9688 23559:9689-10135]:9357_2035 *** gi|332030161|gb|EGI69955.1| Putative ubiquitin carboxyl-terminal hydrolase FAF-X [Acromyrmex	comp107142_c0_seq1,comp107142_c0_seq11,comp107142_c0_seq16,comp107142_c0_seq18,comp107142_c0_seq22,comp107142_c0_seq23,comp107142_c0_seq26,comp107142_c0_seq29,comp107142_c0_seq3,comp107142_c0_seq8	GreenStinkBug_20150105.fasta	278774	1	27	28	28	0.0005	0.159
Nezara viridula_Salivary gland	Mudpit_150330T_GSB_S1 (F006886)	len=1869 path=[2833:0-335 10228:336-336 9471:337-350 3169:351-366 3185:367-444 3263:445-648 3467:649-1120 3940:1121-1291 10376:1292-1315 4135:1316-1431 4252:1432-1599 4420:1600-1868]:155_889 *** gi|357603055|gb|EHJ63616.1| hypothetical protein KGM_19897 [Danaus plexippus]	comp101283_c1_seq2	GreenStinkBug_20150105.fasta	27973.3	1	4	6	6	0.0001	0.159
Nezara viridula_Salivary gland	Mudpit_150330TGSB_P1 (F006829)	Uncharacterized protein OS=Acyrthosiphon pisum GN=LOC100569149 PE=4 SV=1	J9K7N4	TrEMBL_LarvalBugs_20141201.fasta	94537.8	1	3	3	10	0.0001	0.158
Nezara viridula_Salivary gland	Mudpit_150330T_GSB_S1 (F006886)	len=2095 path=[3886:0-156 5244:157-158 966:159-1402 281:1403-1748 5294:1749-2094]:143_1546 *** gi|194768377|ref|XP_001966288.1| GF22069 [Drosophila ananassae]	comp82555_c0_seq2	GreenStinkBug_20150105.fasta	51375.6	1	5	6	6	0.0001	0.158
Nezara viridula_Salivary gland	Mudpit_150330T_GSB_S1 (F006830)	Enolase OS=Riptortus pedestris PE=2 SV=1	R4WCU2	TrEMBL_LarvalBugs_20141201.fasta	46922.9	1	4	6	6	0.0001	0.157
Nezara viridula_Salivary gland	Mudpit_150330T_GSB_S1 (F006886)	len=5238 path=[5216:0-309 5526:310-414 5631:415-710 5927:711-1431 6648:1432-1452 6669:1453-3165 8382:3166-4189 9406:4190-4277 9494:4278-4329 9546:4330-5237]:4147_1232 *** gi|91077850|ref|XP_971897.1| PREDICTED: similar to metalloprotease [Tribolium castaneum]	comp94972_c0_seq1,comp94972_c0_seq2,comp94972_c0_seq3,comp94972_c0_seq4,comp94972_c0_seq5,comp94972_c0_seq6	GreenStinkBug_20150105.fasta	111420	1	11	12	12	0.0002	0.157
Nezara viridula_Salivary gland	Mudpit_150330TGSB_P1 (F006856)	len=2737 path=[2715:0-319 3035:320-320 3036:321-344 3060:345-1405 7384:1406-1406 4122:1407-1493 4209:1494-1495 4211:1496-2736]:2489_156 *** gi|242021929|ref|XP_002431395.1| conserved hypothetical protein [Pediculus humanus corporis]	comp98650_c0_seq3	GreenStinkBug_20150105.fasta	87878.2	1	9	10	11	0.0002	0.156
Nezara viridula_Salivary gland	Mudpit_150330TGSB_P1 (F006856)	len=2155 path=[2160:0-634 2795:635-2154]:644_2122 *** gi|350424963|ref|XP_003493969.1| PREDICTED: aspartyl-tRNA synthetase, cytoplasmic-like [Bombus	comp97194_c0_seq1	GreenStinkBug_20150105.fasta	56133.4	1	5	5	5	0.0001	0.156
Nezara viridula_Salivary gland	Mudpit_150330T_GSB_S1 (F006830)	Putative 2-oxoglutarate dehydrogenase e1 subunit OS=Panstrongylus megistus PE=2 SV=1	A0A069DY23	TrEMBL_LarvalBugs_20141201.fasta	118097	1	5	8	8	0.0001	0.156
Nezara viridula_Salivary gland	Mudpit_150330T_GSB_S1 (F006886)	len=2155 path=[2160:0-634 2795:635-2154]:644_2122 *** gi|350424963|ref|XP_003493969.1| PREDICTED: aspartyl-tRNA synthetase, cytoplasmic-like [Bombus	comp97194_c0_seq1	GreenStinkBug_20150105.fasta	56133.4	1	5	5	5	0.0001	0.156
Nezara viridula_Salivary gland	Mudpit_150330TGSB_P1 (F006856)	len=1513 path=[3079:0-150 1580:151-1217 2647:1218-1512]:189_1232 *** gi|307198038|gb|EFN79091.1| Tropomodulin [Harpegnathos saltator]	comp97710_c0_seq5	GreenStinkBug_20150105.fasta	39428.4	1	4	4	5	0.0001	0.155
Nezara viridula_Salivary gland	Mudpit_150330T_GSB_S1 (F006830)	Putative tropomyosin 1 isoform a OS=Panstrongylus megistus PE=2 SV=1	A0A069DYF0	TrEMBL_LarvalBugs_20141201.fasta	32689	1	4	4	4	0.0001	0.155
Nezara viridula_Salivary gland	Mudpit_150330T_GSB_S1 (F006886)	len=3623 path=[3609:0-199 3809:200-297 3907:298-308 3918:309-388 3998:389-501 8539:502-514 4124:515-520 4130:521-536 4146:537-577 7302:578-600 8579:601-1222 4832:1223-1259 4869:1260-2617 6227:2618-3622]:2735_1515 *** gi|270014675|gb|EFA11123.1| hypothetical protein TcasGA2_TC004723 [Tribolium castaneum]	comp104550_c0_seq1	GreenStinkBug_20150105.fasta	44459.9	1	5	5	6	0.0001	0.155
Nezara viridula_Salivary gland	Mudpit_150330TGSB_P1 (F006856)	len=3057 path=[1:0-1941 6871:1942-2018 6881:2019-2032 2034:2033-2494 2496:2495-2784 2855:2785-3056]:2807_1836 *** gi|219893742|emb|CAP72280.1| troponin isoform 1, TpnT1 [Lethocerus indicus]	comp93635_c0_seq1	GreenStinkBug_20150105.fasta	38604.5	1	4	4	6	0.0001	0.154
Nezara viridula_Salivary gland	Mudpit_150330T_GSB_S1 (F006886)	len=2218 path=[2196:0-2217]:200_1621 *** gi|183979262|dbj|BAG30792.1| similar to CG3590-PA [Papilio xuthus]	comp97167_c0_seq1	GreenStinkBug_20150105.fasta	53345.9	1	5	5	5	0.0001	0.154
Nezara viridula_Salivary gland	Mudpit_150330TGSB_P1 (F006829)	Delta-coatomer protein OS=Riptortus pedestris PE=2 SV=1	R4WD35	TrEMBL_LarvalBugs_20141201.fasta	57305.3	1	4	4	4	0.0001	0.153
Nezara viridula_Salivary gland	Mudpit_150330TGSB_P1 (F006856)	len=3562 path=[3565:0-3561]:1822_3405 *** gi|332026962|gb|EGI67058.1| T-complex protein 1 subunit theta [Acromyrmex echinatior]	comp92759_c0_seq1	GreenStinkBug_20150105.fasta	57293.8	1	6	6	6	0.0001	0.153
Nezara viridula_Salivary gland	Mudpit_150330T_GSB_S1 (F006886)	len=3237 path=[1:0-1132 1134:1133-2084 2086:2085-2101 2103:2102-2516 2518:2517-3236]:170_2209 *** gi|242013853|ref|XP_002427615.1| GMP synthase, putative [Pediculus humanus corporis]	comp102224_c0_seq1	GreenStinkBug_20150105.fasta	75339.9	1	6	7	9	0.0002	0.153
Nezara viridula_Salivary gland	Mudpit_150330TGSB_P1 (F006829)	Putative conserved protein mo25 OS=Panstrongylus megistus PE=2 SV=1	A0A069DSA8	TrEMBL_LarvalBugs_20141201.fasta	41145.3	1	4	4	4	0.0001	0.152
Nezara viridula_Salivary gland	Mudpit_150330TGSB_P1 (F006856)	len=2209 path=[2187:0-166 2354:167-198 2386:199-359 2547:360-382 2570:383-768 2956:769-793 2981:794-1494 3682:1495-1498 3686:1499-2208]:1726_404 *** gi|195064427|ref|XP_001996567.1| GH23924 [Drosophila grimshawi]	comp102020_c0_seq1	GreenStinkBug_20150105.fasta	50217.2	1	3	3	3	0	0.152
Nezara viridula_Salivary gland	Mudpit_150330TGSB_P1 (F006856)	len=3071 path=[19607:0-830 13050:831-893 14290:894-3070]:130_2478 *** gi|307173251|gb|EFN64304.1| Probable G-protein coupled receptor 158 [Camponotus floridanus]	comp108144_c2_seq3	GreenStinkBug_20150105.fasta	91353.7	1	8	8	8	0.0001	0.152
Nezara viridula_Salivary gland	Mudpit_150330T_GSB_S1 (F006886)	len=4857 path=[1:0-2128 2130:2129-3320 3322:3321-3344 15015:3345-3472 15143:3473-4856]:945_2072 *** gi|66547891|ref|XP_623834.1| PREDICTED: actin-like protein 87C-like [Apis mellifera]	comp109338_c2_seq1,comp109338_c2_seq3	GreenStinkBug_20150105.fasta	42354.7	1	3	3	4	0.0001	0.152
Nezara viridula_Salivary gland	Mudpit_150330T_GSB_S1 (F006830)	Putative dyneins heavy chain OS=Triatoma infestans PE=2 SV=1	A0A023F5L0	TrEMBL_LarvalBugs_20141201.fasta	531061	1	11	11	12	0.0002	0.151
Nezara viridula_Salivary gland	Mudpit_150330T_GSB_S1 (F006830)	Vacuolar ATP synthase subunit e OS=Riptortus pedestris PE=2 SV=1	R4WIH0	TrEMBL_LarvalBugs_20141201.fasta	26060	1	4	5	5	0.0001	0.15
Nezara viridula_Salivary gland	Mudpit_150330TGSB_P1 (F006856)	len=2683 path=[568:0-1474 2043:1475-2682]:2522_1479 *** gi|289742633|gb|ADD20064.1| glycerol 3 phosphate dehydrogenase [Glossina morsitans morsitans]	comp82204_c1_seq1,comp82204_c1_seq2	GreenStinkBug_20150105.fasta	38140.6	1	3	3	3	0	0.149
Nezara viridula_Salivary gland	Mudpit_150330T_GSB_S1 (F006886)	len=2635 path=[2672:0-405 3086:406-580 3261:581-605 3286:606-1465 4146:1466-1490 7471:1491-1991 4672:1992-1998 4679:1999-2178 6475:2179-2198 4930:2199-2634]:421_1833 *** gi|91092172|ref|XP_968236.1| PREDICTED: similar to Type III alcohol dehydrogenase CG3425-PA	comp107533_c0_seq1,comp107533_c0_seq2	GreenStinkBug_20150105.fasta	50677.4	1	4	4	4	0.0001	0.149
Nezara viridula_Salivary gland	Mudpit_150330TGSB_P1 (F006829)	Translation initiation factor 5C, putative OS=Riptortus pedestris PE=2 SV=1	R4WD30	TrEMBL_LarvalBugs_20141201.fasta	48509.7	1	5	5	5	0.0001	0.148
Nezara viridula_Salivary gland	Mudpit_150330TGSB_P1 (F006856)	len=2587 path=[2594:0-294 2889:295-310 2905:311-372 5417:373-376 6161:377-2106 5724:2107-2116 4713:2117-2586]:111_2090 *** gi|383859371|ref|XP_003705168.1| PREDICTED: succinate dehydrogenase [ubiquinone] flavoprotein	comp103582_c0_seq1	GreenStinkBug_20150105.fasta	72648.2	1	7	8	8	0.0001	0.148
Nezara viridula_Salivary gland	Mudpit_150330TGSB_P1 (F006829)	Sideroflexin 1,2,3 OS=Riptortus pedestris PE=2 SV=1	R4WDH4	TrEMBL_LarvalBugs_20141201.fasta	37225.2	1	4	4	4	0.0001	0.147
Nezara viridula_Salivary gland	Mudpit_150330T_GSB_S1 (F006830)	Uncharacterized protein OS=Acyrthosiphon pisum GN=LOC100569149 PE=4 SV=1	J9K7N4	TrEMBL_LarvalBugs_20141201.fasta	94537.8	1	3	3	5	0.0001	0.147
Nezara viridula_Salivary gland	Mudpit_150330T_GSB_S1 (F006886)	len=1258 path=[1:0-52 8264:53-53 8265:54-80 82:81-87 8296:88-101 8310:102-104 8313:105-128 4816:129-129 131:130-153 8358:154-245 8395:246-246 8396:247-262 264:263-300 8415:301-329 331:330-333 335:334-359 8467:360-360 8468:361-368 370:369-393 8495:394-401 3336:402-402 404:403-458 8552:459-462 8556:463-541 8616:542-542 544:543-564 8629:565-781 783:782-786 8828:787-816 818:817-817 819:818-831 833:83…	comp109470_c0_seq1,comp109470_c0_seq6	GreenStinkBug_20150105.fasta	42395.1	1	4	5	6	0.0001	0.146
Nezara viridula_Salivary gland	Mudpit_150330TGSB_P1 (F006829)	Putative endocytosis/signaling protein ehd1 OS=Rhodnius prolixus PE=2 SV=1	R4G5H8	TrEMBL_LarvalBugs_20141201.fasta	60614	1	6	7	10	0.0001	0.145
Nezara viridula_Salivary gland	Mudpit_150330TGSB_P1 (F006829)	Putative vesicle coat complex copi beta' subunit OS=Panstrongylus megistus PE=2 SV=1	A0A069DXW0	TrEMBL_LarvalBugs_20141201.fasta	137295	1	14	17	20	0.0003	0.145
Nezara viridula_Salivary gland	Mudpit_150330TGSB_P1 (F006856)	len=6249 path=[1:0-121 123:122-153 155:154-477 479:478-678 681:679-724 727:725-743 746:744-1256 1259:1257-3057 3060:3058-5979 5982:5980-6248]:6140_2343 *** gi|383856163|ref|XP_003703579.1| PREDICTED: neurexin-4-like [Megachile rotundata]	comp107369_c0_seq1,comp107369_c0_seq2	GreenStinkBug_20150105.fasta	141721	1	14	14	18	0.0003	0.145
Nezara viridula_Salivary gland	Mudpit_150330TGSB_P1 (F006829)	Putative 2-oxoglutarate dehydrogenase e1 subunit OS=Panstrongylus megistus PE=2 SV=1	A0A069DY23	TrEMBL_LarvalBugs_20141201.fasta	118097	1	3	3	3	0	0.144
Nezara viridula_Salivary gland	Mudpit_150330TGSB_P1 (F006856)	len=1324 path=[1302:0-1323]:290_1246 *** gi|112983906|ref|NP_001036848.1| eukaryotic translation initiation factor 3 subunit H [Bombyx	comp82308_c0_seq1	GreenStinkBug_20150105.fasta	36710.2	1	4	5	5	0.0001	0.144
Nezara viridula_Salivary gland	Mudpit_150330T_GSB_S1 (F006886)	len=5559 path=[1:0-83 85:84-483 485:484-505 507:506-888 890:889-889 891:890-913 915:914-1309 1311:1310-2270 23536:2271-2484 2510:2485-2506 23630:2507-3516 3542:3517-3538 3564:3539-3541 3567:3542-3750 23843:3751-3759 19872:3760-3760 19873:3761-3805 3831:3806-3969 3995:3970-4000 4026:4001-4393 24061:4394-4394 24078:4395-4446 24108:4447-4462 4488:4463-4704 4730:4705-4732 4758:4733-5262 5288:5263-526…	comp109730_c1_seq3	GreenStinkBug_20150105.fasta	195768	1	18	19	28	0.0005	0.143
Nezara viridula_Salivary gland	Mudpit_150330T_GSB_S1 (F006830)	Ubiquitin-activating enzyme E1 OS=Riptortus pedestris PE=2 SV=1	R4WDT6	TrEMBL_LarvalBugs_20141201.fasta	116353	1	13	15	22	0.0003	0.142
Nezara viridula_Salivary gland	Mudpit_150330T_GSB_S1 (F006886)	len=1357 path=[1335:0-454 1790:455-1356]:347_1192 *** gi|383857281|ref|XP_003704133.1| PREDICTED: eukaryotic translation initiation factor 2 subunit	comp58979_c0_seq1	GreenStinkBug_20150105.fasta	31944.8	1	3	3	3	0.0001	0.142
Nezara viridula_Salivary gland	Mudpit_150330TGSB_P1 (F006829)	Putative vacuolar h+-atpase v0 sector subunit d OS=Panstrongylus megistus PE=2 SV=1	A0A069DSL2,R4G8R2	TrEMBL_LarvalBugs_20141201.fasta	39857.4	1	4	4	4	0.0001	0.141
Nezara viridula_Salivary gland	Mudpit_150330TGSB_P1 (F006856)	len=2210 path=[3000:0-234 3235:235-2209]:266_1813 *** gi|260790515|ref|XP_002590287.1| hypothetical protein BRAFLDRAFT_279360 [Branchiostoma floridae]	comp82735_c0_seq1,comp82735_c0_seq2	GreenStinkBug_20150105.fasta	57318.7	1	4	4	4	0.0001	0.141
Nezara viridula_Salivary gland	Mudpit_150330TGSB_P1 (F006856)	len=3992 path=[3970:0-3991]:276_2891 *** gi|91075936|ref|XP_967560.1| PREDICTED: similar to AGAP002481-PA [Tribolium castaneum]	comp35884_c0_seq1	GreenStinkBug_20150105.fasta	96569.3	1	9	11	11	0.0002	0.141
Nezara viridula_Salivary gland	Mudpit_150330TGSB_P1 (F006829)	Heterogeneous nuclear ribonucleoprotein 27c OS=Riptortus pedestris PE=2 SV=1	R4WD34	TrEMBL_LarvalBugs_20141201.fasta	44497.4	1	4	4	6	0.0001	0.14
Nezara viridula_Salivary gland	Mudpit_150330TGSB_P1 (F006856)	len=3289 path=[7845:0-174 3506:175-221 6714:222-258 3590:259-284 6834:285-330 3662:331-376 3708:377-459 3791:460-506 3838:507-770 4102:771-802 4134:803-842 4174:843-863 4195:864-1033 4365:1034-1124 4456:1125-1163 4495:1164-3288]:2994_172 *** gi|91092680|ref|XP_971368.1| PREDICTED: similar to AGAP009538-PA [Tribolium castaneum]	comp98594_c0_seq1	GreenStinkBug_20150105.fasta	105653	1	7	8	8	0.0001	0.14
Nezara viridula_Salivary gland	Mudpit_150330T_GSB_S1 (F006830)	Heterogeneous nuclear ribonucleoprotein OS=Riptortus pedestris PE=2 SV=1	R4WDH6	TrEMBL_LarvalBugs_20141201.fasta	31311.5	1	4	4	7	0.0001	0.14
Nezara viridula_Salivary gland	Mudpit_150330TGSB_P1 (F006856)	len=2114 path=[2092:0-717 2810:718-1244 3337:1245-1254 3347:1255-2113]:272_1843 *** gi|347968503|ref|XP_312160.4| AGAP002762-PA [Anopheles gambiae str. PEST]	comp101399_c0_seq1	GreenStinkBug_20150105.fasta	57316.8	1	4	4	4	0.0001	0.139
Nezara viridula_Salivary gland	Mudpit_150330T_GSB_S1 (F006830)	Putative 26s proteasome regulatory complex subunit OS=Panstrongylus megistus PE=2 SV=1	A0A069DU92	TrEMBL_LarvalBugs_20141201.fasta	47060.9	1	4	4	4	0.0001	0.139
Nezara viridula_Salivary gland	Mudpit_150330TGSB_P1 (F006829)	Uncharacterized protein OS=Rhodnius prolixus PE=4 SV=1	T1IES9	TrEMBL_LarvalBugs_20141201.fasta	68518.2	1	5	5	5	0.0001	0.138
Nezara viridula_Salivary gland	Mudpit_150330T_GSB_S1 (F006886)	len=3714 path=[1234:0-3713]:610_2301 *** gi|242020998|ref|XP_002430934.1| asparagine synthetase, putative [Pediculus humanus corporis]	comp82570_c1_seq1	GreenStinkBug_20150105.fasta	64171.3	1	6	6	7	0.0001	0.137
Nezara viridula_Salivary gland	Mudpit_150330T_GSB_S1 (F006886)	len=1096 path=[1:0-150 2635:151-157 2642:158-171 2656:172-258 260:259-291 293:292-1095]:125_937 *** gi|332373358|gb|AEE61820.1| unknown [Dendroctonus ponderosae]	comp90660_c0_seq1	GreenStinkBug_20150105.fasta	30184.6	1	3	3	3	0.0001	0.137
Nezara viridula_Salivary gland	Mudpit_150330T_GSB_S1 (F006886)	len=3113 path=[3091:0-3112]:162_2954 *** gi|383849146|ref|XP_003700207.1| PREDICTED: c-1-tetrahydrofolate synthase, cytoplasmic-like [Megachile	comp77007_c0_seq1	GreenStinkBug_20150105.fasta	99364.2	1	10	12	12	0.0002	0.137
Nezara viridula_Salivary gland	Mudpit_150330TGSB_P1 (F006856)	len=1868 path=[1846:0-1867]:125_1735 *** gi|340714937|ref|XP_003395978.1| PREDICTED: t-complex protein 1 subunit gamma-like isoform 1 [Bombus	comp110542_c0_seq1	GreenStinkBug_20150105.fasta	59667.7	1	6	6	8	0.0001	0.136
Nezara viridula_Salivary gland	Mudpit_150330T_GSB_S1 (F006886)	len=2396 path=[2374:0-585 2960:586-779 3154:780-1080 3455:1081-2395]:713_2323 *** gi|383857962|ref|XP_003704472.1| PREDICTED: NEDD8-activating enzyme E1 regulatory subunit-like	comp79882_c0_seq2	GreenStinkBug_20150105.fasta	60270.5	1	5	5	5	0.0001	0.136
Nezara viridula_Salivary gland	Mudpit_150330TGSB_P1 (F006856)	len=2583 path=[4193:0-1024 5218:1025-1034 5228:1035-1771 5965:1772-1793 5987:1794-2167 6361:2168-2180 6374:2181-2321 9457:2322-2338 6532:2339-2369 6563:2370-2582]:2231_30 *** gi|270002534|gb|EEZ98981.1| hypothetical protein TcasGA2_TC004842 [Tribolium castaneum]	comp105781_c1_seq1,comp105781_c1_seq2	GreenStinkBug_20150105.fasta	79182.5	1	3	3	3	0	0.135
Nezara viridula_Salivary gland	Mudpit_150330T_GSB_S1 (F006830)	40S ribosomal protein SA OS=Riptortus pedestris PE=2 SV=1	R4WNX3	TrEMBL_LarvalBugs_20141201.fasta	32048.9	1	3	4	4	0.0001	0.135
Nezara viridula_Salivary gland	Mudpit_150330T_GSB_S1 (F006886)	len=1470 path=[1:0-352 354:353-368 370:369-1048 1050:1049-1064 1066:1065-1469]:1322_81 *** gi|157130856|ref|XP_001662032.1| mannose-1-phosphate guanyltransferase [Aedes aegypti]	comp81996_c0_seq1	GreenStinkBug_20150105.fasta	45856.8	1	5	5	5	0.0001	0.135
Nezara viridula_Salivary gland	Mudpit_150330TGSB_P1 (F006829)	Ebna2 binding protein P100 OS=Riptortus pedestris PE=2 SV=1	R4WE27	TrEMBL_LarvalBugs_20141201.fasta	101307	1	10	11	27	0.0004	0.134
Nezara viridula_Salivary gland	Mudpit_150330T_GSB_S1 (F006886)	len=1752 path=[1:0-730 776:731-798 844:799-1251 1297:1252-1637 1683:1638-1654 1700:1655-1751]:739_1569 *** gi|242022910|ref|XP_002431880.1| lactoylglutathione lyase, putative [Pediculus humanus corporis]	comp92681_c0_seq1,comp92681_c0_seq2	GreenStinkBug_20150105.fasta	31733.3	1	3	3	3	0.0001	0.134
Nezara viridula_Salivary gland	Mudpit_150330TGSB_P1 (F006856)	len=7472 path=[7451:0-645 8098:646-1239 8692:1240-1319 8772:1320-2866 10319:2867-2876 10329:2877-6499 13952:6500-7471]:7157_2472 *** gi|340722713|ref|XP_003399747.1| PREDICTED: CD109 antigen [Bombus terrestris]	comp101354_c0_seq1	GreenStinkBug_20150105.fasta	178308	1	15	15	21	0.0003	0.133
Nezara viridula_Salivary gland	Mudpit_150330TGSB_P1 (F006856)	len=2258 path=[1:0-2257]:78_1973 *** gi|4105436|gb|AAD02419.1| transferrin [Riptortus clavatus]	comp94021_c0_seq1	GreenStinkBug_20150105.fasta	69569.2	1	7	7	7	0.0001	0.133
Nezara viridula_Salivary gland	Mudpit_150330T_GSB_S1 (F006886)	len=4089 path=[1:0-985 987:986-1082 1084:1083-1242 13110:1243-1243 1245:1244-1700 1702:1701-1751 1753:1752-4088]:3872_1080 *** gi|242016117|ref|XP_002428682.1| Vinculin, putative [Pediculus humanus corporis]	comp100571_c1_seq2,comp100571_c1_seq3	GreenStinkBug_20150105.fasta	102564	1	11	11	11	0.0002	0.133
Nezara viridula_Salivary gland	Mudpit_150330T_GSB_S1 (F006886)	len=1496 path=[1:0-778 780:779-1495]:1117_803 *** gi|307095132|gb|ADN29872.1| thioredoxin [Triatoma matogrossensis]	comp95293_c0_seq1	GreenStinkBug_20150105.fasta	11867	1	4	4	4	0.0001	0.133
Nezara viridula_Salivary gland	Mudpit_150330TGSB_P1 (F006829)	Putative metallopeptidase OS=Rhodnius prolixus PE=2 SV=1	R4G8R7	TrEMBL_LarvalBugs_20141201.fasta	43047.8	1	4	4	4	0.0001	0.132
Nezara viridula_Salivary gland	Mudpit_150330TGSB_P1 (F006856)	len=7223 path=[7219:0-239 15991:240-258 7478:259-260 7480:261-3387 10607:3388-3410 10630:3411-5907 13133:5908-6020 13258:6021-6308 13546:6309-7056 14294:7057-7079 14317:7080-7222]:403_1725 *** gi|58376449|ref|XP_308629.2| AGAP007131-PA [Anopheles gambiae str. PEST]	comp107836_c0_seq1,comp107836_c0_seq2	GreenStinkBug_20150105.fasta	50024.8	1	3	3	3	0	0.132
Nezara viridula_Salivary gland	Mudpit_150330TGSB_P1 (F006856)	len=2688 path=[1:0-1455 1457:1456-1538 12316:1539-1553 1555:1554-1787 1789:1788-2687]:2216_1125 *** gi|322780442|gb|EFZ09930.1| hypothetical protein SINV_11234 [Solenopsis invicta]	comp102910_c0_seq7	GreenStinkBug_20150105.fasta	40120.4	1	5	5	5	0.0001	0.132
Nezara viridula_Salivary gland	Mudpit_150330T_GSB_S1 (F006830)	Putative metallopeptidase OS=Rhodnius prolixus PE=2 SV=1	R4G8R7	TrEMBL_LarvalBugs_20141201.fasta	43047.8	1	4	5	5	0.0001	0.132
Nezara viridula_Salivary gland	Mudpit_150330T_GSB_S1 (F006830)	GrpE protein homolog OS=Triatoma infestans PE=2 SV=1	A0A023F901	TrEMBL_LarvalBugs_20141201.fasta	26569.9	1	3	3	4	0.0001	0.132
Nezara viridula_Salivary gland	Mudpit_150330TGSB_P1 (F006856)	len=7118 path=[7096:0-208 7305:209-210 7307:211-1193 8290:1194-5366 12463:5367-5373 12470:5374-5935 13032:5936-7117]:248_5998 *** gi|242014184|ref|XP_002427775.1| myosin-9, putative [Pediculus humanus corporis]	comp107050_c0_seq1	GreenStinkBug_20150105.fasta	222017	1	16	16	16	0.0003	0.131
Nezara viridula_Salivary gland	Mudpit_150330TGSB_P1 (F006856)	len=2498 path=[2485:0-1067 5010:1068-1068 3563:1069-1810 4305:1811-1817 4312:1818-2497]:2222_801 *** gi|345484646|ref|XP_001602102.2| PREDICTED: serine/threonine-protein phosphatase 2B catalytic	comp96666_c0_seq1,comp96666_c0_seq2	GreenStinkBug_20150105.fasta	53611.9	1	5	5	5	0.0001	0.131
Nezara viridula_Salivary gland	Mudpit_150330TGSB_P1 (F006856)	len=1708 path=[1714:0-370 2085:371-964 2679:965-974 2689:975-1707]:271_1416 *** gi|242023731|ref|XP_002432284.1| 26S proteasome non-ATPase regulatory subunit, putative [Pediculus	comp101255_c0_seq1	GreenStinkBug_20150105.fasta	43203	1	4	4	4	0.0001	0.131
Nezara viridula_Salivary gland	Mudpit_150330TGSB_P1 (F006856)	len=6898 path=[38011:0-189 47857:190-194 44910:195-209 38221:210-240 45020:241-242 38254:243-535 38547:536-594 38606:595-629 38641:630-971 48665:972-975 48669:976-3647 25430:3648-3665 48822:3666-3730 48851:3731-3992 25775:3993-4285 26068:4286-4286 26069:4287-4602 28854:4603-4603 28855:4604-4625 26408:4626-6298 49198:6299-6518 28325:6519-6838 29089:6839-6897]:5936_3663 *** gi|156551295|ref|XP_0016…	comp109549_c3_seq1,comp109549_c3_seq10,comp109549_c3_seq13,comp109549_c3_seq14,comp109549_c3_seq16,comp109549_c3_seq17,comp109549_c3_seq19,comp109549_c3_seq21,comp109549_c3_seq22,comp109549_c3_seq23,comp109549_c3_seq24,comp109549_c3_seq25,comp109549_c3_seq26,comp109549_c3_seq27,comp109549_c3_seq28,comp109549_c3_seq29,comp109549_c3_seq30,comp109549_c3_seq31,comp109549_c3_seq32,comp109549_c3_seq4,c…	GreenStinkBug_20150105.fasta	86214.4	1	8	8	18	0.0003	0.131
Nezara viridula_Salivary gland	Mudpit_150330TGSB_P1 (F006856)	len=5625 path=[1:0-1179 1181:1180-1513 1515:1514-1903 1905:1904-4016 4018:4017-4035 4037:4036-4269 12680:4270-4280 4282:4281-4305 4307:4306-4311 4313:4312-4794 4797:4795-5624]:2121_271 *** gi|345484693|ref|XP_003425102.1| PREDICTED: signal recognition particle receptor subunit alpha	comp105716_c0_seq1,comp105716_c0_seq2	GreenStinkBug_20150105.fasta	68875.9	1	4	4	6	0.0001	0.131
Nezara viridula_Salivary gland	Mudpit_150330T_GSB_S1 (F006830)	Eukaryotic translation initiation factor 2alpha OS=Riptortus pedestris PE=2 SV=1	R4WK76	TrEMBL_LarvalBugs_20141201.fasta	36935.3	1	3	3	3	0	0.131
Nezara viridula_Salivary gland	Mudpit_150330T_GSB_S1 (F006886)	len=1650 path=[1:0-920 922:921-930 932:931-1649]:233_1057 *** gi|346471833|gb|AEO35761.1| hypothetical protein [Amblyomma maculatum]	comp82738_c0_seq1	GreenStinkBug_20150105.fasta	30297.9	1	4	4	4	0.0001	0.131
Nezara viridula_Salivary gland	Mudpit_150330T_GSB_S1 (F006886)	len=1747 path=[1:0-644 646:645-1373 1375:1374-1746]:1345_68 *** gi|328698278|ref|XP_001950238.2| PREDICTED: adenylosuccinate synthetase-like [Acyrthosiphon pisum]	comp81153_c0_seq1	GreenStinkBug_20150105.fasta	46991.5	1	4	5	6	0.0001	0.131
Nezara viridula_Salivary gland	Mudpit_150330T_GSB_S1 (F006886)	len=2319 path=[11909:0-1661 13571:1662-2318]:2064_646 *** gi|91086913|ref|XP_971407.1| PREDICTED: similar to protein phosphatase-5 [Tribolium castaneum]	comp104673_c1_seq1	GreenStinkBug_20150105.fasta	53785.4	1	3	3	3	0.0001	0.131
Nezara viridula_Salivary gland	Mudpit_150330TGSB_P1 (F006856)	len=6590 path=[6568:0-1170 7739:1171-1325 7894:1326-1329 7898:1330-1810 8379:1811-2866 9435:2867-3512 10081:3513-6589]:4585_3197 *** gi|383847713|ref|XP_003699497.1| PREDICTED: dnaJ homolog subfamily C member 3-like [Megachile	comp101452_c0_seq1	GreenStinkBug_20150105.fasta	53138.8	1	5	5	5	0.0001	0.13
Nezara viridula_Salivary gland	Mudpit_150330T_GSB_S1 (F006886)	len=3223 path=[3201:0-63 3265:64-64 3266:65-105 3307:106-516 3718:517-2302 17652:2303-2306 17656:2307-2374 5576:2375-2564 5766:2565-2698 5900:2699-2784 5986:2785-2801 6003:2802-3222]:124_2217 *** gi|340715109|ref|XP_003396062.1| PREDICTED: cysteinyl-tRNA synthetase, cytoplasmic-like [Bombus	comp107878_c1_seq2,comp107878_c1_seq4	GreenStinkBug_20150105.fasta	80486.9	1	8	9	9	0.0002	0.13
Nezara viridula_Salivary gland	Mudpit_150330TGSB_P1 (F006829)	Methionine aminopeptidase 2 OS=Riptortus pedestris PE=2 SV=1	R4WJM5	TrEMBL_LarvalBugs_20141201.fasta	38601.9	1	3	3	3	0	0.129
Nezara viridula_Salivary gland	Mudpit_150330TGSB_P1 (F006856)	len=2337 path=[5526:0-371 5898:372-372 5899:373-396 9539:397-458 2480:459-517 9583:518-542 2564:543-666 9623:667-693 4777:694-740 8650:741-747 4831:748-1044 9771:1045-1073 9800:1074-1210 3232:1211-1259 3281:1260-1335 9886:1336-1388 9911:1389-1391 3413:1392-1407 3429:1408-1577 3599:1578-1656 3678:1657-1926 3948:1927-2336]:191_2119 *** gi|328721280|ref|XP_001945966.2| PREDICTED: beta-glucuronidase-…	comp106999_c0_seq2	GreenStinkBug_20150105.fasta	73966	1	5	6	6	0.0001	0.129
Nezara viridula_Salivary gland	Mudpit_150330T_GSB_S1 (F006886)	len=2545 path=[2551:0-592 3144:593-683 7499:684-2544]:235_1650 *** gi|157116527|ref|XP_001658535.1| ribosomal pseudouridine synthase [Aedes aegypti]	comp98155_c0_seq1	GreenStinkBug_20150105.fasta	54275.1	1	3	3	3	0.0001	0.129
Nezara viridula_Salivary gland	Mudpit_150330T_GSB_S1 (F006886)	len=3370 path=[3348:0-2558 6932:2559-3369]:2169_826 *** gi|307203254|gb|EFN82409.1| COP9 signalosome complex subunit 3 [Harpegnathos saltator]	comp81716_c0_seq1,comp81716_c0_seq2	GreenStinkBug_20150105.fasta	50599.8	1	3	3	3	0.0001	0.128
Nezara viridula_Salivary gland	Mudpit_150330TGSB_P1 (F006829)	Putative peptide chain release factor 1 erf1 OS=Panstrongylus megistus PE=2 SV=1	A0A069DZ03,R4WRS9,T1HR39	TrEMBL_LarvalBugs_20141201.fasta	49622.5	1	4	4	4	0.0001	0.127
Nezara viridula_Salivary gland	Mudpit_150330TGSB_P1 (F006856)	len=5306 path=[21281:0-1799 347:1800-1802 350:1803-1833 381:1834-1884 432:1885-2806 1354:2807-2819 1367:2820-5305]:4640_1488 *** gi|307186404|gb|EFN72038.1| Importin-7 [Camponotus floridanus]	comp104400_c0_seq1,comp104400_c0_seq11	GreenStinkBug_20150105.fasta	120491	1	9	10	13	0.0002	0.127
Nezara viridula_Salivary gland	Mudpit_150330TGSB_P1 (F006856)	len=3609 path=[3587:0-3313 6901:3314-3608]:376_3213 *** gi|242006924|ref|XP_002424292.1| 26S proteasome non-ATPase regulatory subunit, putative [Pediculus	comp98657_c0_seq1	GreenStinkBug_20150105.fasta	104646	1	7	8	10	0.0002	0.127
Nezara viridula_Salivary gland	Mudpit_150330T_GSB_S1 (F006830)	Uncharacterized protein OS=Rhodnius prolixus PE=4 SV=1	T1HZU5	TrEMBL_LarvalBugs_20141201.fasta	138779	1	7	7	7	0.0001	0.126
Nezara viridula_Salivary gland	Mudpit_150330T_GSB_S1 (F006886)	len=2015 path=[1:0-1759 1761:1760-2014]:250_1230 *** gi|350407099|ref|XP_003487985.1| PREDICTED: serine-threonine kinase receptor-associated protein-like	comp98317_c0_seq1	GreenStinkBug_20150105.fasta	35711.4	1	3	4	4	0.0001	0.125
Nezara viridula_Salivary gland	Mudpit_150330T_GSB_S1 (F006886)	len=1471 path=[1:0-1470]:420_1337 *** gi|91079883|ref|XP_967733.1| PREDICTED: similar to ubiquitin carboxyl-terminal hydrolase isozyme	comp91307_c0_seq1	GreenStinkBug_20150105.fasta	35297.5	1	3	3	4	0.0001	0.124
Nezara viridula_Salivary gland	Mudpit_150330T_GSB_S1 (F006886)	len=2738 path=[1:0-498 500:499-500 502:501-553 555:554-565 567:566-590 5712:591-641 643:642-1122 1124:1123-1132 1134:1133-2737]:882_2573 *** gi|157106544|ref|XP_001649370.1| 2-hydroxyphytanoyl-coa lyase [Aedes aegypti]	comp102666_c0_seq1	GreenStinkBug_20150105.fasta	61443.1	1	4	4	4	0.0001	0.124
Nezara viridula_Salivary gland	Mudpit_150330TGSB_P1 (F006856)	len=4598 path=[1:0-999 1001:1000-3235 3237:3236-3242 3244:3243-3452 10269:3453-3456 3458:3457-3458 3460:3459-4597]:949_3579 *** gi|389568604|gb|AFK85026.1| aminopeptidase N-10 [Bombyx mori]	comp102722_c0_seq1	GreenStinkBug_20150105.fasta	99340	1	8	8	8	0.0001	0.123
Nezara viridula_Salivary gland	Mudpit_150330TGSB_P1 (F006856)	len=825 path=[803:0-824]:160_549 *** gi|146285347|gb|ABQ18251.1| MPA13-like protein [Lygus lineolaris]	comp58704_c0_seq1	GreenStinkBug_20150105.fasta	14793.7	1	3	3	3	0	0.123
Nezara viridula_Salivary gland	Mudpit_150330T_GSB_S1 (F006830)	Calreticulin OS=Riptortus pedestris PE=2 SV=1	R4WHW2	TrEMBL_LarvalBugs_20141201.fasta	45374.5	1	4	4	5	0.0001	0.123
Nezara viridula_Salivary gland	Mudpit_150330T_GSB_S1 (F006830)	Serine/threonine-protein phosphatase (Fragment) OS=Triatoma infestans PE=2 SV=1	A0A023F4X1	TrEMBL_LarvalBugs_20141201.fasta	57091.5	1	3	3	3	0	0.123
Nezara viridula_Salivary gland	Mudpit_150330T_GSB_S1 (F006886)	len=3420 path=[1:0-1657 1659:1658-1691 1693:1692-3136 3138:3137-3419]:3176_414 *** gi|156553452|ref|XP_001601829.1| PREDICTED: exosome complex exonuclease RRP44-like [Nasonia vitripennis]	comp94405_c0_seq1	GreenStinkBug_20150105.fasta	104232	1	7	7	7	0.0001	0.123
Nezara viridula_Salivary gland	Mudpit_150330TGSB_P1 (F006856)	len=5899 path=[1:0-444 446:445-1263 1265:1264-5898]:1397_339 *** gi|170033046|ref|XP_001844390.1| isocitrate dehydrogenase [Culex quinquefasciatus]	comp86725_c0_seq1	GreenStinkBug_20150105.fasta	38356.1	1	3	3	3	0	0.122
Nezara viridula_Salivary gland	Mudpit_150330T_GSB_S1 (F006886)	len=9360 path=[1:0-1022 1024:1023-4575 4577:4576-4585 4587:4586-4806 4808:4807-4807 4809:4808-4831 4833:4832-6108 6110:6109-6127 6129:6128-8423 8425:8424-8583 8585:8584-8596 8598:8597-8649 8651:8650-8668 8670:8669-9359]:8935_1244 *** gi|332026911|gb|EGI67012.1| Talin-1 [Acromyrmex echinatior]	comp109299_c0_seq1	GreenStinkBug_20150105.fasta	274470	1	21	21	21	0.0004	0.122
Nezara viridula_Salivary gland	Mudpit_150330TGSB_P1 (F006829)	Calreticulin OS=Riptortus pedestris PE=2 SV=1	R4WHW2	TrEMBL_LarvalBugs_20141201.fasta	45374.5	1	3	3	3	0	0.121
Nezara viridula_Salivary gland	Mudpit_150330TGSB_P1 (F006856)	len=3237 path=[1:0-1132 1134:1133-2084 2086:2085-2101 2103:2102-2516 2518:2517-3236]:170_2209 *** gi|242013853|ref|XP_002427615.1| GMP synthase, putative [Pediculus humanus corporis]	comp102224_c0_seq1	GreenStinkBug_20150105.fasta	75339.9	1	6	6	6	0.0001	0.121
Nezara viridula_Salivary gland	Mudpit_150330TGSB_P1 (F006856)	len=9360 path=[1:0-1022 1024:1023-4575 4577:4576-4585 4587:4586-4806 4808:4807-4807 4809:4808-4831 4833:4832-6108 6110:6109-6127 6129:6128-8423 8425:8424-8583 8585:8584-8596 8598:8597-8649 8651:8650-8668 8670:8669-9359]:8935_1244 *** gi|332026911|gb|EGI67012.1| Talin-1 [Acromyrmex echinatior]	comp109299_c0_seq1	GreenStinkBug_20150105.fasta	274470	1	18	18	18	0.0003	0.121
Nezara viridula_Salivary gland	Mudpit_150330TGSB_P1 (F006856)	len=9021 path=[1:0-185 187:186-2853 2855:2854-2985 2993:2986-3079 3087:3080-3095 3103:3096-3433 3441:3434-3437 3445:3438-3724 3732:3725-3737 22786:3738-4184 4192:4185-4858 22970:4859-5298 23094:5299-5301 5417:5302-6162 6281:6163-8493 8612:8494-8504 8623:8505-9020]:346_4875 *** gi|270004488|gb|EFA00936.1| hypothetical protein TcasGA2_TC003843 [Tribolium castaneum]	comp109544_c0_seq11,comp109544_c0_seq13,comp109544_c0_seq5	GreenStinkBug_20150105.fasta	164371	1	9	9	14	0.0002	0.121
Nezara viridula_Salivary gland	Mudpit_150330T_GSB_S1 (F006830)	Putative conserved protein mo25 OS=Panstrongylus megistus PE=2 SV=1	A0A069DSA8	TrEMBL_LarvalBugs_20141201.fasta	41145.3	1	4	4	4	0.0001	0.121
Nezara viridula_Salivary gland	Mudpit_150330T_GSB_S1 (F006886)	len=4674 path=[4652:0-4154 8807:4155-4421 9074:4422-4422 9075:4423-4446 9987:4447-4673]:3268_584 *** gi|383863719|ref|XP_003707327.1| PREDICTED: transportin-1 [Megachile rotundata]	comp100502_c0_seq2	GreenStinkBug_20150105.fasta	100992	1	5	5	5	0.0001	0.121
Nezara viridula_Salivary gland	Mudpit_150330TGSB_P1 (F006829)	Ribosomal protein L7A OS=Riptortus pedestris PE=2 SV=1	R4WRK9	TrEMBL_LarvalBugs_20141201.fasta	30571.7	1	3	3	5	0.0001	0.119
Nezara viridula_Salivary gland	Mudpit_150330TGSB_P1 (F006856)	len=2913 path=[1:0-1631 1633:1632-1641 1643:1642-2912]:380_2140 *** gi|399943184|gb|AFP62026.1| AICARFT/IMPCHase bienzyme [Musca domestica]	comp92223_c0_seq1	GreenStinkBug_20150105.fasta	64019.6	1	5	5	5	0.0001	0.118
Nezara viridula_Salivary gland	Mudpit_150330TGSB_P1 (F006856)	len=2100 path=[620:0-1924 2546:1925-2099]:1829_510 *** gi|195124894|ref|XP_002006918.1| GI21331 [Drosophila mojavensis]	comp90427_c1_seq1	GreenStinkBug_20150105.fasta	48438	1	3	3	3	0	0.118
Nezara viridula_Salivary gland	Mudpit_150330T_GSB_S1 (F006830)	Protein arginine n-methyltransferase prmt1 OS=Rhodnius prolixus PE=2 SV=1	R4FMA4	TrEMBL_LarvalBugs_20141201.fasta	43759.8	1	3	3	3	0	0.117
Nezara viridula_Salivary gland	Mudpit_150330T_GSB_S1 (F006886)	len=2321 path=[1:0-472 474:473-935 937:936-951 953:952-1582 1584:1583-2320]:203_1843 *** gi|239812434|gb|ACS27536.1| phosphoglucose isomerase [Colias meadii]	comp91381_c0_seq1	GreenStinkBug_20150105.fasta	61665.8	1	5	5	6	0.0001	0.117
Nezara viridula_Salivary gland	Mudpit_150330T_GSB_S1 (F006886)	len=2737 path=[1:0-150 152:151-924 926:925-2132 2134:2133-2158 7707:2159-2434 8242:2435-2460 8244:2461-2736]:199_1362 *** gi|307201130|gb|EFN81041.1| Vacuolar proton pump subunit C [Harpegnathos saltator]	comp82312_c0_seq1	GreenStinkBug_20150105.fasta	44591.4	1	5	5	6	0.0001	0.116
Nezara viridula_Salivary gland	Mudpit_150330TGSB_P1 (F006829)	Putative 26s proteasome regulatory complex atpase rpt6 OS=Panstrongylus megistus PE=2 SV=1	A0A069DU17,T1IGG6	TrEMBL_LarvalBugs_20141201.fasta	45176.7	1	3	3	3	0	0.115
Nezara viridula_Salivary gland	Mudpit_150330TGSB_P1 (F006856)	len=2346 path=[4759:0-703 337:704-2015 1649:2016-2022 7427:2023-2088 7452:2089-2189 1823:2190-2209 1843:2210-2345]:80_2062 *** gi|91091790|ref|XP_970226.1| PREDICTED: similar to alpha 1,2-mannosidase [Tribolium castaneum]	comp107609_c0_seq2	GreenStinkBug_20150105.fasta	75594.2	1	4	5	6	0.0001	0.115
Nezara viridula_Salivary gland	Mudpit_150330TGSB_P1 (F006856)	len=1855 path=[1:0-490 492:491-509 511:510-730 732:731-752 754:753-1016 1018:1017-1028 1030:1029-1267 1269:1268-1283 5078:1284-1549 5135:1550-1577 5144:1578-1854]:199_1776 *** gi|340725088|ref|XP_003400906.1| PREDICTED: t-complex protein 1 subunit delta-like [Bombus terrestris]	comp103389_c0_seq1	GreenStinkBug_20150105.fasta	57015.8	1	4	4	4	0.0001	0.114
Nezara viridula_Salivary gland	Mudpit_150330TGSB_P1 (F006829)	Eukaryotic translation initiation factor 3 subunit C OS=Triatoma infestans PE=2 SV=1	A0A023F4R7	TrEMBL_LarvalBugs_20141201.fasta	102561	1	3	3	3	0	0.113
Nezara viridula_Salivary gland	Mudpit_150330TGSB_P1 (F006829)	Putative dyneins heavy chain OS=Triatoma infestans PE=2 SV=1	A0A023F5L0	TrEMBL_LarvalBugs_20141201.fasta	531061	1	6	6	6	0.0001	0.113
Nezara viridula_Salivary gland	Mudpit_150330T_GSB_S1 (F006830)	Uncharacterized protein OS=Rhodnius prolixus PE=4 SV=1	T1HWC3	TrEMBL_LarvalBugs_20141201.fasta	265712	1	3	4	4	0.0001	0.113
Nezara viridula_Salivary gland	Mudpit_150330T_GSB_S1 (F006886)	len=2269 path=[2247:0-400 2648:401-718 2966:719-758 3006:759-2268]:340_2007 *** gi|193676231|ref|XP_001943996.1| PREDICTED: NADP-dependent malic enzyme-like [Acyrthosiphon pisum]	comp96283_c0_seq1	GreenStinkBug_20150105.fasta	61114.8	1	3	3	3	0.0001	0.113
Nezara viridula_Salivary gland	Mudpit_150330TGSB_P1 (F006856)	len=2846 path=[4991:0-421 5413:422-492 2613:493-495 2616:496-1013 3134:1014-1047 3168:1048-2845]:509_2509 *** gi|350424721|ref|XP_003493890.1| PREDICTED: calcium-binding mitochondrial carrier protein Aralar1-like	comp95534_c0_seq1,comp95534_c0_seq2,comp95534_c0_seq3	GreenStinkBug_20150105.fasta	74010.8	1	5	6	6	0.0001	0.112
Nezara viridula_Salivary gland	Mudpit_150330T_GSB_S1 (F006886)	len=4430 path=[1:0-412 414:413-1426 1428:1427-4429]:1809_361 *** gi|242012896|ref|XP_002427161.1| RAC protein kinase DRAC-PK85, putative [Pediculus humanus corporis]	comp59591_c0_seq1	GreenStinkBug_20150105.fasta	55429.7	1	5	5	5	0.0001	0.112
Nezara viridula_Salivary gland	Mudpit_150330T_GSB_S1 (F006830)	Failed axon connections protein, putative OS=Riptortus pedestris PE=2 SV=1	R4WJJ6	TrEMBL_LarvalBugs_20141201.fasta	44211.5	1	3	4	5	0.0001	0.111
Nezara viridula_Salivary gland	Mudpit_150330TGSB_P1 (F006856)	len=3081 path=[2309:0-1288 3598:1289-1295 3605:1296-1906 4216:1907-3080]:2963_1074 *** gi|193713712|ref|XP_001952048.1| PREDICTED: probable nucleolar GTP-binding protein 1-like [Acyrthosiphon	comp106731_c1_seq1	GreenStinkBug_20150105.fasta	72650.3	1	3	3	3	0	0.11
Nezara viridula_Salivary gland	Mudpit_150330TGSB_P1 (F006856)	len=6822 path=[6800:0-6821]:188_6592 *** gi|383854022|ref|XP_003702521.1| PREDICTED: putative U5 small nuclear ribonucleoprotein 200 kDa	comp106137_c0_seq1	GreenStinkBug_20150105.fasta	243903	1	17	19	19	0.0003	0.11
Nezara viridula_Salivary gland	Mudpit_150330TGSB_P1 (F006856)	len=1942 path=[1:0-192 194:193-207 209:208-559 561:560-560 562:561-1941]:1758_199 *** gi|193641272|ref|XP_001945437.1| PREDICTED: tyrosyl-tRNA synthetase, cytoplasmic [Acyrthosiphon	comp98992_c0_seq1	GreenStinkBug_20150105.fasta	58382.5	1	5	5	5	0.0001	0.11
Nezara viridula_Salivary gland	Mudpit_150330T_GSB_S1 (F006886)	len=4044 path=[1:0-312 319:313-1129 8405:1130-1153 12074:1154-3867 3874:3868-3873 12309:3874-3874 12310:3875-3916 3923:3917-4043]:2308_920 *** gi|91090047|ref|XP_966343.1| PREDICTED: similar to 4-aminobutyrate aminotransferase [Tribolium	comp105605_c0_seq3	GreenStinkBug_20150105.fasta	51616.8	1	4	4	4	0.0001	0.11
Nezara viridula_Salivary gland	Mudpit_150330T_GSB_S1 (F006886)	len=5076 path=[1:0-542 544:543-558 560:559-5075]:2196_124 *** gi|91076104|ref|XP_968648.1| PREDICTED: similar to GA17312-PA [Tribolium castaneum]	comp96287_c0_seq1	GreenStinkBug_20150105.fasta	79937.8	1	6	7	7	0.0001	0.11
Nezara viridula_Salivary gland	Mudpit_150330TGSB_P1 (F006856)	len=2651 path=[2629:0-2131 4761:2132-2132 4762:2133-2174 4804:2175-2650]:2423_912 *** gi|91093759|ref|XP_969671.1| PREDICTED: similar to GA22169-PA [Tribolium castaneum]	comp103691_c0_seq1	GreenStinkBug_20150105.fasta	55499.7	1	3	3	3	0	0.109
Nezara viridula_Salivary gland	Mudpit_150330TGSB_P1 (F006856)	len=4058 path=[4036:0-4057]:3990_529 *** gi|332025532|gb|EGI65695.1| Putative cation-transporting ATPase 13A1 [Acromyrmex echinatior]	comp87297_c0_seq1	GreenStinkBug_20150105.fasta	129471	1	7	7	7	0.0001	0.109
Nezara viridula_Salivary gland	Mudpit_150330TGSB_P1 (F006829)	Putative atp-dependent rna helicase fal1 OS=Rhodnius prolixus PE=2 SV=1	R4G8R9	TrEMBL_LarvalBugs_20141201.fasta	45686.2	1	3	3	3	0	0.108
Nezara viridula_Salivary gland	Mudpit_150330T_GSB_S1 (F006886)	len=5683 path=[6478:0-327 20691:328-345 6805:346-815 7275:816-2444 29004:2445-2447 29007:2448-2449 12976:2450-2969 13496:2970-2983 13510:2984-3019 13546:3020-3033 13560:3034-3355 13882:3356-3359 13886:3360-4014 14541:4015-4075 14602:4076-4076 14603:4077-4150 14677:4151-4167 14694:4168-4297 25312:4298-4300 14857:4301-4330 14887:4331-4371 14928:4372-4568 15125:4569-4734 15291:4735-4740 29653:4741-4…	comp107331_c1_seq10,comp107331_c1_seq11,comp107331_c1_seq12,comp107331_c1_seq13,comp107331_c1_seq15,comp107331_c1_seq16,comp107331_c1_seq17,comp107331_c1_seq19,comp107331_c1_seq2,comp107331_c1_seq20,comp107331_c1_seq21,comp107331_c1_seq22,comp107331_c1_seq4,comp107331_c1_seq5	GreenStinkBug_20150105.fasta	84386.7	1	7	7	7	0.0001	0.108
Nezara viridula_Salivary gland	Mudpit_150330TGSB_P1 (F006856)	len=3440 path=[3418:0-241 3660:242-263 3682:264-2365 5784:2366-3439]:151_1323 *** gi|193591708|ref|XP_001944463.1| PREDICTED: innexin inx3-like [Acyrthosiphon pisum]	comp91796_c0_seq1	GreenStinkBug_20150105.fasta	44368.3	1	4	4	4	0.0001	0.107
Nezara viridula_Salivary gland	Mudpit_150330TGSB_P1 (F006829)	Uncharacterized protein OS=Riptortus pedestris PE=2 SV=1	R4WQM8	TrEMBL_LarvalBugs_20141201.fasta	105509	1	8	11	11	0.0002	0.105
Nezara viridula_Salivary gland	Mudpit_150330T_GSB_S1 (F006830)	Uncharacterized protein OS=Riptortus pedestris PE=2 SV=1	R4WQM8	TrEMBL_LarvalBugs_20141201.fasta	105509	1	8	11	15	0.0002	0.105
Nezara viridula_Salivary gland	Mudpit_150330TGSB_P1 (F006856)	len=11284 path=[1:0-3479 3481:3480-3853 3855:3854-4855 4857:4856-4976 4978:4977-9783 9785:9784-9800 9802:9801-11283]:5948_4053 *** gi|380014313|ref|XP_003691183.1| PREDICTED: putative glycogen [starch] synthase-like [Apis florea]	comp107907_c1_seq4	GreenStinkBug_20150105.fasta	72767	1	4	4	4	0.0001	0.104
Nezara viridula_Salivary gland	Mudpit_150330TGSB_P1 (F006856)	len=4515 path=[4501:0-1812 10402:1813-3122 7627:3123-3132 7637:3133-3402 9332:3403-3425 7930:3426-3547 8052:3548-3615 8121:3616-3854 8361:3855-3920 8430:3921-4040 8550:4041-4067 8577:4068-4514]:1814_3301 *** gi|321469876|gb|EFX80854.1| hypothetical protein DAPPUDRAFT_303718 [Daphnia pulex]	comp107185_c0_seq1	GreenStinkBug_20150105.fasta	53813.1	1	3	3	4	0.0001	0.103
Nezara viridula_Salivary gland	Mudpit_150330T_GSB_S1 (F006830)	UTP-glucose-1-phosphate uridylyltransferase 2 OS=Riptortus pedestris PE=2 SV=1	R4WTZ9	TrEMBL_LarvalBugs_20141201.fasta	61325.3	1	3	3	3	0	0.103
Nezara viridula_Salivary gland	Mudpit_150330T_GSB_S1 (F006886)	len=11284 path=[1:0-3479 3481:3480-3853 3855:3854-4855 4857:4856-4976 4978:4977-9783 9785:9784-9800 9802:9801-11283]:5948_4053 *** gi|380014313|ref|XP_003691183.1| PREDICTED: putative glycogen [starch] synthase-like [Apis florea]	comp107907_c1_seq4	GreenStinkBug_20150105.fasta	72767	1	4	4	4	0.0001	0.103
Nezara viridula_Salivary gland	Mudpit_150330T_GSB_S1 (F006886)	len=8071 path=[1:0-683 685:684-739 741:740-1007 1009:1008-1023 1025:1024-1351 1353:1352-1361 1363:1362-1370 1372:1371-2080 16658:2081-2082 2084:2083-2575 2577:2576-2597 2599:2598-2635 2637:2636-2654 2656:2655-2854 2856:2855-2870 2872:2871-5500 5502:5501-5504 5506:5505-5719 5721:5720-5729 5731:5730-6607 6609:6608-6623 6625:6624-7483 7485:7484-7502 7504:7503-8070]:7637_1041 *** gi|91090153|ref|XP_9…	comp109856_c0_seq1	GreenStinkBug_20150105.fasta	244760	1	16	17	20	0.0003	0.102
Nezara viridula_Salivary gland	Mudpit_150330TGSB_P1 (F006856)	len=1777 path=[1:0-1776]:1546_323 *** gi|114051866|ref|NP_001040134.1| isocitrate dehydrogenase [Bombyx mori]	comp77147_c0_seq1	GreenStinkBug_20150105.fasta	46155.6	1	3	3	3	0	0.1
Nezara viridula_Salivary gland	Mudpit_150330TGSB_P1 (F006856)	len=2905 path=[2908:0-1090 6587:1091-1092 4001:1093-2529 5438:2530-2531 5440:2532-2904]:143_1981 *** gi|119882|sp|P10675.1|FAS1_SCHAM RecName: Full=Fasciclin-1; AltName: Full=Fasciclin I; Short=FAS	comp100597_c0_seq1	GreenStinkBug_20150105.fasta	70851.6	1	4	4	4	0.0001	0.0995
Nezara viridula_Salivary gland	Mudpit_150330T_GSB_S1 (F006830)	Putative apoptosis-promoting rna-binding protein tia-1/tiar rrm superfamily OS=Triatoma infestans PE=2 SV=1	A0A023F4I9,A0A069DTB5	TrEMBL_LarvalBugs_20141201.fasta	40247.8	1	4	4	5	0.0001	0.0991
Nezara viridula_Salivary gland	Mudpit_150330T_GSB_S1 (F006886)	len=4413 path=[4391:0-4412]:4100_111 *** gi|242003452|ref|XP_002422737.1| Phosphoribosylformylglycinamidine synthase, putative [Pediculus	comp81669_c0_seq1	GreenStinkBug_20150105.fasta	147771	1	8	8	8	0.0001	0.0985
Nezara viridula_Salivary gland	Mudpit_150330TGSB_P1 (F006856)	len=3517 path=[3496:0-1790 5288:1791-2380 5878:2381-3516]:3289_2069 *** gi|91084131|ref|XP_967388.1| PREDICTED: similar to phosphoinositide-binding protein, putative	comp81766_c0_seq1	GreenStinkBug_20150105.fasta	45571.3	1	4	4	4	0.0001	0.0983
Nezara viridula_Salivary gland	Mudpit_150330T_GSB_S1 (F006830)	26,29 kDa proteinase-like cysteine protease OS=Plautia stali PE=2 SV=1	A9CPH3	TrEMBL_LarvalBugs_20141201.fasta	58755.1	1	3	3	3	0	0.0979
Nezara viridula_Salivary gland	Mudpit_150330TGSB_P1 (F006856)	len=5068 path=[1:0-143 145:144-262 264:263-3364 3366:3365-3939 3941:3940-4140 4142:4141-5067]:4784_2325 *** gi|345485389|ref|XP_003425259.1| PREDICTED: ATP-binding cassette sub-family B member 6, mitochondrial-like	comp102332_c0_seq5	GreenStinkBug_20150105.fasta	92927.4	1	6	7	7	0.0001	0.0976
Nezara viridula_Salivary gland	Mudpit_150330TGSB_P1 (F006856)	len=6353 path=[6331:0-3804 10136:3805-3808 10140:3809-5016 11348:5017-5368 13781:5369-5374 11706:5375-5411 11743:5412-6352]:6059_4431 *** gi|350403286|ref|XP_003486756.1| PREDICTED: stress-induced-phosphoprotein 1-like isoform 1 [Bombus	comp103657_c0_seq1	GreenStinkBug_20150105.fasta	61451.9	1	3	3	3	0	0.0976
Nezara viridula_Salivary gland	Mudpit_150330TGSB_P1 (F006829)	Uncharacterized protein OS=Rhodnius prolixus PE=3 SV=1	T1HQB5	TrEMBL_LarvalBugs_20141201.fasta	75638.9	1	5	5	6	0.0001	0.0971
Nezara viridula_Salivary gland	Mudpit_150330TGSB_P1 (F006829)	ATP synthase delta chain OS=Riptortus pedestris PE=2 SV=1	R4WRX9	TrEMBL_LarvalBugs_20141201.fasta	22476.6	1	3	3	3	0	0.0966
Nezara viridula_Salivary gland	Mudpit_150330TGSB_P1 (F006856)	len=4298 path=[6487:0-1860 8497:1861-1887 8524:1888-1901 8538:1902-2520 11985:2521-2529 11994:2530-2530 9167:2531-4297]:329_1849 *** gi|66535270|ref|XP_392681.2| PREDICTED: succinyl-CoA:3-ketoacid-coenzyme A transferase 1,	comp103572_c0_seq1,comp103572_c0_seq2	GreenStinkBug_20150105.fasta	54478.6	1	4	4	4	0.0001	0.0966
Nezara viridula_Salivary gland	Mudpit_150330T_GSB_S1 (F006830)	Uncharacterized protein OS=Acyrthosiphon pisum PE=3 SV=1	J9JXG3	TrEMBL_LarvalBugs_20141201.fasta	64015.3	1	4	5	8	0.0001	0.0964
Nezara viridula_Salivary gland	Mudpit_150330TGSB_P1 (F006856)	len=3777 path=[1:0-1296 8804:1297-1362 1298:1363-2337 2273:2338-3558 9953:3559-3559 4200:3560-3776]:3530_252 *** gi|307206361|gb|EFN84413.1| Ubiquitin carboxyl-terminal hydrolase 7 [Harpegnathos saltator]	comp97330_c0_seq1,comp97330_c0_seq2,comp97330_c0_seq5	GreenStinkBug_20150105.fasta	126290	1	7	7	7	0.0001	0.0961
Nezara viridula_Salivary gland	Mudpit_150330T_GSB_S1 (F006886)	len=2014 path=[1992:0-750 2743:751-766 2759:767-794 2787:795-839 2832:840-1076 4539:1077-1081 3074:1082-1099 3092:1100-2013]:1477_275 *** gi|91077138|ref|XP_971446.1| PREDICTED: similar to DnaJ homolog subfamily A member 1 [Tribolium	comp93953_c0_seq1	GreenStinkBug_20150105.fasta	44899.5	1	3	3	3	0.0001	0.0948
Nezara viridula_Salivary gland	Mudpit_150330T_GSB_S1 (F006830)	Uncharacterized protein (Fragment) OS=Rhodnius prolixus PE=4 SV=1	T1HWN2	TrEMBL_LarvalBugs_20141201.fasta	129502	1	9	10	10	0.0001	0.0944
Nezara viridula_Salivary gland	Mudpit_150330TGSB_P1 (F006856)	len=1983 path=[13:0-1982]:208_1800 *** gi|357628300|gb|EHJ77689.1| chaperonin subunit 6a zeta [Danaus plexippus]	comp78307_c0_seq1	GreenStinkBug_20150105.fasta	57939.8	1	4	4	4	0.0001	0.0923
Nezara viridula_Salivary gland	Mudpit_150330T_GSB_S1 (F006886)	len=4660 path=[1:0-914 916:915-918 920:919-1345 1350:1346-3172 3177:3173-4659]:431_2701 *** gi|270009769|gb|EFA06217.1| hypothetical protein TcasGA2_TC009066 [Tribolium castaneum]	comp102859_c0_seq1	GreenStinkBug_20150105.fasta	86996.6	1	4	5	7	0.0001	0.0911
Nezara viridula_Salivary gland	Mudpit_150330TGSB_P1 (F006829)	Proteasome 26S subunit subunit 4 ATPase OS=Riptortus pedestris PE=2 SV=1	R4WD80	TrEMBL_LarvalBugs_20141201.fasta	49251.1	1	3	3	3	0	0.0909
Nezara viridula_Salivary gland	Mudpit_150330TGSB_P1 (F006829)	Calcium-transporting ATPase OS=Riptortus pedestris PE=2 SV=1	R4WDN2	TrEMBL_LarvalBugs_20141201.fasta	132701	1	3	3	3	0	0.0908
Nezara viridula_Salivary gland	Mudpit_150330T_GSB_S1 (F006830)	Uncharacterized protein OS=Riptortus pedestris PE=2 SV=1	R4WD99	TrEMBL_LarvalBugs_20141201.fasta	82066.6	1	6	6	6	0.0001	0.0902
Nezara viridula_Salivary gland	Mudpit_150330T_GSB_S1 (F006830)	26S proteasome non-ATPase regulatory subunit OS=Riptortus pedestris PE=2 SV=1	R4WTL1	TrEMBL_LarvalBugs_20141201.fasta	45848.3	1	3	3	3	0	0.09
Nezara viridula_Salivary gland	Mudpit_150330TGSB_P1 (F006856)	len=4342 path=[1:0-1705 1707:1706-2844 2846:2845-3471 3473:3472-4341]:4209_541 *** gi|193591985|ref|XP_001948129.1| PREDICTED: structural maintenance of chromosomes protein 1A-like	comp92445_c0_seq1	GreenStinkBug_20150105.fasta	140786	1	6	6	6	0.0001	0.0899
Nezara viridula_Salivary gland	Mudpit_150330TGSB_P1 (F006829)	Putative vesicle coat complex copi beta subunit (Fragment) OS=Panstrongylus megistus PE=2 SV=1	A0A069DXL6	TrEMBL_LarvalBugs_20141201.fasta	107824	1	3	3	3	0	0.0897
Nezara viridula_Salivary gland	Mudpit_150330TGSB_P1 (F006856)	len=4577 path=[4555:0-2109 6665:2110-2119 6675:2120-3430 7986:3431-3474 8030:3475-4576]:3406_1700 *** gi|347971359|ref|XP_003436731.1| AGAP004159-PB [Anopheles gambiae str. PEST]	comp100955_c0_seq1	GreenStinkBug_20150105.fasta	63784.9	1	3	3	4	0.0001	0.0896
Nezara viridula_Salivary gland	Mudpit_150330T_GSB_S1 (F006830)	Putative chaperonin OS=Triatoma infestans PE=2 SV=1	A0A023F4G7,A0A069DV50,T1IDR0	TrEMBL_LarvalBugs_20141201.fasta	58805.7	1	3	3	3	0	0.0889
Nezara viridula_Salivary gland	Mudpit_150330TGSB_P1 (F006856)	len=3381 path=[3366:0-892 4259:893-1015 4382:1016-1254 4621:1255-2538 5908:2539-3380]:2589_415 *** gi|91077430|ref|XP_966364.1| PREDICTED: similar to ATP-dependent RNA helicase [Tribolium castaneum]	comp104480_c0_seq6	GreenStinkBug_20150105.fasta	82570.8	1	3	3	4	0.0001	0.0883
Nezara viridula_Salivary gland	Mudpit_150330TGSB_P1 (F006856)	len=6164 path=[1:0-2807 2809:2808-2815 2817:2816-4664 4666:4665-4688 4690:4689-4706 4708:4707-4744 4746:4745-4764 4766:4765-4808 4810:4809-6163]:3783_1474 *** gi|242008885|ref|XP_002425227.1| conserved hypothetical protein [Pediculus humanus corporis]	comp101148_c0_seq2	GreenStinkBug_20150105.fasta	88957.5	1	5	5	5	0.0001	0.0883
Nezara viridula_Salivary gland	Mudpit_150330TGSB_P1 (F006856)	len=3113 path=[3091:0-3112]:162_2954 *** gi|383849146|ref|XP_003700207.1| PREDICTED: c-1-tetrahydrofolate synthase, cytoplasmic-like [Megachile	comp77007_c0_seq1	GreenStinkBug_20150105.fasta	99364.2	1	5	6	6	0.0001	0.0881
Nezara viridula_Salivary gland	Mudpit_150330T_GSB_S1 (F006886)	len=7289 path=[6791:0-293 16019:294-294 7086:295-1207 7999:1208-1734 16107:1735-1739 16112:1740-1744 16117:1745-6070 12862:6071-6748 13540:6749-6789 14659:6790-7050 15737:7051-7070 14940:7071-7288]:477_2753 *** gi|66523378|ref|XP_394044.2| PREDICTED: cullin-1-like isoform 1 [Apis mellifera]	comp102835_c0_seq1,comp102835_c0_seq2,comp102835_c0_seq3,comp102835_c0_seq4	GreenStinkBug_20150105.fasta	88066.5	1	5	5	5	0.0001	0.087
Nezara viridula_Salivary gland	Mudpit_150330T_GSB_S1 (F006886)	len=1803 path=[1781:0-1802]:1646_228 *** gi|91086685|ref|XP_969056.1| PREDICTED: similar to ubiquitin specific peptidase 14 [Tribolium	comp36109_c0_seq1	GreenStinkBug_20150105.fasta	53957.6	1	3	3	3	0.0001	0.0867
Nezara viridula_Salivary gland	Mudpit_150330TGSB_P1 (F006829)	Putative eukaryotic translation initiation factor 5 isoform 1 OS=Triatoma infestans PE=2 SV=1	A0A023F8Y9,A0A069DTN5,R4FNT1	TrEMBL_LarvalBugs_20141201.fasta	50364.5	1	3	3	4	0.0001	0.0865
Nezara viridula_Salivary gland	Mudpit_150330TGSB_P1 (F006829)	Translational activator gcn1 OS=Riptortus pedestris PE=2 SV=1	R4WJK2	TrEMBL_LarvalBugs_20141201.fasta	290273	1	4	4	4	0.0001	0.0865
Nezara viridula_Salivary gland	Mudpit_150330T_GSB_S1 (F006886)	len=3886 path=[3920:0-3885]:3474_1246 *** gi|156553060|ref|XP_001599116.1| PREDICTED: cullin-2-like isoform 1 [Nasonia vitripennis]	comp59867_c0_seq1	GreenStinkBug_20150105.fasta	86243.9	1	5	5	5	0.0001	0.0861
Nezara viridula_Salivary gland	Mudpit_150330T_GSB_S1 (F006830)	Uncharacterized protein (Fragment) OS=Rhodnius prolixus PE=4 SV=1	T1I8Q5	TrEMBL_LarvalBugs_20141201.fasta	223512	1	6	6	8	0.0001	0.0858
Nezara viridula_Salivary gland	Mudpit_150330TGSB_P1 (F006856)	len=5501 path=[5479:0-5500]:5261_912 *** gi|332023708|gb|EGI63932.1| WD repeat-containing protein 7 [Acromyrmex echinatior]	comp90502_c0_seq1	GreenStinkBug_20150105.fasta	160635	1	7	7	8	0.0001	0.0848
Nezara viridula_Salivary gland	Mudpit_150330TGSB_P1 (F006856)	len=5005 path=[1:0-1041 1043:1042-1053 1055:1054-5004]:2707_545 *** gi|193580091|ref|XP_001944658.1| PREDICTED: glycerol-3-phosphate dehydrogenase, mitochondrial-like	comp94156_c0_seq1	GreenStinkBug_20150105.fasta	81037.2	1	4	4	5	0.0001	0.0846
Nezara viridula_Salivary gland	Mudpit_150330TGSB_P1 (F006856)	len=4310 path=[4288:0-271 4560:272-285 4574:286-411 4700:412-447 4736:448-482 4771:483-936 5225:937-1583 5872:1584-1588 5877:1589-2980 7269:2981-4309]:525_4001 *** gi|66501629|ref|XP_395743.2| PREDICTED: leucyl-tRNA synthetase, cytoplasmic-like isoform 1	comp105325_c0_seq1	GreenStinkBug_20150105.fasta	133430	1	7	7	8	0.0001	0.0846
Nezara viridula_Salivary gland	Mudpit_150330TGSB_P1 (F006829)	Mannose binding lectin, putative OS=Riptortus pedestris PE=2 SV=1	R4WCT3	TrEMBL_LarvalBugs_20141201.fasta	55930.9	1	3	4	10	0.0001	0.0843
Nezara viridula_Salivary gland	Mudpit_150330T_GSB_S1 (F006886)	len=2412 path=[2298:0-123 2427:124-151 2455:152-155 2459:156-317 2621:318-369 2673:370-488 2792:489-521 2825:522-747 3051:748-1395 7373:1396-1405 7383:1406-1417 3721:1418-2012 18969:2013-2109 19013:2110-2111 4318:2112-2411]:2014_341 *** gi|345498074|ref|XP_001600608.2| PREDICTED: kinesin light chain-like [Nasonia vitripennis]	comp104429_c2_seq13,comp104429_c2_seq5,comp104429_c2_seq8	GreenStinkBug_20150105.fasta	62776.3	1	3	3	3	0.0001	0.0842
Nezara viridula_Salivary gland	Mudpit_150330TGSB_P1 (F006829)	26S protease regulatory subunit 7 OS=Riptortus pedestris PE=2 SV=1	R4WRD0	TrEMBL_LarvalBugs_20141201.fasta	48452.3	1	3	3	3	0	0.0831
Nezara viridula_Salivary gland	Mudpit_150330TGSB_P1 (F006829)	Putative u5 snrnp spliceosome subunit OS=Triatoma infestans PE=2 SV=1	A0A023F5V3	TrEMBL_LarvalBugs_20141201.fasta	281457	1	16	16	16	0.0002	0.083
Nezara viridula_Salivary gland	Mudpit_150330T_GSB_S1 (F006886)	len=3924 path=[5197:0-3379 8577:3380-3407 11016:3408-3769 11378:3770-3783 11392:3784-3838 11925:3839-3865 11952:3866-3868 11955:3869-3923]:1706_2536 *** gi|307095116|gb|ADN29864.1| proteasome beta 2 subunit [Triatoma matogrossensis]	comp92341_c0_seq1,comp92341_c0_seq3	GreenStinkBug_20150105.fasta	29874.8	1	3	3	3	0.0001	0.083
Nezara viridula_Salivary gland	Mudpit_150330T_GSB_S1 (F006886)	len=1974 path=[11019:0-266 11286:267-284 11304:285-295 11315:296-312 11332:313-378 8325:379-402 11421:403-566 11585:567-567 11586:568-591 26097:592-632 11651:633-633 11652:634-657 26164:658-677 11696:678-681 11700:682-817 26237:818-845 26264:846-958 8905:959-987 8934:988-999 26323:1000-1023 8970:1024-1084 9031:1085-1135 9082:1136-1137 9084:1138-1467 9414:1468-1673 26593:1674-1676 26596:1677-1677 …	comp107256_c1_seq1,comp107256_c1_seq2,comp107256_c1_seq4	GreenStinkBug_20150105.fasta	52648.8	1	4	4	7	0.0001	0.0825
Nezara viridula_Salivary gland	Mudpit_150330T_GSB_S1 (F006886)	len=3289 path=[7845:0-174 3506:175-221 6714:222-258 3590:259-284 6834:285-330 3662:331-376 3708:377-459 3791:460-506 3838:507-770 4102:771-802 4134:803-842 4174:843-863 4195:864-1033 4365:1034-1124 4456:1125-1163 4495:1164-3288]:2994_172 *** gi|91092680|ref|XP_971368.1| PREDICTED: similar to AGAP009538-PA [Tribolium castaneum]	comp98594_c0_seq1	GreenStinkBug_20150105.fasta	105653	1	5	5	5	0.0001	0.0818
Nezara viridula_Salivary gland	Mudpit_150330TGSB_P1 (F006856)	len=7078 path=[20711:0-165 20877:166-295 21007:296-309 21021:310-389 21101:390-561 21273:562-585 21297:586-611 21323:612-613 2480:614-637 32168:638-3752 5619:3753-4948 6815:4949-5544 23471:5545-5598 23852:5599-5621 33088:5622-5622 33089:5623-7077]:6077_3399 *** gi|242011026|ref|XP_002426258.1| predicted protein [Pediculus humanus corporis]	comp107741_c0_seq11,comp107741_c0_seq5	GreenStinkBug_20150105.fasta	100654	1	5	5	5	0.0001	0.0817
Nezara viridula_Salivary gland	Mudpit_150330TGSB_P1 (F006829)	Uncharacterized protein OS=Riptortus pedestris PE=2 SV=1	R4WIR8	TrEMBL_LarvalBugs_20141201.fasta	60064.7	1	3	3	5	0.0001	0.0816
Nezara viridula_Salivary gland	Mudpit_150330TGSB_P1 (F006856)	len=1829 path=[1851:0-1633 3485:1634-1642 3494:1643-1679 3531:1680-1686 3538:1687-1743 3595:1744-1791 3642:1792-1795 3646:1796-1828]:1736_264 *** gi|29373129|gb|AAO72713.1| catalase [Melopsittacus undulatus]	comp98756_c0_seq1,comp98756_c0_seq2	GreenStinkBug_20150105.fasta	56363.7	1	3	4	4	0.0001	0.0815
Nezara viridula_Salivary gland	Mudpit_150330T_GSB_S1 (F006886)	len=6774 path=[23703:0-117 30463:118-133 23300:134-169 34624:170-170 23337:171-371 899:372-397 925:398-889 1420:890-2909 3440:2910-3592 4123:3593-3670 35514:3671-3677 4208:3678-3693 4224:3694-4255 4786:4256-4262 4793:4263-6773]:3325_5091 *** gi|193599054|ref|XP_001944944.1| PREDICTED: probable phenylalanyl-tRNA synthetase beta chain-like	comp107777_c2_seq4	GreenStinkBug_20150105.fasta	66550.6	1	4	4	6	0.0001	0.0815
Nezara viridula_Salivary gland	Mudpit_150330TGSB_P1 (F006856)	len=3638 path=[1:0-415 417:416-557 559:558-676 678:677-1387 1389:1388-1777 8523:1778-1986 1988:1987-2549 2554:2550-3637]:748_2151 *** gi|340710268|ref|XP_003393715.1| PREDICTED: ero1-like protein-like [Bombus terrestris]	comp97306_c0_seq1,comp97306_c0_seq2	GreenStinkBug_20150105.fasta	53986.6	1	3	3	3	0	0.0812
Nezara viridula_Salivary gland	Mudpit_150330T_GSB_S1 (F006886)	len=3638 path=[1:0-415 417:416-557 559:558-676 678:677-1387 1389:1388-1777 8523:1778-1986 1988:1987-2549 2554:2550-3637]:748_2151 *** gi|340710268|ref|XP_003393715.1| PREDICTED: ero1-like protein-like [Bombus terrestris]	comp97306_c0_seq1,comp97306_c0_seq2	GreenStinkBug_20150105.fasta	53986.6	1	3	3	3	0.0001	0.0812
Nezara viridula_Salivary gland	Mudpit_150330T_GSB_S1 (F006886)	len=1150 path=[1128:0-1149]:238_942 *** gi|380025732|ref|XP_003696622.1| PREDICTED: tubulin-folding cofactor B-like [Apis florea]	comp111057_c0_seq1	GreenStinkBug_20150105.fasta	26620.8	1	3	3	3	0.0001	0.0809
Nezara viridula_Salivary gland	Mudpit_150330TGSB_P1 (F006856)	len=3266 path=[3307:0-1596 12321:1597-1597 4968:1598-2412 12409:2413-2417 12414:2418-2429 5800:2430-2433 5804:2434-3265]:188_2419 *** gi|345484508|ref|XP_003425057.1| PREDICTED: carnitine O-palmitoyltransferase 1, liver isoform-like	comp105827_c0_seq6	GreenStinkBug_20150105.fasta	84929.2	1	4	4	4	0.0001	0.0806
Nezara viridula_Salivary gland	Mudpit_150330TGSB_P1 (F006856)	len=3894 path=[3872:0-1864 5737:1865-2110 5983:2111-2129 6002:2130-3893]:1921_3681 *** gi|242020704|ref|XP_002430792.1| ATP-dependent transporter, putative [Pediculus humanus corporis]	comp100910_c0_seq1	GreenStinkBug_20150105.fasta	66681.4	1	3	3	5	0.0001	0.0801
Nezara viridula_Salivary gland	Mudpit_150330TGSB_P1 (F006856)	len=12183 path=[1:0-1838 29907:1839-2313 2315:2314-2630 2632:2631-2644 2646:2645-2949 2951:2950-2950 2952:2951-3161 3163:3162-4203 4205:4204-4210 4212:4211-4655 4660:4656-4761 4766:4762-4783 4788:4784-4789 4794:4790-6225 6230:6226-6253 6258:6254-6315 6320:6316-6337 30921:6338-6342 6347:6343-6346 6351:6347-7260 7265:7261-7279 7284:7280-10440 10445:10441-10458 10463:10459-12182]:11467_1496 *** gi|3…	comp110042_c0_seq4	GreenStinkBug_20150105.fasta	368088	1	16	16	29	0.0005	0.08
Nezara viridula_Salivary gland	Mudpit_150330T_GSB_S1 (F006886)	len=16028 path=[1:0-4250 4252:4251-9150 9153:9151-16027]:319_8223 *** gi|242002944|ref|XP_002422551.1| translational activator GCN1, putative [Pediculus humanus corporis]	comp106951_c0_seq1	GreenStinkBug_20150105.fasta	288877	1	16	17	17	0.0003	0.0797
Nezara viridula_Salivary gland	Mudpit_150330T_GSB_S1 (F006886)	len=2189 path=[1:0-2188]:1985_504 *** gi|158866359|gb|ABW82155.1| catalase [Fenneropenaeus chinensis]	comp58635_c0_seq1	GreenStinkBug_20150105.fasta	55822.7	1	3	3	3	0.0001	0.0789
Nezara viridula_Salivary gland	Mudpit_150330TGSB_P1 (F006856)	len=2996 path=[1:0-1058 1060:1059-2728 2730:2729-2995]:2715_685 *** gi|380293835|gb|AFD50507.1| NADPH-cytochrome P450 reductase [Cimex lectularius]	comp106172_c0_seq1,comp106172_c0_seq2	GreenStinkBug_20150105.fasta	77136.7	1	3	3	3	0	0.0783
Nezara viridula_Salivary gland	Mudpit_150330TGSB_P1 (F006829)	Putative clathrin-associated protein medium chain OS=Triatoma infestans PE=2 SV=1	A0A023FAR0,A0A069DTP8,R4G4C8	TrEMBL_LarvalBugs_20141201.fasta	48413.8	1	3	3	3	0	0.0782
Nezara viridula_Salivary gland	Mudpit_150330TGSB_P1 (F006856)	len=4857 path=[1:0-2128 2130:2129-3320 3322:3321-3344 15015:3345-3472 15143:3473-4856]:945_2072 *** gi|66547891|ref|XP_623834.1| PREDICTED: actin-like protein 87C-like [Apis mellifera]	comp109338_c2_seq1,comp109338_c2_seq3	GreenStinkBug_20150105.fasta	42354.7	1	3	3	4	0.0001	0.0771
Nezara viridula_Salivary gland	Mudpit_150330TGSB_P1 (F006829)	Uncharacterized protein OS=Acyrthosiphon pisum PE=3 SV=1	J9JXG3	TrEMBL_LarvalBugs_20141201.fasta	64015.3	1	3	3	3	0	0.0768
Nezara viridula_Salivary gland	Mudpit_150330TGSB_P1 (F006856)	len=8916 path=[8892:0-948 9841:949-2095 23098:2096-2102 10991:2103-2615 25804:2616-3182 12071:3183-3185 12074:3186-3649 25973:3650-3654 12543:3655-3668 25989:3669-4055 12944:4056-4078 12967:4079-4235 26078:4236-4242 13132:4243-4256 13146:4257-4398 13288:4399-4403 13293:4404-5419 14309:5420-5430 14320:5431-5846 14737:5847-8707 17598:8708-8915]:7436_5859 *** gi|383860243|ref|XP_003705600.1| PREDICT…	comp108891_c0_seq4,comp108891_c0_seq7	GreenStinkBug_20150105.fasta	60726.1	1	3	3	4	0.0001	0.076
Nezara viridula_Salivary gland	Mudpit_150330TGSB_P1 (F006829)	Ribosomal protein L6 OS=Riptortus pedestris PE=2 SV=1	R4WCZ6	TrEMBL_LarvalBugs_20141201.fasta	30394.8	1	3	3	5	0.0001	0.0755
Nezara viridula_Salivary gland	Mudpit_150330TGSB_P1 (F006856)	len=5234 path=[5212:0-1636 6849:1637-4117 9330:4118-5233]:76_1038 *** gi|242025180|ref|XP_002433004.1| tricarboxylate transport protein, putative [Pediculus humanus	comp96070_c0_seq1	GreenStinkBug_20150105.fasta	35263.5	1	3	3	3	0	0.0748
Nezara viridula_Salivary gland	Mudpit_150330TGSB_P1 (F006856)	len=7539 path=[1:0-149 23896:150-157 159:158-1918 1920:1919-2617 2619:2618-2618 2620:2619-2638 32709:2639-2855 32766:2856-2856 2858:2857-2868 2870:2869-2970 2972:2971-2977 2979:2978-3037 3040:3038-3039 3042:3040-3053 3056:3054-3175 33041:3176-3188 3191:3189-3194 3197:3195-3599 26338:3600-3619 3633:3620-4262 4276:4263-4264 4278:4265-4495 4509:4496-4588 4602:4589-4603 33339:4604-4612 33348:4613-463…	comp109103_c0_seq1,comp109103_c0_seq11,comp109103_c0_seq5,comp109103_c0_seq6	GreenStinkBug_20150105.fasta	69990	1	3	3	3	0	0.0748
Nezara viridula_Salivary gland	Mudpit_150330TGSB_P1 (F006856)	len=4593 path=[3843:0-2940 23299:2941-2943 23302:2944-2944 10301:2945-3304 10661:3305-3758 11115:3759-3848 11205:3849-3872 19192:3873-3970 19290:3971-4001 19321:4002-4165 19485:4166-4592]:285_2945 *** gi|345485790|ref|XP_001599381.2| PREDICTED: importin subunit beta-1-like isoform 1 [Nasonia vitripennis]	comp105883_c0_seq1,comp105883_c0_seq4	GreenStinkBug_20150105.fasta	98042.7	1	3	3	3	0	0.0744
Nezara viridula_Salivary gland	Mudpit_150330TGSB_P1 (F006856)	len=3939 path=[1:0-562 564:563-564 566:565-856 858:857-895 898:896-1295 1298:1296-1305 1308:1306-1352 1355:1353-1362 1365:1363-1628 1631:1629-1650 1653:1651-2306 2309:2307-2310 2313:2311-2491 2494:2492-2508 2511:2509-2655 2658:2656-2673 2676:2674-3014 3017:3015-3018 3021:3019-3068 3071:3069-3081 3084:3082-3938]:3708_1312 *** gi|383847669|ref|XP_003699475.1| PREDICTED: programmed cell death 6-inte…	comp108647_c0_seq1	GreenStinkBug_20150105.fasta	88653.7	1	4	4	4	0.0001	0.0738
Nezara viridula_Salivary gland	Mudpit_150330TGSB_P1 (F006856)	len=3141 path=[14:0-2975 3047:2976-3140]:2969_75 *** gi|157115817|ref|XP_001658296.1| alanyl-tRNA synthetase [Aedes aegypti]	comp91332_c0_seq1,comp91332_c0_seq2	GreenStinkBug_20150105.fasta	107828	1	6	6	6	0.0001	0.0736
Nezara viridula_Salivary gland	Mudpit_150330TGSB_P1 (F006856)	len=6891 path=[17131:0-73 8965:74-97 8989:98-3467 12359:3468-3477 12369:3478-5418 14310:5419-5770 16004:5771-5792 14662:5793-6890]:2216_5248 *** gi|91083631|ref|XP_970382.1| PREDICTED: similar to nadp transhydrogenase [Tribolium castaneum]	comp102739_c0_seq2,comp102739_c0_seq3	GreenStinkBug_20150105.fasta	105809	1	3	3	3	0	0.0732
Nezara viridula_Salivary gland	Mudpit_150330TGSB_P1 (F006856)	len=2081 path=[2059:0-2080]:1648_131 *** gi|399938258|gb|AFP59563.1| UTPHypotheticalglucose-1-phosphate uridylyltransferase [Musca	comp82461_c0_seq1	GreenStinkBug_20150105.fasta	57185	1	3	3	3	0	0.0731
Nezara viridula_Salivary gland	Mudpit_150330TGSB_P1 (F006829)	Putative dna replication helicase OS=Triatoma infestans PE=2 SV=1	A0A023F5K8,A0A069DY54,T1HV29	TrEMBL_LarvalBugs_20141201.fasta	124554	1	6	6	6	0.0001	0.072
Nezara viridula_Salivary gland	Mudpit_150330T_GSB_S1 (F006886)	len=8600 path=[8578:0-8599]:1947_3362 *** gi|91078490|ref|XP_968588.1| PREDICTED: similar to G protein pathway suppressor 1 [Tribolium	comp94471_c0_seq1	GreenStinkBug_20150105.fasta	52963.6	1	3	3	3	0.0001	0.072
Nezara viridula_Salivary gland	Mudpit_150330TGSB_P1 (F006856)	len=5923 path=[15833:0-5086 20920:5087-5561 21904:5562-5638 21981:5639-5639 21395:5640-5661 21417:5662-5726 21482:5727-5802 21558:5803-5813 21569:5814-5922]:3837_409 *** gi|242010743|ref|XP_002426118.1| DNA damage-binding protein, putative [Pediculus humanus corporis]	comp103715_c3_seq1,comp103715_c3_seq11,comp103715_c3_seq12,comp103715_c3_seq14,comp103715_c3_seq15,comp103715_c3_seq17,comp103715_c3_seq2,comp103715_c3_seq20,comp103715_c3_seq21,comp103715_c3_seq23,comp103715_c3_seq25,comp103715_c3_seq4,comp103715_c3_seq5,comp103715_c3_seq6,comp103715_c3_seq7,comp103715_c3_seq8,comp103715_c3_seq9	GreenStinkBug_20150105.fasta	127062	1	6	6	6	0.0001	0.0709
Nezara viridula_Salivary gland	Mudpit_150330TGSB_P1 (F006829)	Uncharacterized protein (Fragment) OS=Rhodnius prolixus PE=3 SV=1	T1I111	TrEMBL_LarvalBugs_20141201.fasta	78945.6	1	3	3	3	0	0.0707
Nezara viridula_Salivary gland	Mudpit_150330T_GSB_S1 (F006886)	len=5003 path=[1:0-2087 2089:2088-2097 2099:2098-4537 4539:4538-4561 18242:4562-5002]:3315_685 *** gi|91090890|ref|XP_973414.1| PREDICTED: similar to RE62270p [Tribolium castaneum]	comp104141_c1_seq3,comp104141_c1_seq8	GreenStinkBug_20150105.fasta	97203.3	1	5	5	5	0.0001	0.0707
Nezara viridula_Salivary gland	Mudpit_150330TGSB_P1 (F006856)	len=4129 path=[4107:0-124 4232:125-146 4254:147-919 5027:920-2421 6529:2422-4128]:3827_198 *** gi|242018509|ref|XP_002429717.1| Splicing factor 3B subunit, putative [Pediculus humanus corporis]	comp106018_c0_seq3	GreenStinkBug_20150105.fasta	134836	1	4	4	4	0.0001	0.0694
Nezara viridula_Salivary gland	Mudpit_150330TGSB_P1 (F006829)	Putative vesicle coat complex copii subunit sec24/subunit sfb2 OS=Panstrongylus megistus PE=2 SV=1	A0A069DXA0	TrEMBL_LarvalBugs_20141201.fasta	127254	1	5	7	13	0.0002	0.0693
Nezara viridula_Salivary gland	Mudpit_150330T_GSB_S1 (F006830)	Putative ca2+-binding actin-bundling protein (Fragment) OS=Triatoma infestans PE=2 SV=1	A0A023F537	TrEMBL_LarvalBugs_20141201.fasta	463171	1	10	11	11	0.0002	0.0687
Nezara viridula_Salivary gland	Mudpit_150330TGSB_P1 (F006856)	len=5455 path=[10894:0-499 11409:500-1077 25465:1078-1084 25472:1085-1092 12002:1093-1305 12223:1306-1427 12345:1428-1432 25563:1433-1451 12369:1452-1463 12381:1464-1686 13228:1687-1687 13229:1688-1702 13244:1703-1707 12625:1708-1746 21947:1747-1770 4577:1771-1827 4634:1828-1851 4658:1852-1900 4707:1901-1920 4727:1921-2074 4881:2075-2085 4892:2086-2098 4905:2099-2125 4932:2126-2149 4956:2150-2173…	comp108643_c0_seq10,comp108643_c0_seq12,comp108643_c0_seq13,comp108643_c0_seq14,comp108643_c0_seq2,comp108643_c0_seq3,comp108643_c0_seq4,comp108643_c0_seq7	GreenStinkBug_20150105.fasta	94765.2	1	3	3	5	0.0001	0.0683
Nezara viridula_Salivary gland	Mudpit_150330T_GSB_S1 (F006886)	len=4918 path=[1:0-575 15045:576-581 583:582-603 15060:604-839 841:840-852 854:853-1280 10070:1281-1285 1287:1286-1457 15370:1458-1458 15371:1459-1467 15380:1468-1475 15388:1476-1494 1496:1495-1601 1603:1602-1602 1604:1603-2006 2008:2007-2313 2315:2314-2322 15644:2323-2729 15834:2730-2730 15835:2731-2741 15846:2742-2748 15853:2749-3050 15960:3051-3071 3073:3072-3118 3120:3119-3368 16051:3369-3384…	comp110003_c0_seq1	GreenStinkBug_20150105.fasta	148382	1	7	7	9	0.0002	0.0679
Nezara viridula_Salivary gland	Mudpit_150330TGSB_P1 (F006856)	len=3015 path=[3180:0-3014]:184_2484 *** gi|383861242|ref|XP_003706095.1| PREDICTED: probable glutamine--tRNA ligase-like [Megachile rotundata]	comp93632_c0_seq1	GreenStinkBug_20150105.fasta	87757.9	1	4	4	4	0.0001	0.0678
Nezara viridula_Salivary gland	Mudpit_150330TGSB_P1 (F006856)	len=3420 path=[1:0-1657 1659:1658-1691 1693:1692-3136 3138:3137-3419]:3176_414 *** gi|156553452|ref|XP_001601829.1| PREDICTED: exosome complex exonuclease RRP44-like [Nasonia vitripennis]	comp94405_c0_seq1	GreenStinkBug_20150105.fasta	104232	1	4	4	4	0.0001	0.0673
Nezara viridula_Salivary gland	Mudpit_150330T_GSB_S1 (F006886)	len=4310 path=[4288:0-271 4560:272-285 4574:286-411 4700:412-447 4736:448-482 4771:483-936 5225:937-1583 5872:1584-1588 5877:1589-2980 7269:2981-4309]:525_4001 *** gi|66501629|ref|XP_395743.2| PREDICTED: leucyl-tRNA synthetase, cytoplasmic-like isoform 1	comp105325_c0_seq1	GreenStinkBug_20150105.fasta	133430	1	8	8	8	0.0001	0.0673
Nezara viridula_Salivary gland	Mudpit_150330TGSB_P1 (F006856)	len=6005 path=[1:0-283 285:284-296 298:297-972 974:973-2107 2109:2108-2115 2117:2116-2608 2610:2609-2629 2631:2630-4277 13930:4278-4290 4298:4291-4469 4477:4470-4485 4493:4486-4549 4557:4550-4551 4559:4552-4577 4585:4578-4599 4607:4600-4934 4942:4935-5083 5091:5084-5127 5135:5128-5136 5144:5137-5197 5205:5198-5238 5246:5239-5319 5327:5320-5332 5340:5333-5539 13852:5540-5555 5578:5556-6004]:133_31…	comp108774_c0_seq1,comp108774_c0_seq2	GreenStinkBug_20150105.fasta	114607	1	6	6	9	0.0001	0.067
Nezara viridula_Salivary gland	Mudpit_150330T_GSB_S1 (F006886)	len=2665 path=[2643:0-757 3401:758-800 3444:801-847 3491:848-866 3510:867-1282 3926:1283-1292 3936:1293-1393 4037:1394-1406 4050:1407-1462 4106:1463-1493 4137:1494-1588 4232:1589-1613 4257:1614-1651 4295:1652-1664 4308:1665-2664]:2453_570 *** gi|91080709|ref|XP_975318.1| PREDICTED: similar to vesicle protein sorting-associated [Tribolium	comp107225_c0_seq1	GreenStinkBug_20150105.fasta	70625	1	3	3	3	0.0001	0.0669
Nezara viridula_Salivary gland	Mudpit_150330T_GSB_S1 (F006830)	Putative 97 kDa heat shock protein OS=Triatoma infestans PE=2 SV=1	A0A023F9S1	TrEMBL_LarvalBugs_20141201.fasta	93305.7	1	4	4	5	0.0001	0.0667
Nezara viridula_Salivary gland	Mudpit_150330TGSB_P1 (F006856)	len=11250 path=[22253:0-802 23056:803-803 23057:804-827 23081:828-1389 23643:1390-2545 24799:2546-4929 4547:4930-5355 22148:5356-5373 14848:5374-6219 15694:6220-7317 36335:7318-7318 16793:7319-8115 17591:8116-8650 36419:8651-8875 18351:8876-8887 18363:8888-9152 18628:9153-9153 18629:9154-9177 18653:9178-9511 18987:9512-11249]:4936_7464 *** gi|157138700|ref|XP_001657344.1| vacuolar proton atpases …	comp107642_c1_seq2	GreenStinkBug_20150105.fasta	95197.9	1	4	4	4	0.0001	0.0664
Nezara viridula_Salivary gland	Mudpit_150330TGSB_P1 (F006856)	len=4526 path=[4551:0-61 4612:62-2982 7533:2983-3003 7554:3004-3006 7557:3007-3440 7991:3441-3450 8001:3451-3806 8357:3807-3837 8388:3838-3897 18597:3898-3930 8481:3931-4041 8592:4042-4525]:4464_544 *** gi|66505925|ref|XP_623732.1| PREDICTED: splicing factor 3B subunit 1-like isoform 1 [Apis	comp108828_c0_seq8	GreenStinkBug_20150105.fasta	146778	1	5	6	6	0.0001	0.0658
Nezara viridula_Salivary gland	Mudpit_150330T_GSB_S1 (F006830)	Uncharacterized protein (Fragment) OS=Rhodnius prolixus PE=3 SV=1	T1HT42	TrEMBL_LarvalBugs_20141201.fasta	74963.2	1	4	4	4	0.0001	0.0656
Nezara viridula_Salivary gland	Mudpit_150330TGSB_P1 (F006856)	len=3356 path=[1:0-3355]:432_2564 *** gi|158299538|ref|XP_319643.4| AGAP008896-PA [Anopheles gambiae str. PEST]	comp35669_c0_seq1	GreenStinkBug_20150105.fasta	79887.9	1	3	3	3	0	0.0647
Nezara viridula_Salivary gland	Mudpit_150330TGSB_P1 (F006856)	len=8850 path=[1:0-1727 1729:1728-1743 1745:1744-2015 2017:2016-2236 2238:2237-2513 2515:2514-2526 2528:2527-4847 4849:4848-4854 4856:4855-4928 21490:4929-4937 4939:4938-4938 4940:4939-4950 4952:4951-5092 5094:5093-7466 7468:7467-7473 7475:7474-8849]:5238_724 *** gi|345489376|ref|XP_001604021.2| PREDICTED: multidrug resistance-associated protein 1-like isoform	comp109122_c0_seq1	GreenStinkBug_20150105.fasta	169429	1	6	6	7	0.0001	0.0645
Nezara viridula_Salivary gland	Mudpit_150330T_GSB_S1 (F006830)	Putative 5' nucleotidase family (Fragment) OS=Triatoma infestans PE=2 SV=1	A0A023F4N3,T1I697	TrEMBL_LarvalBugs_20141201.fasta	62343.7	1	3	3	3	0	0.0616
Nezara viridula_Salivary gland	Mudpit_150330TGSB_P1 (F006856)	len=4070 path=[4048:0-1104 5153:1105-1772 5821:1773-1791 5840:1792-2751 6800:2752-2772 6821:2773-4069]:260_3700 *** gi|350402053|ref|XP_003486351.1| PREDICTED: dosage compensation regulator-like [Bombus impatiens]	comp101197_c0_seq1	GreenStinkBug_20150105.fasta	128076	1	4	4	4	0.0001	0.061
Nezara viridula_Salivary gland	Mudpit_150330T_GSB_S1 (F006886)	len=2614 path=[2592:0-2613]:2431_809 *** gi|193662206|ref|XP_001946100.1| PREDICTED: non-specific lipid-transfer protein-like [Acyrthosiphon	comp110575_c0_seq1	GreenStinkBug_20150105.fasta	59005.2	1	3	3	3	0.0001	0.0591
Nezara viridula_Salivary gland	Mudpit_150330T_GSB_S1 (F006830)	Putative thioredoxin and glutathione reductase selenoprotein (Fragment) OS=Panstrongylus megistus PE=2 SV=1	A0A069DV52	TrEMBL_LarvalBugs_20141201.fasta	55339.6	1	3	4	4	0.0001	0.057
Nezara viridula_Salivary gland	Mudpit_150330T_GSB_S1 (F006886)	len=3700 path=[6212:0-591 6804:592-594 6807:595-2250 23116:2251-2251 23138:2252-2253 8466:2254-2272 8485:2273-2932 9151:2933-3364 9583:3365-3699]:3112_1412 *** gi|340727686|ref|XP_003402170.1| PREDICTED: hypothetical protein LOC100649604 [Bombus terrestris]	comp109000_c0_seq5	GreenStinkBug_20150105.fasta	63402.9	1	3	3	4	0.0001	0.0564
Nezara viridula_Salivary gland	Mudpit_150330TGSB_P1 (F006829)	Putative vesicle coat complex ap-1 gamma subunit OS=Triatoma infestans PE=2 SV=1	A0A023F5Q8,A0A069DXV4,T1I007	TrEMBL_LarvalBugs_20141201.fasta	106016	1	3	3	3	0	0.056
Nezara viridula_Salivary gland	Mudpit_150330T_GSB_S1 (F006830)	Putative lysosomal trafficking regulator lyst (Fragment) OS=Triatoma infestans PE=2 SV=1	A0A023F547	TrEMBL_LarvalBugs_20141201.fasta	321362	1	13	14	14	0.0002	0.0556
Nezara viridula_Salivary gland	Mudpit_150330TGSB_P1 (F006829)	Putative cytoskeletal protein adducin (Fragment) OS=Rhodnius prolixus PE=2 SV=1	R4G613	TrEMBL_LarvalBugs_20141201.fasta	86829	1	3	4	16	0.0002	0.0554
Nezara viridula_Salivary gland	Mudpit_150330T_GSB_S1 (F006886)	len=2730 path=[7506:0-180 11804:181-189 2537:190-520 2868:521-545 11882:546-562 2910:563-584 2932:585-1633 3981:1634-1655 4003:1656-1835 11228:1836-1892 4183:1893-2729]:2483_306 *** gi|91090594|ref|XP_972814.1| PREDICTED: similar to ATP-dependent transporter [Tribolium castaneum]	comp106776_c0_seq1,comp106776_c0_seq2	GreenStinkBug_20150105.fasta	80963.2	1	3	3	3	0.0001	0.0552
Nezara viridula_Salivary gland	Mudpit_150330TGSB_P1 (F006856)	len=6592 path=[6967:0-1956 8924:1957-1983 8951:1984-5187 12155:5188-5302 12270:5303-5698 12666:5699-6591]:167_2356 *** gi|340728382|ref|XP_003402504.1| PREDICTED: ATP-dependent RNA helicase Ddx1-like isoform 2 [Bombus	comp103661_c1_seq1	GreenStinkBug_20150105.fasta	81198	1	3	3	3	0	0.0548
Nezara viridula_Salivary gland	Mudpit_150330T_GSB_S1 (F006886)	len=3015 path=[3180:0-3014]:184_2484 *** gi|383861242|ref|XP_003706095.1| PREDICTED: probable glutamine--tRNA ligase-like [Megachile rotundata]	comp93632_c0_seq1	GreenStinkBug_20150105.fasta	87757.9	1	3	3	3	0.0001	0.0548
Nezara viridula_Salivary gland	Mudpit_150330TGSB_P1 (F006856)	len=6774 path=[23703:0-117 30463:118-133 23300:134-169 34624:170-170 23337:171-371 899:372-397 925:398-889 1420:890-2909 3440:2910-3592 4123:3593-3670 35514:3671-3677 4208:3678-3693 4224:3694-4255 4786:4256-4262 4793:4263-6773]:3325_5091 *** gi|193599054|ref|XP_001944944.1| PREDICTED: probable phenylalanyl-tRNA synthetase beta chain-like	comp107777_c2_seq4	GreenStinkBug_20150105.fasta	66550.6	1	3	3	3	0	0.0543
Nezara viridula_Salivary gland	Mudpit_150330TGSB_P1 (F006856)	len=6446 path=[2:0-449 452:450-471 474:472-584 587:585-586 589:587-1180 1183:1181-1205 1208:1206-1574 1577:1575-1583 1586:1584-2076 13725:2077-2298 2079:2299-2335 2116:2336-2880 2661:2881-2933 15462:2934-2937 2718:2938-3129 2910:3130-3158 2939:3159-4365 4146:4366-4521 4302:4522-6445]:4399_1226 *** gi|383849994|ref|XP_003700613.1| PREDICTED: valine--tRNA ligase-like [Megachile rotundata]	comp108906_c0_seq1	GreenStinkBug_20150105.fasta	121644	1	4	5	9	0.0001	0.0539
Nezara viridula_Salivary gland	Mudpit_150330T_GSB_S1 (F006886)	len=2057 path=[2635:0-1383 4019:1384-1399 4035:1400-1710 5730:1711-1863 4496:1864-1936 7254:1937-1938 5382:1939-2056]:177_1790 *** gi|156553151|ref|XP_001601900.1| PREDICTED: FGGY carbohydrate kinase domain-containing protein-like	comp105659_c0_seq1,comp105659_c0_seq3,comp105659_c0_seq4,comp105659_c0_seq5	GreenStinkBug_20150105.fasta	58363.4	1	3	3	3	0.0001	0.0539
Nezara viridula_Salivary gland	Mudpit_150330TGSB_P1 (F006829)	Lysine--tRNA ligase (Fragment) OS=Rhodnius prolixus PE=2 SV=1	R4G8B3,T1ICE5	TrEMBL_LarvalBugs_20141201.fasta	65713.8	1	3	3	3	0	0.0533
Nezara viridula_Salivary gland	Mudpit_150330TGSB_P1 (F006829)	Eukaryotic translation initiation factor 3 subunit B OS=Riptortus pedestris PE=2 SV=1	R4WRQ2	TrEMBL_LarvalBugs_20141201.fasta	81187.5	1	3	3	3	0	0.0531
Nezara viridula_Salivary gland	Mudpit_150330T_GSB_S1 (F006886)	len=2444 path=[2422:0-2443]:300_2195 *** gi|328713184|ref|XP_001949624.2| PREDICTED: very long-chain specific acyl-CoA dehydrogenase, mitochondrial-like	comp88980_c0_seq1	GreenStinkBug_20150105.fasta	68770.8	1	3	3	3	0.0001	0.0506
Nezara viridula_Salivary gland	Mudpit_150330TGSB_P1 (F006829)	Uncharacterized protein OS=Acyrthosiphon pisum GN=LOC100160553 PE=4 SV=1	J9K5D3	TrEMBL_LarvalBugs_20141201.fasta	105635	1	4	4	4	0.0001	0.0492
Nezara viridula_Salivary gland	Mudpit_150330T_GSB_S1 (F006830)	Alpha-1,4 glucan phosphorylase (Fragment) OS=Triatoma infestans PE=2 SV=1	A0A023F5H7	TrEMBL_LarvalBugs_20141201.fasta	98733.8	1	3	3	4	0.0001	0.049
Nezara viridula_Salivary gland	Mudpit_150330T_GSB_S1 (F006886)	len=7174 path=[1:0-6251 6256:6252-7018 7023:7019-7047 7052:7048-7050 7055:7051-7173]:3294_5963 *** gi|91080533|ref|XP_972324.1| PREDICTED: similar to alpha actinin CG4376-PB [Tribolium castaneum]	comp96871_c0_seq1	GreenStinkBug_20150105.fasta	103121	1	3	3	3	0.0001	0.0483
Nezara viridula_Salivary gland	Mudpit_150330T_GSB_S1 (F006830)	Staufen OS=Riptortus pedestris PE=2 SV=1	R4WDR9	TrEMBL_LarvalBugs_20141201.fasta	78009.2	1	3	3	3	0	0.0476
Nezara viridula_Salivary gland	Mudpit_150330TGSB_P1 (F006829)	Alpha-mannosidase OS=Riptortus pedestris PE=2 SV=1	R4WDK2	TrEMBL_LarvalBugs_20141201.fasta	127361	1	3	3	3	0	0.0453
Nezara viridula_Salivary gland	Mudpit_150330T_GSB_S1 (F006830)	Putative ubiquitin carboxyl-terminal hydrolase faf-x OS=Panstrongylus megistus PE=2 SV=1	A0A069DY94	TrEMBL_LarvalBugs_20141201.fasta	293245	1	3	3	3	0	0.0442
Nezara viridula_Salivary gland	Mudpit_150330T_GSB_S1 (F006830)	Importin 7 OS=Riptortus pedestris PE=2 SV=1	R4WDI0	TrEMBL_LarvalBugs_20141201.fasta	120836	1	3	3	4	0.0001	0.0417
Nezara viridula_Salivary gland	Mudpit_150330TGSB_P1 (F006829)	Putative talin OS=Panstrongylus megistus PE=2 SV=1	A0A069DY96	TrEMBL_LarvalBugs_20141201.fasta	293781	1	3	3	3	0	0.041
Nezara viridula_Salivary gland	Mudpit_150330TGSB_P1 (F006856)	len=7289 path=[6791:0-293 16019:294-294 7086:295-1207 7999:1208-1734 16107:1735-1739 16112:1740-1744 16117:1745-6070 12862:6071-6748 13540:6749-6789 14659:6790-7050 15737:7051-7070 14940:7071-7288]:477_2753 *** gi|66523378|ref|XP_394044.2| PREDICTED: cullin-1-like isoform 1 [Apis mellifera]	comp102835_c0_seq1,comp102835_c0_seq2,comp102835_c0_seq3,comp102835_c0_seq4	GreenStinkBug_20150105.fasta	88066.5	1	3	3	3	0	0.0395
Nezara viridula_Salivary gland	Mudpit_150330TGSB_P1 (F006829)	Putative ca2+-binding actin-bundling protein (Fragment) OS=Triatoma infestans PE=2 SV=1	A0A023F537	TrEMBL_LarvalBugs_20141201.fasta	463171	1	5	5	5	0.0001	0.0393
Nezara viridula_Salivary gland	Mudpit_150330TGSB_P1 (F006856)	len=5559 path=[1:0-83 85:84-483 485:484-505 507:506-888 890:889-889 891:890-913 915:914-1309 1311:1310-2270 23536:2271-2484 2510:2485-2506 23630:2507-3516 3542:3517-3538 3564:3539-3541 3567:3542-3750 23843:3751-3759 19872:3760-3760 19873:3761-3805 3831:3806-3969 3995:3970-4000 4026:4001-4393 24061:4394-4394 24078:4395-4446 24108:4447-4462 4488:4463-4704 4730:4705-4732 4758:4733-5262 5288:5263-526…	comp109730_c1_seq3	GreenStinkBug_20150105.fasta	195768	1	5	5	7	0.0001	0.0393
Nezara viridula_Salivary gland	Mudpit_150330T_GSB_S1 (F006886)	len=3334 path=[3312:0-253 3566:254-268 3581:269-2082 5395:2083-2083 5396:2084-2199 5512:2200-2200 6623:2201-2227 5540:2228-2919 6232:2920-2920 6233:2921-2944 6257:2945-3038 6351:3039-3333]:285_2894 *** gi|322800180|gb|EFZ21265.1| hypothetical protein SINV_06150 [Solenopsis invicta]	comp108047_c0_seq1	GreenStinkBug_20150105.fasta	100863	1	3	3	3	0.0001	0.0379
Nezara viridula_Salivary gland	Mudpit_150330TGSB_P1 (F006856)	len=5517 path=[5495:0-5516]:610_3801 *** gi|332024051|gb|EGI64269.1| Exportin-1 [Acromyrmex echinatior]	comp96695_c0_seq1	GreenStinkBug_20150105.fasta	122421	1	3	3	4	0.0001	0.0376
Nezara viridula_Salivary gland	Mudpit_150330TGSB_P1 (F006829)		R4WDT6	TrEMBL_LarvalBugs_20141201.fasta	116353	1	3	3	4	0.0001	0.0353
Nezara viridula_Salivary gland	Mudpit_150330T_GSB_S1 (F006830)	Putative talin OS=Panstrongylus megistus PE=2 SV=1	A0A069DY96	TrEMBL_LarvalBugs_20141201.fasta	293781	1	3	3	3	0	0.0351
Nezara viridula_Salivary gland	Mudpit_150330T_GSB_S1 (F006830)	Putative vesicle coat complex copi beta' subunit OS=Panstrongylus megistus PE=2 SV=1	A0A069DXW0	TrEMBL_LarvalBugs_20141201.fasta	137295	1	3	4	4	0.0001	0.0346
Nezara viridula_Salivary gland	Mudpit_150330TGSB_P1 (F006829)	Uncharacterized protein (Fragment) OS=Rhodnius prolixus PE=4 SV=1	T1HWN2	TrEMBL_LarvalBugs_20141201.fasta	129502	1	3	3	3	0	0.034
Nezara viridula_Salivary gland	Mudpit_150330TGSB_P1 (F006829)	Putative wd40 domain protein OS=Triatoma infestans PE=2 SV=1	A0A023F514,A0A069DXN0,T1IGI3	TrEMBL_LarvalBugs_20141201.fasta	158210	1	3	3	3	0	0.0327
Nezara viridula_Salivary gland	Mudpit_150330T_GSB_S1 (F006830)	Uncharacterized protein (Fragment) OS=Rhodnius prolixus PE=3 SV=1	T1HR21	TrEMBL_LarvalBugs_20141201.fasta	185746	1	4	4	6	0.0001	0.0275
Nezara viridula_Salivary gland	Mudpit_150330T_GSB_S1 (F006830)	Uncharacterized protein (Fragment) OS=Rhodnius prolixus PE=4 SV=1	T1HP18	TrEMBL_LarvalBugs_20141201.fasta	313139	1	4	5	7	0.0001	0.0256
Nezara viridula_Salivary gland	Mudpit_150330T_GSB_S1 (F006830)	Putative e3 ubiquitin-protein ligase ubr4 OS=Panstrongylus megistus PE=2 SV=1	A0A069DYI5	TrEMBL_LarvalBugs_20141201.fasta	587558	1	11	11	16	0.0002	0.0252
Nezara viridula_Salivary gland	Mudpit_150330TGSB_P1 (F006829)	Uncharacterized protein OS=Rhodnius prolixus PE=4 SV=1	T1HCU4	TrEMBL_LarvalBugs_20141201.fasta	467010	1	3	3	3	0	0.0123

## Sheet: Gut-proteins
Experiment name	MS/MS sample name	Cluster	Protein name	Protein accession numbers	Database sources	Protein molecular weight (Da)	Protein identification probability	Exclusive unique peptide count	Exclusive unique spectrum count	Total spectrum count	Percentage of total spectra	Percentage sequence coverage
Nezara viridula_Gut	Mudpit_A1.raw (F005905)	Cluster of len=1539 path=[1517:0-800 2318:801-1538]:148_1473 *** gi|157132376|ref|XP_001656025.1| tubulin beta chain [Aedes aegypti] (comp95929_c0_seq1)	len=1727 path=[1708:0-322 2034:323-1726]:159_1433 *** gi|12585365|sp|O17449.1|TBB1_MANSE RecName: Full=Tubulin beta-1 chain; AltName: Full=Beta-1-tubulin	comp77607_c0_seq1	GreenStinkBug_20150105.fasta	47664.3	1	1	1	48	0.000181	0.708
Nezara viridula_Gut	Mudpit_A1.raw (F005905)	Cluster of len=1539 path=[1517:0-800 2318:801-1538]:148_1473 *** gi|157132376|ref|XP_001656025.1| tubulin beta chain [Aedes aegypti] (comp95929_c0_seq1)	len=1761 path=[1739:0-100 1840:101-157 1897:158-274 2014:275-356 2096:357-400 2140:401-431 2171:432-457 2197:458-494 2234:495-535 2275:536-554 2294:555-586 5096:587-608 2348:609-808 2548:809-890 2630:891-940 2680:941-956 2696:957-994 2734:995-1013 2753:1014-1367 3107:1368-1379 3119:1380-1411 3151:1412-1760]:1532_258 *** gi|12585365|sp|O17449.1|TBB1_MANSE RecName: Full=Tubulin beta-1 chain; AltNam…	comp103740_c0_seq1,comp103740_c0_seq2	GreenStinkBug_20150105.fasta	47680.4	0.999	0	0	45	0.00017	0.694
Nezara viridula_Gut	Mudpit_A1.raw (F005905)	Cluster of len=4747 path=[4772:0-1721 6493:1722-4446 9501:4447-4500 9272:4501-4746]:3071_4612 *** gi|383854658|ref|XP_003702837.1| PREDICTED: ATP synthase subunit beta, mitochondrial-like [Megachile (comp99642_c0_seq1)	len=4747 path=[4772:0-1721 6493:1722-4446 9501:4447-4500 9272:4501-4746]:3071_4612 *** gi|383854658|ref|XP_003702837.1| PREDICTED: ATP synthase subunit beta, mitochondrial-like [Megachile	comp99642_c0_seq1	GreenStinkBug_20150105.fasta	54967.8	1	2	2	36	0.000136	0.663
Nezara viridula_Gut	Mudpit_0bb82d7b2d1f1481___L11.raw.-1 (F005982)	Cluster of len=4747 path=[4772:0-1721 6493:1722-4446 9501:4447-4500 9272:4501-4746]:3071_4612 *** gi|383854658|ref|XP_003702837.1| PREDICTED: ATP synthase subunit beta, mitochondrial-like [Megachile (comp99642_c0_seq1)	ATP synthase subunit beta (Fragment) OS=Macrosteles quadripunctulatus PE=2 SV=1	R4J9D0	TrEMBL_LarvalBugs_20141201.fasta	31968.8	0.789	0	0	24	9.06e-05	0.647
Nezara viridula_Gut	Mudpit_0bb82d7b2d1f1481___L11.raw.-1 (F005982)	Cluster of len=1119 path=[1:0-421 423:422-443 445:444-1118]:55_1119 *** gi|321476661|gb|EFX87621.1| cytoplasmatic actin [Daphnia pulex] (comp91211_c0_seq1)	Muscle actin (Fragment) OS=Nilaparvata lugens PE=2 SV=1	F6GSE2	TrEMBL_LarvalBugs_20141201.fasta	18424.6	0.112	0	0	22	8.3e-05	0.645
Nezara viridula_Gut	Mudpit_0bb82d7b2d1f1481___L11.raw.-1 (F005982)	Cluster of len=1119 path=[1:0-421 423:422-443 445:444-1118]:55_1119 *** gi|321476661|gb|EFX87621.1| cytoplasmatic actin [Daphnia pulex] (comp91211_c0_seq1)	Actin (Fragment) OS=Euscelidius variegatus PE=2 SV=1	F6KMX4	TrEMBL_LarvalBugs_20141201.fasta	39453.5	0.133	0	0	58	0.000219	0.644
Nezara viridula_Gut	Mudpit_0bb82d7b2d1f1481___L11.raw.-1 (F005982)	Cluster of len=1119 path=[1:0-421 423:422-443 445:444-1118]:55_1119 *** gi|321476661|gb|EFX87621.1| cytoplasmatic actin [Daphnia pulex] (comp91211_c0_seq1)	Actin 1 OS=Nilaparvata lugens PE=2 SV=1	C9VXR9	TrEMBL_LarvalBugs_20141201.fasta	41772.9	0.557	0	0	59	0.000223	0.641
Nezara viridula_Gut	Mudpit_A1.raw (F005905)	Cluster of len=1119 path=[1:0-421 423:422-443 445:444-1118]:55_1119 *** gi|321476661|gb|EFX87621.1| cytoplasmatic actin [Daphnia pulex] (comp91211_c0_seq1)	len=1549 path=[1:0-1548]:153_1280 *** gi|217330650|ref|NP_001136108.1| actin related protein 1 [Acyrthosiphon pisum]	comp35767_c0_seq1	GreenStinkBug_20150105.fasta	41787	1	0	0	68	0.000256	0.641
Nezara viridula_Gut	Mudpit_0bb82d7b2d1f1481___L11.raw.-1 (F005982)	Cluster of len=1539 path=[1517:0-800 2318:801-1538]:148_1473 *** gi|157132376|ref|XP_001656025.1| tubulin beta chain [Aedes aegypti] (comp95929_c0_seq1)	Tubulin beta chain OS=Riptortus pedestris PE=2 SV=1	R4WCS2	TrEMBL_LarvalBugs_20141201.fasta	50232.6	0.668	0	0	35	0.000132	0.632
Nezara viridula_Gut	Mudpit_0bb82d7b2d1f1481___L11.raw.-1 (F005982)	Cluster of len=1119 path=[1:0-421 423:422-443 445:444-1118]:55_1119 *** gi|321476661|gb|EFX87621.1| cytoplasmatic actin [Daphnia pulex] (comp91211_c0_seq1)	Putative actin OS=Lygus lineolaris PE=2 SV=1	A3QP75	TrEMBL_LarvalBugs_20141201.fasta	41805.5	0.375	0	0	60	0.000226	0.598
Nezara viridula_Gut	Mudpit_A1.raw (F005905)	Cluster of len=1119 path=[1:0-421 423:422-443 445:444-1118]:55_1119 *** gi|321476661|gb|EFX87621.1| cytoplasmatic actin [Daphnia pulex] (comp91211_c0_seq1)	len=1644 path=[1649:0-1643]:2_994 *** gi|241157545|ref|XP_002408110.1| actin, putative [Ixodes scapularis]	comp58731_c0_seq1	GreenStinkBug_20150105.fasta	37178.7	1	0	0	55	0.000207	0.583
Nezara viridula_Gut	Mudpit_A1.raw (F005905)	Cluster of len=2599 path=[1:0-2598]:2217_748 *** gi|190407685|gb|ACE78271.1| vacuolar ATPase B subunit [Bombyx mori] (comp95905_c0_seq1)	len=2599 path=[1:0-2598]:2217_748 *** gi|190407685|gb|ACE78271.1| vacuolar ATPase B subunit [Bombyx mori]	comp95905_c0_seq1	GreenStinkBug_20150105.fasta	54506.9	1	3	3	23	8.67e-05	0.569
Nezara viridula_Gut	Mudpit_0bb82d7b2d1f1481___L11.raw.-1 (F005982)	Cluster of len=4747 path=[4772:0-1721 6493:1722-4446 9501:4447-4500 9272:4501-4746]:3071_4612 *** gi|383854658|ref|XP_003702837.1| PREDICTED: ATP synthase subunit beta, mitochondrial-like [Megachile (comp99642_c0_seq1)	ATP synthase subunit beta OS=Triatoma infestans PE=2 SV=1	A0A023F989	TrEMBL_LarvalBugs_20141201.fasta	55856.9	0.223	0	0	31	0.000117	0.539
Nezara viridula_Gut	Mudpit_0bb82d7b2d1f1481___L11.raw.-1 (F005982)	Cluster of len=1119 path=[1:0-421 423:422-443 445:444-1118]:55_1119 *** gi|321476661|gb|EFX87621.1| cytoplasmatic actin [Daphnia pulex] (comp91211_c0_seq1)	Putative cytoplasmic actin A3a1 OS=Oncometopia nigricans PE=2 SV=1	Q5XXT3,Q6PPI6	TrEMBL_LarvalBugs_20141201.fasta	41837.7	0.469	0	0	59	0.000223	0.524
Nezara viridula_Gut	Mudpit_0bb82d7b2d1f1481___L11.raw.-1 (F005982)	Cluster of len=1119 path=[1:0-421 423:422-443 445:444-1118]:55_1119 *** gi|321476661|gb|EFX87621.1| cytoplasmatic actin [Daphnia pulex] (comp91211_c0_seq1)	Actin (Fragment) OS=Aphis gossypii PE=2 SV=1	X2FB37	TrEMBL_LarvalBugs_20141201.fasta	41573.5	0.362	0	0	50	0.000189	0.523
Nezara viridula_Gut	Mudpit_0bb82d7b2d1f1481___L11.raw.-1 (F005982)	Cluster of len=4747 path=[4772:0-1721 6493:1722-4446 9501:4447-4500 9272:4501-4746]:3071_4612 *** gi|383854658|ref|XP_003702837.1| PREDICTED: ATP synthase subunit beta, mitochondrial-like [Megachile (comp99642_c0_seq1)	ATP synthase subunit beta (Fragment) OS=Maconellicoccus hirsutus PE=2 SV=1	A3EY06	TrEMBL_LarvalBugs_20141201.fasta	39137.6	0.247	0	0	21	7.92e-05	0.522
Nezara viridula_Gut	Mudpit_0bb82d7b2d1f1481___L11.raw.-1 (F005982)	Cluster of len=1119 path=[1:0-421 423:422-443 445:444-1118]:55_1119 *** gi|321476661|gb|EFX87621.1| cytoplasmatic actin [Daphnia pulex] (comp91211_c0_seq1)	Actin (Fragment) OS=Adelphocoris suturalis PE=2 SV=1	W8EA02	TrEMBL_LarvalBugs_20141201.fasta	34048.8	0.303	0	0	43	0.000162	0.522
Nezara viridula_Gut	Mudpit_0bb82d7b2d1f1481___L11.raw.-1 (F005982)	Cluster of Histone H4 (Fragment) OS=Triatoma infestans PE=2 SV=1 (A0A023F4Z5)	Histone H4 (Fragment) OS=Triatoma infestans PE=2 SV=1	A0A023F4Z5,A0A069DNA8,C4WWC4,R4G555,T1H8F0	TrEMBL_LarvalBugs_20141201.fasta	11381.8	1	5	6	11	4.15e-05	0.515
Nezara viridula_Gut	Mudpit_A1.raw (F005905)	Cluster of Histone H4 (Fragment) OS=Triatoma infestans PE=2 SV=1 (A0A023F4Z5)	Histone H4 (Fragment) OS=Triatoma infestans PE=2 SV=1	A0A023F4Z5,A0A069DNA8,C4WWC4,R4G555,T1H8F0	TrEMBL_LarvalBugs_20141201.fasta	11381.8	1	5	7	17	6.41e-05	0.515
Nezara viridula_Gut	Mudpit_0bb82d7b2d1f1481___L11.raw.-1 (F005982)	Cluster of len=1119 path=[1:0-421 423:422-443 445:444-1118]:55_1119 *** gi|321476661|gb|EFX87621.1| cytoplasmatic actin [Daphnia pulex] (comp91211_c0_seq1)	ACYPI006035 protein OS=Acyrthosiphon pisum GN=ACYPI006035 PE=2 SV=1	C4WRP2	TrEMBL_LarvalBugs_20141201.fasta	41788	0.362	0	0	43	0.000162	0.511
Nezara viridula_Gut	Mudpit_0bb82d7b2d1f1481___L11.raw.-1 (F005982)	Cluster of len=1539 path=[1517:0-800 2318:801-1538]:148_1473 *** gi|157132376|ref|XP_001656025.1| tubulin beta chain [Aedes aegypti] (comp95929_c0_seq1)	Putative beta-1 tubulin OS=Rhodnius prolixus PE=2 SV=1	R4G4U5	TrEMBL_LarvalBugs_20141201.fasta	50200.7	0.1	0	0	31	0.000117	0.501
Nezara viridula_Gut	Mudpit_0bb82d7b2d1f1481___L11.raw.-1 (F005982)	Cluster of len=5741 path=[1:0-263 12802:264-264 266:265-271 12805:272-501 503:502-503 505:504-2228 2230:2229-5740]:2906_987 *** gi|91077414|ref|XP_975386.1| PREDICTED: similar to conserved hypothetical protein [Tribolium (comp106348_c0_seq1)	len=2517 path=[2495:0-2516]:2123_288 *** gi|399894431|gb|AFP54307.1| heat shock protein 70 cognate [Lycorma delicatula]	comp35790_c0_seq1	GreenStinkBug_20150105.fasta	68055.1	1	0	0	67	0.000253	0.475
Nezara viridula_Gut	Mudpit_0bb82d7b2d1f1481___L11.raw.-1 (F005982)	Cluster of len=1539 path=[1517:0-800 2318:801-1538]:148_1473 *** gi|157132376|ref|XP_001656025.1| tubulin beta chain [Aedes aegypti] (comp95929_c0_seq1)	Tubulin beta-1 chain OS=Acyrthosiphon pisum GN=Tub1 PE=2 SV=1	D7RA98	TrEMBL_LarvalBugs_20141201.fasta	50213.3	0.543	0	0	31	0.000117	0.47
Nezara viridula_Gut	Mudpit_A1.raw (F005905)	Cluster of len=733 path=[1:0-732]:129_563 *** gi|121543707|gb|ABM55540.1| putative myosin II essential light chain [Maconellicoccus hirsutus] (comp35820_c0_seq1)	len=733 path=[1:0-732]:129_563 *** gi|121543707|gb|ABM55540.1| putative myosin II essential light chain [Maconellicoccus hirsutus]	comp35820_c0_seq1	GreenStinkBug_20150105.fasta	16508.3	0.996	1	1	2	7.54e-06	0.455
Nezara viridula_Gut	Mudpit_0bb82d7b2d1f1481___L11.raw.-1 (F005982)	Cluster of len=1539 path=[1517:0-800 2318:801-1538]:148_1473 *** gi|157132376|ref|XP_001656025.1| tubulin beta chain [Aedes aegypti] (comp95929_c0_seq1)	Putative tubulin beta-1 chain (Fragment) OS=Phenacoccus solenopsis PE=2 SV=1	A0A077EU97	TrEMBL_LarvalBugs_20141201.fasta	41923.8	0.147	0	0	22	8.3e-05	0.447
Nezara viridula_Gut	Mudpit_0bb82d7b2d1f1481___L11.raw.-1 (F005982)	Cluster of len=6539 path=[6542:0-5063 14677:5064-5068 11611:5069-5098 11641:5099-5470 12013:5471-5853 12396:5854-5854 12397:5855-5878 12421:5879-6538]:4488_6320 *** gi|291866|gb|AAA35578.1| ATPase [Homo sapiens] (comp106056_c0_seq1)	len=6539 path=[6542:0-5063 14677:5064-5068 11611:5069-5098 11641:5099-5470 12013:5471-5853 12396:5854-5854 12397:5855-5878 12421:5879-6538]:4488_6320 *** gi|291866|gb|AAA35578.1| ATPase [Homo sapiens]	comp106056_c0_seq1	GreenStinkBug_20150105.fasta	67660.8	1	2	2	24	9.06e-05	0.429
Nezara viridula_Gut	Mudpit_0bb82d7b2d1f1481___L11.raw.-1 (F005982)	Cluster of Uncharacterized protein OS=Acyrthosiphon pisum PE=4 SV=1 (X1X417)	len=9152 path=[1:0-251 253:252-261 263:262-274 276:275-3359 3361:3360-3381 3383:3382-3473 3475:3474-3477 3479:3478-4674 4676:4675-4689 4691:4690-5069 5071:5070-5073 5075:5074-5432 5434:5433-5454 5456:5455-5489 5491:5490-5499 5501:5500-6447 6449:6448-6703 6705:6704-6829 6831:6830-9151]:317_7558 *** gi|242019111|ref|XP_002430009.1| Spectrin alpha chain, putative [Pediculus humanus corporis]	comp109705_c0_seq1	GreenStinkBug_20150105.fasta	278597	1	0	0	101	0.000381	0.426
Nezara viridula_Gut	Mudpit_A1.raw (F005905)	Cluster of len=2117 path=[2095:0-2027 4123:2028-2116]:1954_944 *** gi|91085015|ref|XP_973533.1| PREDICTED: similar to malate dehydrogenase [Tribolium castaneum] (comp35776_c0_seq1)	len=2117 path=[2095:0-2027 4123:2028-2116]:1954_944 *** gi|91085015|ref|XP_973533.1| PREDICTED: similar to malate dehydrogenase [Tribolium castaneum]	comp35776_c0_seq1	GreenStinkBug_20150105.fasta	35501.7	1	7	7	9	3.39e-05	0.418
Nezara viridula_Gut	Mudpit_0bb82d7b2d1f1481___L11.raw.-1 (F005982)	Cluster of Uncharacterized protein OS=Acyrthosiphon pisum PE=4 SV=1 (X1X417)	len=9176 path=[1:0-251 253:252-261 263:262-274 276:275-3359 3361:3360-3381 3383:3382-3473 3475:3474-3477 3479:3478-4674 4676:4675-4689 4691:4690-5069 5071:5070-5073 5075:5074-5432 5434:5433-5454 5456:5455-5489 5491:5490-5499 5501:5500-6447 6449:6448-6703 6705:6704-6829 19340:6830-6853 6831:6854-9175]:317_7582 *** gi|242019111|ref|XP_002430009.1| Spectrin alpha chain, putative [Pediculus humanus c…	comp109705_c0_seq2	GreenStinkBug_20150105.fasta	279558	1	0	0	100	0.000377	0.417
Nezara viridula_Gut	Mudpit_0bb82d7b2d1f1481___L11.raw.-1 (F005982)	Cluster of len=2599 path=[1:0-2598]:2217_748 *** gi|190407685|gb|ACE78271.1| vacuolar ATPase B subunit [Bombyx mori] (comp95905_c0_seq1)	Uncharacterized protein (Fragment) OS=Rhodnius prolixus PE=3 SV=1	T1I122	TrEMBL_LarvalBugs_20141201.fasta	54911.1	0.959	0	0	16	6.04e-05	0.401
Nezara viridula_Gut	Mudpit_A1.raw (F005905)	Cluster of len=5741 path=[1:0-263 12802:264-264 266:265-271 12805:272-501 503:502-503 505:504-2228 2230:2229-5740]:2906_987 *** gi|91077414|ref|XP_975386.1| PREDICTED: similar to conserved hypothetical protein [Tribolium (comp106348_c0_seq1)	Heat shock cognate protein OS=Riptortus pedestris PE=2 SV=1	R4WCP9	TrEMBL_LarvalBugs_20141201.fasta	71439.9	0.315	0	0	46	0.000173	0.398
Nezara viridula_Gut	Mudpit_0bb82d7b2d1f1481___L11.raw.-1 (F005982)	Cluster of len=1119 path=[1:0-421 423:422-443 445:444-1118]:55_1119 *** gi|321476661|gb|EFX87621.1| cytoplasmatic actin [Daphnia pulex] (comp91211_c0_seq1)	len=1644 path=[1649:0-1643]:2_994 *** gi|241157545|ref|XP_002408110.1| actin, putative [Ixodes scapularis]	comp58731_c0_seq1	GreenStinkBug_20150105.fasta	37178.7	0.997	0	0	58	0.000219	0.393
Nezara viridula_Gut	Mudpit_A1.raw (F005905)	Cluster of len=2918 path=[1:0-1141 1143:1142-2917]:253_1020 *** gi|307180368|gb|EFN68394.1| 14-3-3 protein epsilon [Camponotus floridanus] (comp35796_c0_seq1)	len=2918 path=[1:0-1141 1143:1142-2917]:253_1020 *** gi|307180368|gb|EFN68394.1| 14-3-3 protein epsilon [Camponotus floridanus]	comp35796_c0_seq1	GreenStinkBug_20150105.fasta	29127.9	1	2	2	10	3.77e-05	0.391
Nezara viridula_Gut	Mudpit_0bb82d7b2d1f1481___L11.raw.-1 (F005982)	Cluster of len=4747 path=[4772:0-1721 6493:1722-4446 9501:4447-4500 9272:4501-4746]:3071_4612 *** gi|383854658|ref|XP_003702837.1| PREDICTED: ATP synthase subunit beta, mitochondrial-like [Megachile (comp99642_c0_seq1)	ATP synthase subunit beta OS=Acyrthosiphon pisum PE=3 SV=1	X1WI47	TrEMBL_LarvalBugs_20141201.fasta	61798.7	0.27	0	0	30	0.000113	0.387
Nezara viridula_Gut	Mudpit_0bb82d7b2d1f1481___L11.raw.-1 (F005982)	Cluster of len=10607 path=[68:0-931 23214:932-932 22573:933-1032 1101:1033-1035 1104:1036-1444 23238:1445-1448 1517:1449-1563 1632:1564-1604 21812:1605-1608 21816:1609-1611 1680:1612-1955 2024:1956-2004 2073:2005-2218 2287:2219-2322 2391:2323-3694 3763:3695-3765 3834:3766-5859 5928:5860-5910 5979:5911-10606]:41_5986 *** gi|328702403|ref|XP_001952092.2| PREDICTED: myosin heavy chain, muscle isofor…	len=10556 path=[68:0-931 23214:932-932 22573:933-1032 1101:1033-1035 1104:1036-1444 23238:1445-1448 1517:1449-1563 1632:1564-1604 21812:1605-1608 21816:1609-1611 1680:1612-1955 2024:1956-2004 2073:2005-2218 21558:2219-2322 2391:2323-3694 3763:3695-3765 3834:3766-5859 5979:5860-10555]:41_5935 *** gi|328702403|ref|XP_001952092.2| PREDICTED: myosin heavy chain, muscle isoform 1 [Acyrthosiphon	comp97873_c0_seq4	GreenStinkBug_20150105.fasta	224316	1	0	0	123	0.000464	0.38
Nezara viridula_Gut	Mudpit_0bb82d7b2d1f1481___L11.raw.-1 (F005982)	Cluster of len=10607 path=[68:0-931 23214:932-932 22573:933-1032 1101:1033-1035 1104:1036-1444 23238:1445-1448 1517:1449-1563 1632:1564-1604 21812:1605-1608 21816:1609-1611 1680:1612-1955 2024:1956-2004 2073:2005-2218 2287:2219-2322 2391:2323-3694 3763:3695-3765 3834:3766-5859 5928:5860-5910 5979:5911-10606]:41_5986 *** gi|328702403|ref|XP_001952092.2| PREDICTED: myosin heavy chain, muscle isofor…	len=10607 path=[68:0-931 23214:932-932 22573:933-1032 1101:1033-1035 1104:1036-1444 23238:1445-1448 1517:1449-1563 1632:1564-1604 21812:1605-1608 21816:1609-1611 1680:1612-1955 2024:1956-2004 2073:2005-2218 2287:2219-2322 2391:2323-3694 3763:3695-3765 3834:3766-5859 5928:5860-5910 5979:5911-10606]:41_5986 *** gi|328702403|ref|XP_001952092.2| PREDICTED: myosin heavy chain, muscle isoform 1 [Acyrth…	comp97873_c0_seq2	GreenStinkBug_20150105.fasta	226229	1	0	0	123	0.000464	0.377
Nezara viridula_Gut	Mudpit_0bb82d7b2d1f1481___L11.raw.-1 (F005982)	Cluster of len=1824 path=[1802:0-1378 3181:1379-1382 3185:1383-1652 3455:1653-1666 3469:1667-1823]:301_1620 *** gi|242017283|ref|XP_002429121.1| tubulin alpha-1 chain [Pediculus humanus corporis] (comp98529_c0_seq1)	Uncharacterized protein OS=Acyrthosiphon pisum PE=3 SV=2	J9JYZ7	TrEMBL_LarvalBugs_20141201.fasta	49960.4	1	1	1	15	5.66e-05	0.371
Nezara viridula_Gut	Mudpit_A1.raw (F005905)	Cluster of len=1824 path=[1802:0-1378 3181:1379-1382 3185:1383-1652 3455:1653-1666 3469:1667-1823]:301_1620 *** gi|242017283|ref|XP_002429121.1| tubulin alpha-1 chain [Pediculus humanus corporis] (comp98529_c0_seq1)	len=1824 path=[1802:0-1378 3181:1379-1382 3185:1383-1652 3455:1653-1666 3469:1667-1823]:301_1620 *** gi|242017283|ref|XP_002429121.1| tubulin alpha-1 chain [Pediculus humanus corporis]	comp98529_c0_seq1	GreenStinkBug_20150105.fasta	48795.2	1	2	2	15	5.66e-05	0.368
Nezara viridula_Gut	Mudpit_A1.raw (F005905)	Cluster of len=9303 path=[10004:0-1000 11005:1001-7217 17222:7218-8679 18684:8680-9047 19052:9048-9060 19065:9061-9084 39005:9085-9105 19110:9106-9107 39030:9108-9131 39077:9132-9138 39088:9139-9211 39148:9212-9217 39414:9218-9227 29951:9228-9302]:348_1697 *** gi|332372528|gb|AEE61406.1| unknown [Dendroctonus ponderosae] (comp103537_c0_seq1)	len=9303 path=[10004:0-1000 11005:1001-7217 17222:7218-8679 18684:8680-9047 19052:9048-9060 19065:9061-9084 39005:9085-9105 19110:9106-9107 39030:9108-9131 39077:9132-9138 39088:9139-9211 39148:9212-9217 39414:9218-9227 29951:9228-9302]:348_1697 *** gi|332372528|gb|AEE61406.1| unknown [Dendroctonus ponderosae]	comp103537_c0_seq1,comp103537_c0_seq13,comp103537_c0_seq15,comp103537_c0_seq3,comp103537_c0_seq5,comp103537_c0_seq7	GreenStinkBug_20150105.fasta	49101.7	1	5	6	8	3.02e-05	0.367
Nezara viridula_Gut	Mudpit_0bb82d7b2d1f1481___L11.raw.-1 (F005982)	Cluster of len=1329 path=[1307:0-351 1659:352-1328]:361_1056 *** gi|365266847|gb|AEW70330.1| 14-3-3 zeta [Camponotus floridanus] (comp58894_c0_seq1)	14-3-3 zeta protein OS=Riptortus pedestris PE=2 SV=1	R4WCX1	TrEMBL_LarvalBugs_20141201.fasta	28193.3	0.999	1	2	13	4.91e-05	0.36
Nezara viridula_Gut	Mudpit_A1.raw (F005905)	Cluster of len=5741 path=[1:0-263 12802:264-264 266:265-271 12805:272-501 503:502-503 505:504-2228 2230:2229-5740]:2906_987 *** gi|91077414|ref|XP_975386.1| PREDICTED: similar to conserved hypothetical protein [Tribolium (comp106348_c0_seq1)	Heat shock protein (Fragment) OS=Bactericera cockerelli GN=HSP PE=2 SV=1	G8G3P2	TrEMBL_LarvalBugs_20141201.fasta	12223.7	0.097	0	0	9	3.39e-05	0.355
Nezara viridula_Gut	Mudpit_A1.raw (F005905)	Cluster of len=742 path=[720:0-741]:184_639 *** gi|194764911|ref|XP_001964571.1| GF22983 [Drosophila ananassae] (comp58713_c0_seq1)	len=742 path=[720:0-741]:184_639 *** gi|194764911|ref|XP_001964571.1| GF22983 [Drosophila ananassae]	comp58713_c0_seq1	GreenStinkBug_20150105.fasta	17465.5	1	2	2	6	2.26e-05	0.355
Nezara viridula_Gut	Mudpit_A1.raw (F005905)	Cluster of len=5741 path=[1:0-263 12802:264-264 266:265-271 12805:272-501 503:502-503 505:504-2228 2230:2229-5740]:2906_987 *** gi|91077414|ref|XP_975386.1| PREDICTED: similar to conserved hypothetical protein [Tribolium (comp106348_c0_seq1)	Uncharacterized protein OS=Rhodnius prolixus PE=3 SV=1	T1HJT8	TrEMBL_LarvalBugs_20141201.fasta	71382.9	0.17	0	0	42	0.000158	0.353
Nezara viridula_Gut	Mudpit_0bb82d7b2d1f1481___L11.raw.-1 (F005982)	Cluster of len=1119 path=[1:0-421 423:422-443 445:444-1118]:55_1119 *** gi|321476661|gb|EFX87621.1| cytoplasmatic actin [Daphnia pulex] (comp91211_c0_seq1)	Uncharacterized protein (Fragment) OS=Rhodnius prolixus PE=3 SV=1	T1HZ52	TrEMBL_LarvalBugs_20141201.fasta	42533.7	0.216	0	0	48	0.000181	0.35
Nezara viridula_Gut	Mudpit_A1.raw (F005905)	Cluster of len=5819 path=[12497:0-75 12573:76-437 12938:438-1935 14436:1936-2844 15345:2845-5818]:1912_566 *** gi|389607689|dbj|BAK08877.2| elongation factor 1 alpha [Riptortus pedestris] (comp95765_c0_seq1)	len=5819 path=[12497:0-75 12573:76-437 12938:438-1935 14436:1936-2844 15345:2845-5818]:1912_566 *** gi|389607689|dbj|BAK08877.2| elongation factor 1 alpha [Riptortus pedestris]	comp95765_c0_seq1	GreenStinkBug_20150105.fasta	49138.1	1	2	3	16	6.03e-05	0.35
Nezara viridula_Gut	Mudpit_0bb82d7b2d1f1481___L11.raw.-1 (F005982)	Cluster of len=821 path=[1:0-152 154:153-183 185:184-820]:44_703 *** gi|322797657|gb|EFZ19666.1| hypothetical protein SINV_03768 [Solenopsis invicta] (comp77743_c0_seq1)	len=821 path=[1:0-152 154:153-183 185:184-820]:44_703 *** gi|322797657|gb|EFZ19666.1| hypothetical protein SINV_03768 [Solenopsis invicta]	comp77743_c0_seq1	GreenStinkBug_20150105.fasta	25086.5	1	9	15	26	9.81e-05	0.341
Nezara viridula_Gut	Mudpit_A1.raw (F005905)	Cluster of len=5741 path=[1:0-263 12802:264-264 266:265-271 12805:272-501 503:502-503 505:504-2228 2230:2229-5740]:2906_987 *** gi|91077414|ref|XP_975386.1| PREDICTED: similar to conserved hypothetical protein [Tribolium (comp106348_c0_seq1)	Heat shock cognate protein 70 OS=Ericerus pela PE=3 SV=1	M1K0C0	TrEMBL_LarvalBugs_20141201.fasta	71595.3	0.06	0	0	40	0.000151	0.34
Nezara viridula_Gut	Mudpit_0bb82d7b2d1f1481___L11.raw.-1 (F005982)	Cluster of len=1119 path=[1:0-421 423:422-443 445:444-1118]:55_1119 *** gi|321476661|gb|EFX87621.1| cytoplasmatic actin [Daphnia pulex] (comp91211_c0_seq1)	Actin (Fragment) OS=Laodelphax striatella PE=2 SV=1	Q86PP6	TrEMBL_LarvalBugs_20141201.fasta	23650.2	0.392	0	0	26	9.81e-05	0.336
Nezara viridula_Gut	Mudpit_A1.raw (F005905)	Cluster of len=6539 path=[6542:0-5063 14677:5064-5068 11611:5069-5098 11641:5099-5470 12013:5471-5853 12396:5854-5854 12397:5855-5878 12421:5879-6538]:4488_6320 *** gi|291866|gb|AAA35578.1| ATPase [Homo sapiens] (comp106056_c0_seq1)	V-type proton ATPase catalytic subunit A OS=Riptortus pedestris PE=2 SV=1	R4WRL3	TrEMBL_LarvalBugs_20141201.fasta	67954.2	0.723	0	0	17	6.41e-05	0.336
Nezara viridula_Gut	Mudpit_A1.raw (F005905)	Cluster of len=2762 path=[1:0-1032 1034:1033-2761]:235_726 *** gi|156536889|ref|XP_001607048.1| PREDICTED: peptidyl-prolyl cis-trans isomerase-like isoform 2 (comp77532_c1_seq1)	len=2762 path=[1:0-1032 1034:1033-2761]:235_726 *** gi|156536889|ref|XP_001607048.1| PREDICTED: peptidyl-prolyl cis-trans isomerase-like isoform 2	comp77532_c1_seq1	GreenStinkBug_20150105.fasta	17861.1	1	1	1	4	1.51e-05	0.335
Nezara viridula_Gut	Mudpit_A1.raw (F005905)	Cluster of len=1421 path=[1399:0-441 1841:442-1420]:954_1421 *** gi|291619158|ref|YP_003521900.1| 30S ribosomal protein S5 [Pantoea ananatis LMG 20103] (comp12340_c0_seq1)	len=1421 path=[1399:0-441 1841:442-1420]:954_1421 *** gi|291619158|ref|YP_003521900.1| 30S ribosomal protein S5 [Pantoea ananatis LMG 20103]	comp12340_c0_seq1	GreenStinkBug_20150105.fasta	16472	1	2	2	2	7.54e-06	0.333
Nezara viridula_Gut	Mudpit_A1.raw (F005905)	Cluster of len=1015 path=[993:0-1014]:242_958 *** gi|307095112|gb|ADN29862.1| 40S ribosomal protein S3a [Triatoma matogrossensis] (comp110157_c0_seq1)	len=1015 path=[993:0-1014]:242_958 *** gi|307095112|gb|ADN29862.1| 40S ribosomal protein S3a [Triatoma matogrossensis]	comp110157_c0_seq1	GreenStinkBug_20150105.fasta	27390	1	1	1	9	3.39e-05	0.331
Nezara viridula_Gut	Mudpit_A1.raw (F005905)	Cluster of len=10607 path=[68:0-931 23214:932-932 22573:933-1032 1101:1033-1035 1104:1036-1444 23238:1445-1448 1517:1449-1563 1632:1564-1604 21812:1605-1608 21816:1609-1611 1680:1612-1955 2024:1956-2004 2073:2005-2218 2287:2219-2322 2391:2323-3694 3763:3695-3765 3834:3766-5859 5928:5860-5910 5979:5911-10606]:41_5986 *** gi|328702403|ref|XP_001952092.2| PREDICTED: myosin heavy chain, muscle isofor…	Putative myosin class ii heavy chain (Fragment) OS=Triatoma infestans PE=2 SV=1	A0A023F9E7	TrEMBL_LarvalBugs_20141201.fasta	150912	0.522	0	0	67	0.000253	0.323
Nezara viridula_Gut	Mudpit_A1.raw (F005905)	Cluster of len=6539 path=[6542:0-5063 14677:5064-5068 11611:5069-5098 11641:5099-5470 12013:5471-5853 12396:5854-5854 12397:5855-5878 12421:5879-6538]:4488_6320 *** gi|291866|gb|AAA35578.1| ATPase [Homo sapiens] (comp106056_c0_seq1)	Putative vacuolar h+-atpase v1 sector subunit a OS=Panstrongylus megistus PE=2 SV=1	A0A069DVC2	TrEMBL_LarvalBugs_20141201.fasta	67828.9	0.396	0	0	16	6.03e-05	0.32
Nezara viridula_Gut	Mudpit_A1.raw (F005905)	Cluster of len=5741 path=[1:0-263 12802:264-264 266:265-271 12805:272-501 503:502-503 505:504-2228 2230:2229-5740]:2906_987 *** gi|91077414|ref|XP_975386.1| PREDICTED: similar to conserved hypothetical protein [Tribolium (comp106348_c0_seq1)	Heat shock protein 70-4 OS=Phenacoccus solenopsis PE=2 SV=1	A0A077EU92	TrEMBL_LarvalBugs_20141201.fasta	71760.4	0.201	0	0	39	0.000147	0.318
Nezara viridula_Gut	Mudpit_0bb82d7b2d1f1481___L11.raw.-1 (F005982)	Cluster of len=1119 path=[1:0-421 423:422-443 445:444-1118]:55_1119 *** gi|321476661|gb|EFX87621.1| cytoplasmatic actin [Daphnia pulex] (comp91211_c0_seq1)	Actin (Fragment) OS=Rhodnius prolixus PE=2 SV=1	A9YLN2	TrEMBL_LarvalBugs_20141201.fasta	11469.8	0.054	0	0	16	6.04e-05	0.317
Nezara viridula_Gut	Mudpit_A1.raw (F005905)	Cluster of len=1119 path=[1:0-421 423:422-443 445:444-1118]:55_1119 *** gi|321476661|gb|EFX87621.1| cytoplasmatic actin [Daphnia pulex] (comp91211_c0_seq1)	Actin (Fragment) OS=Adelphocoris suturalis PE=2 SV=1	W8EA02	TrEMBL_LarvalBugs_20141201.fasta	34048.8	0.135	0	0	34	0.000128	0.316
Nezara viridula_Gut	Mudpit_0bb82d7b2d1f1481___L11.raw.-1 (F005982)	Cluster of len=2146 path=[14888:0-2145]:166_2004 *** gi|340710731|ref|XP_003393939.1| PREDICTED: plastin-3-like [Bombus terrestris] (comp98938_c1_seq1)	len=2146 path=[14888:0-2145]:166_2004 *** gi|340710731|ref|XP_003393939.1| PREDICTED: plastin-3-like [Bombus terrestris]	comp98938_c1_seq1	GreenStinkBug_20150105.fasta	68790.2	1	9	12	17	6.41e-05	0.315
Nezara viridula_Gut	Mudpit_0bb82d7b2d1f1481___L11.raw.-1 (F005982)	Cluster of len=2218 path=[2196:0-2217]:2123_1800 *** gi|90820024|gb|ABD98769.1| cytochrome c-like protein [Graphocephala atropunctata] (comp110136_c0_seq1)	Cytochrome c OS=Riptortus pedestris PE=2 SV=1	R4WQB8	TrEMBL_LarvalBugs_20141201.fasta	11803	0.999	1	1	3	1.13e-05	0.315
Nezara viridula_Gut	Mudpit_0bb82d7b2d1f1481___L11.raw.-1 (F005982)	Cluster of len=1768 path=[1746:0-462 2209:463-469 2216:470-1767]:234_1274 *** gi|388329778|gb|AFK29278.1| arginine kinase [Anasa tristis] (comp93411_c0_seq1)	len=1768 path=[1746:0-462 2209:463-469 2216:470-1767]:234_1274 *** gi|388329778|gb|AFK29278.1| arginine kinase [Anasa tristis]	comp93411_c0_seq1	GreenStinkBug_20150105.fasta	39137.4	1	1	1	32	0.000121	0.314
Nezara viridula_Gut	Mudpit_A1.raw (F005905)	Cluster of len=778 path=[1:0-777]:227_646 *** gi|289741361|gb|ADD19428.1| ribosomal protein S14b [Glossina morsitans morsitans] (comp110197_c0_seq1)	len=778 path=[1:0-777]:227_646 *** gi|289741361|gb|ADD19428.1| ribosomal protein S14b [Glossina morsitans morsitans]	comp110197_c0_seq1	GreenStinkBug_20150105.fasta	14816	1	1	1	4	1.51e-05	0.314
Nezara viridula_Gut	Mudpit_A1.raw (F005905)	Cluster of len=10607 path=[68:0-931 23214:932-932 22573:933-1032 1101:1033-1035 1104:1036-1444 23238:1445-1448 1517:1449-1563 1632:1564-1604 21812:1605-1608 21816:1609-1611 1680:1612-1955 2024:1956-2004 2073:2005-2218 2287:2219-2322 2391:2323-3694 3763:3695-3765 3834:3766-5859 5928:5860-5910 5979:5911-10606]:41_5986 *** gi|328702403|ref|XP_001952092.2| PREDICTED: myosin heavy chain, muscle isofor…	Myosin heavy chain OS=Riptortus pedestris PE=2 SV=1	R4WRD8	TrEMBL_LarvalBugs_20141201.fasta	167434	0.999	0	0	64	0.000241	0.311
Nezara viridula_Gut	Mudpit_A1.raw (F005905)	Cluster of len=1119 path=[1:0-421 423:422-443 445:444-1118]:55_1119 *** gi|321476661|gb|EFX87621.1| cytoplasmatic actin [Daphnia pulex] (comp91211_c0_seq1)	Putative cytoplasmic actin A3a1 OS=Oncometopia nigricans PE=2 SV=1	Q5XXT3,Q6PPI6	TrEMBL_LarvalBugs_20141201.fasta	41837.7	0.331	0	0	45	0.00017	0.309
Nezara viridula_Gut	Mudpit_A1.raw (F005905)	Cluster of len=1119 path=[1:0-421 423:422-443 445:444-1118]:55_1119 *** gi|321476661|gb|EFX87621.1| cytoplasmatic actin [Daphnia pulex] (comp91211_c0_seq1)	Putative actin OS=Lygus lineolaris PE=2 SV=1	A3QP75	TrEMBL_LarvalBugs_20141201.fasta	41805.5	0.135	0	0	45	0.00017	0.309
Nezara viridula_Gut	Mudpit_0bb82d7b2d1f1481___L11.raw.-1 (F005982)	Cluster of len=2617 path=[1:0-2616]:2459_300 *** gi|393395418|gb|AFN08644.1| heat shock protein 90 [Oxya chinensis] (comp82387_c0_seq1)	len=2617 path=[1:0-2616]:2459_300 *** gi|393395418|gb|AFN08644.1| heat shock protein 90 [Oxya chinensis]	comp82387_c0_seq1	GreenStinkBug_20150105.fasta	82932.3	1	5	7	34	0.000128	0.307
Nezara viridula_Gut	Mudpit_A1.raw (F005905)	Cluster of len=1591 path=[1569:0-1590]:1024_185 *** gi|332018224|gb|EGI58829.1| GPN-loop GTPase 2 [Acromyrmex echinatior] (comp80466_c0_seq1)	len=1591 path=[1569:0-1590]:1024_185 *** gi|332018224|gb|EGI58829.1| GPN-loop GTPase 2 [Acromyrmex echinatior]	comp80466_c0_seq1	GreenStinkBug_20150105.fasta	31731.6	1	2	2	2	7.54e-06	0.307
Nezara viridula_Gut	Mudpit_0bb82d7b2d1f1481___L11.raw.-1 (F005982)	Cluster of len=1119 path=[1:0-421 423:422-443 445:444-1118]:55_1119 *** gi|321476661|gb|EFX87621.1| cytoplasmatic actin [Daphnia pulex] (comp91211_c0_seq1)	Actin 2 OS=Nilaparvata lugens PE=2 SV=1	C9VXS2	TrEMBL_LarvalBugs_20141201.fasta	41863.6	0.188	0	0	34	0.000128	0.306
Nezara viridula_Gut	Mudpit_A1.raw (F005905)	Cluster of len=2561 path=[2539:0-2560]:2397_1354 *** gi|157128068|ref|XP_001661299.1| vacuolar ATP synthase subunit ac39 [Aedes aegypti] (comp91708_c0_seq1)	len=2561 path=[2539:0-2560]:2397_1354 *** gi|157128068|ref|XP_001661299.1| vacuolar ATP synthase subunit ac39 [Aedes aegypti]	comp91708_c0_seq1	GreenStinkBug_20150105.fasta	39883.5	1	4	5	7	2.64e-05	0.305
Nezara viridula_Gut	Mudpit_0bb82d7b2d1f1481___L11.raw.-1 (F005982)	Cluster of len=1119 path=[1:0-421 423:422-443 445:444-1118]:55_1119 *** gi|321476661|gb|EFX87621.1| cytoplasmatic actin [Daphnia pulex] (comp91211_c0_seq1)	len=1549 path=[1:0-1548]:153_1280 *** gi|217330650|ref|NP_001136108.1| actin related protein 1 [Acyrthosiphon pisum]	comp35767_c0_seq1	GreenStinkBug_20150105.fasta	41787	0.991	0	0	57	0.000215	0.303
Nezara viridula_Gut	Mudpit_A1.raw (F005905)	Cluster of len=5741 path=[1:0-263 12802:264-264 266:265-271 12805:272-501 503:502-503 505:504-2228 2230:2229-5740]:2906_987 *** gi|91077414|ref|XP_975386.1| PREDICTED: similar to conserved hypothetical protein [Tribolium (comp106348_c0_seq1)	70 kDa heat shock protein OS=Bemisia tabaci GN=hsp70 PE=2 SV=2	Q45XA6	TrEMBL_LarvalBugs_20141201.fasta	71467.5	0.161	0	0	36	0.000136	0.303
Nezara viridula_Gut	Mudpit_A1.raw (F005905)	Cluster of len=1539 path=[1517:0-800 2318:801-1538]:148_1473 *** gi|157132376|ref|XP_001656025.1| tubulin beta chain [Aedes aegypti] (comp95929_c0_seq1)	len=1539 path=[1517:0-800 2318:801-1538]:148_1473 *** gi|157132376|ref|XP_001656025.1| tubulin beta chain [Aedes aegypti]	comp95929_c0_seq1	GreenStinkBug_20150105.fasta	49332.3	1	3	3	7	2.64e-05	0.301
Nezara viridula_Gut	Mudpit_0bb82d7b2d1f1481___L11.raw.-1 (F005982)	Cluster of len=1824 path=[1802:0-1378 3181:1379-1382 3185:1383-1652 3455:1653-1666 3469:1667-1823]:301_1620 *** gi|242017283|ref|XP_002429121.1| tubulin alpha-1 chain [Pediculus humanus corporis] (comp98529_c0_seq1)	Putative the tubulin superfamily includes five distinct family OS=Triatoma infestans PE=2 SV=1	A0A023F9I7,A0A069DZ13,R4G8S7,T1HWF2	TrEMBL_LarvalBugs_20141201.fasta	49956.3	0.495	0	0	12	4.53e-05	0.298
Nezara viridula_Gut	Mudpit_0bb82d7b2d1f1481___L11.raw.-1 (F005982)	Cluster of len=2599 path=[1:0-2598]:2217_748 *** gi|190407685|gb|ACE78271.1| vacuolar ATPase B subunit [Bombyx mori] (comp95905_c0_seq1)	Putative vacuolar ATP synthase subunit B (Fragment) OS=Maconellicoccus hirsutus PE=2 SV=1	A3EXL5	TrEMBL_LarvalBugs_20141201.fasta	43564.8	0.051	0	0	9	3.4e-05	0.295
Nezara viridula_Gut	Mudpit_A1.raw (F005905)	Cluster of len=1884 path=[1:0-1883]:1675_68 *** gi|193666827|ref|XP_001943349.1| PREDICTED: ATP synthase subunit alpha, mitochondrial-like [Acyrthosiphon (comp110139_c0_seq1)	len=1884 path=[1:0-1883]:1675_68 *** gi|193666827|ref|XP_001943349.1| PREDICTED: ATP synthase subunit alpha, mitochondrial-like [Acyrthosiphon	comp110139_c0_seq1	GreenStinkBug_20150105.fasta	58350.3	1	7	7	15	5.66e-05	0.293
Nezara viridula_Gut	Mudpit_0bb82d7b2d1f1481___L11.raw.-1 (F005982)	Cluster of len=1824 path=[1802:0-1378 3181:1379-1382 3185:1383-1652 3455:1653-1666 3469:1667-1823]:301_1620 *** gi|242017283|ref|XP_002429121.1| tubulin alpha-1 chain [Pediculus humanus corporis] (comp98529_c0_seq1)	Alpha 1-tubulin OS=Laodelphax striatella PE=2 SV=1	Q6R7Z0	TrEMBL_LarvalBugs_20141201.fasta	49917.3	0.15	0	0	13	4.91e-05	0.292
Nezara viridula_Gut	Mudpit_A1.raw (F005905)	Cluster of len=2937 path=[1:0-367 370:368-2438 5854:2439-2463 2466:2464-2936]:2799_1474 *** gi|242025420|ref|XP_002433122.1| Rab GDP dissociation inhibitor alpha, putative [Pediculus humanus (comp101317_c0_seq1)	len=2937 path=[1:0-367 370:368-2438 5854:2439-2463 2466:2464-2936]:2799_1474 *** gi|242025420|ref|XP_002433122.1| Rab GDP dissociation inhibitor alpha, putative [Pediculus humanus	comp101317_c0_seq1	GreenStinkBug_20150105.fasta	49883.7	1	3	3	9	3.39e-05	0.292
Nezara viridula_Gut	Mudpit_0bb82d7b2d1f1481___L11.raw.-1 (F005982)	Cluster of len=3435 path=[1:0-712 714:713-1939 1941:1940-3434]:672_3200 *** gi|359843236|gb|AEV89753.1| elongation factor 2 [Schistocerca gregaria] (comp82358_c0_seq1)	len=3435 path=[1:0-712 714:713-1939 1941:1940-3434]:672_3200 *** gi|359843236|gb|AEV89753.1| elongation factor 2 [Schistocerca gregaria]	comp82358_c0_seq1	GreenStinkBug_20150105.fasta	94535.4	1	4	4	23	8.68e-05	0.291
Nezara viridula_Gut	Mudpit_A1.raw (F005905)	Cluster of len=2265 path=[1:0-169 389:170-349 569:350-361 581:362-898 1118:899-899 1119:900-914 1134:915-1840 15929:1841-1906 15995:1907-1945 16034:1946-2049 16859:2050-2055 16145:2056-2056 16146:2057-2264]:144_839 *** gi|307210165|gb|EFN86838.1| Casein kinase II subunit beta [Harpegnathos saltator] (comp102504_c0_seq7)	len=2471 path=[1:0-169 171:170-355 357:356-387 389:388-567 581:568-1104 1118:1105-1105 1119:1106-1120 1134:1121-2046 15929:2047-2112 15995:2113-2151 16034:2152-2255 16859:2256-2261 16145:2262-2262 16146:2263-2470]:395_1045 *** gi|242020270|ref|XP_002430578.1| Casein kinase II subunit beta, putative [Pediculus humanus corporis]	comp102504_c0_seq2	GreenStinkBug_20150105.fasta	24931.9	1	1	1	2	7.54e-06	0.29
Nezara viridula_Gut	Mudpit_A1.raw (F005905)	Cluster of len=10607 path=[68:0-931 23214:932-932 22573:933-1032 1101:1033-1035 1104:1036-1444 23238:1445-1448 1517:1449-1563 1632:1564-1604 21812:1605-1608 21816:1609-1611 1680:1612-1955 2024:1956-2004 2073:2005-2218 2287:2219-2322 2391:2323-3694 3763:3695-3765 3834:3766-5859 5928:5860-5910 5979:5911-10606]:41_5986 *** gi|328702403|ref|XP_001952092.2| PREDICTED: myosin heavy chain, muscle isofor…	Putative muscle myosin heavy chain isoform 1 (Fragment) OS=Rhodnius prolixus PE=2 SV=1	R4G382	TrEMBL_LarvalBugs_20141201.fasta	48949.6	0.192	0	0	15	5.66e-05	0.29
Nezara viridula_Gut	Mudpit_0bb82d7b2d1f1481___L11.raw.-1 (F005982)	Cluster of len=5261 path=[1:0-3012 3014:3013-3030 3040:3031-5260]:255_1646 *** gi|359843226|gb|AEV89748.1| protein disulfide-isomerase [Schistocerca gregaria] (comp77188_c0_seq1)	len=5261 path=[1:0-3012 3014:3013-3030 3040:3031-5260]:255_1646 *** gi|359843226|gb|AEV89748.1| protein disulfide-isomerase [Schistocerca gregaria]	comp77188_c0_seq1	GreenStinkBug_20150105.fasta	52863.8	1	8	14	21	7.92e-05	0.289
Nezara viridula_Gut	Mudpit_A1.raw (F005905)	Cluster of len=1119 path=[1:0-421 423:422-443 445:444-1118]:55_1119 *** gi|321476661|gb|EFX87621.1| cytoplasmatic actin [Daphnia pulex] (comp91211_c0_seq1)	Actin (Fragment) OS=Laodelphax striatella PE=2 SV=1	Q86PP6	TrEMBL_LarvalBugs_20141201.fasta	23650.2	0.289	0	0	16	6.03e-05	0.285
Nezara viridula_Gut	Mudpit_A1.raw (F005905)	Cluster of len=2683 path=[568:0-1474 2043:1475-2682]:2522_1479 *** gi|289742633|gb|ADD20064.1| glycerol 3 phosphate dehydrogenase [Glossina morsitans morsitans] (comp82204_c1_seq1)	len=2683 path=[568:0-1474 2043:1475-2682]:2522_1479 *** gi|289742633|gb|ADD20064.1| glycerol 3 phosphate dehydrogenase [Glossina morsitans morsitans]	comp82204_c1_seq1,comp82204_c1_seq2	GreenStinkBug_20150105.fasta	38140.6	1	6	6	8	3.02e-05	0.284
Nezara viridula_Gut	Mudpit_A1.raw (F005905)	Cluster of len=1329 path=[1307:0-351 1659:352-1328]:361_1056 *** gi|365266847|gb|AEW70330.1| 14-3-3 zeta [Camponotus floridanus] (comp58894_c0_seq1)	len=1329 path=[1307:0-351 1659:352-1328]:361_1056 *** gi|365266847|gb|AEW70330.1| 14-3-3 zeta [Camponotus floridanus]	comp58894_c0_seq1,comp58894_c0_seq2	GreenStinkBug_20150105.fasta	26678	1	0	0	11	4.15e-05	0.284
Nezara viridula_Gut	Mudpit_A1.raw (F005905)	Cluster of len=1119 path=[1:0-421 423:422-443 445:444-1118]:55_1119 *** gi|321476661|gb|EFX87621.1| cytoplasmatic actin [Daphnia pulex] (comp91211_c0_seq1)	len=1119 path=[1:0-421 423:422-443 445:444-1118]:55_1119 *** gi|321476661|gb|EFX87621.1| cytoplasmatic actin [Daphnia pulex]	comp91211_c0_seq1	GreenStinkBug_20150105.fasta	39311	1	0	0	37	0.00014	0.282
Nezara viridula_Gut	Mudpit_0bb82d7b2d1f1481___L11.raw.-1 (F005982)	Cluster of len=2599 path=[1:0-2598]:2217_748 *** gi|190407685|gb|ACE78271.1| vacuolar ATPase B subunit [Bombyx mori] (comp95905_c0_seq1)	Uncharacterized protein OS=Acyrthosiphon pisum PE=3 SV=2	J9KAU8	TrEMBL_LarvalBugs_20141201.fasta	55316.9	0.128	0	0	10	3.77e-05	0.28
Nezara viridula_Gut	Mudpit_A1.raw (F005905)	Cluster of len=3262 path=[1:0-3261]:2965_2270 *** gi|380012265|ref|XP_003690206.1| PREDICTED: LOW QUALITY PROTEIN: proteasome subunit alpha type-3-like (comp78481_c0_seq1)	len=3262 path=[1:0-3261]:2965_2270 *** gi|380012265|ref|XP_003690206.1| PREDICTED: LOW QUALITY PROTEIN: proteasome subunit alpha type-3-like	comp78481_c0_seq1	GreenStinkBug_20150105.fasta	25571.6	1	1	1	3	1.13e-05	0.28
Nezara viridula_Gut	Mudpit_A1.raw (F005905)	Cluster of len=1768 path=[1746:0-462 2209:463-469 2216:470-1767]:234_1274 *** gi|388329778|gb|AFK29278.1| arginine kinase [Anasa tristis] (comp93411_c0_seq1)	len=1768 path=[1746:0-462 2209:463-469 2216:470-1767]:234_1274 *** gi|388329778|gb|AFK29278.1| arginine kinase [Anasa tristis]	comp93411_c0_seq1	GreenStinkBug_20150105.fasta	39137.4	1	0	0	10	3.77e-05	0.277
Nezara viridula_Gut	Mudpit_0bb82d7b2d1f1481___L11.raw.-1 (F005982)	Cluster of len=1824 path=[1802:0-1378 3181:1379-1382 3185:1383-1652 3455:1653-1666 3469:1667-1823]:301_1620 *** gi|242017283|ref|XP_002429121.1| tubulin alpha-1 chain [Pediculus humanus corporis] (comp98529_c0_seq1)	Tubulin OS=Laodelphax striatella PE=2 SV=1	G1C2J0	TrEMBL_LarvalBugs_20141201.fasta	49776.2	0.238	0	0	13	4.91e-05	0.276
Nezara viridula_Gut	Mudpit_0bb82d7b2d1f1481___L11.raw.-1 (F005982)	Cluster of ADP-ribosylation factor, arf OS=Riptortus pedestris PE=2 SV=1 (R4WIS6)	ADP-ribosylation factor, arf OS=Riptortus pedestris PE=2 SV=1	R4WIS6	TrEMBL_LarvalBugs_20141201.fasta	20738.9	1	1	1	4	1.51e-05	0.275
Nezara viridula_Gut	Mudpit_0bb82d7b2d1f1481___L11.raw.-1 (F005982)	Cluster of len=1194 path=[1:0-1193]:140_709 *** gi|156545575|ref|XP_001607669.1| PREDICTED: heat shock protein beta-6-like isoform 1 [Nasonia (comp110217_c0_seq1)	len=1194 path=[1:0-1193]:140_709 *** gi|156545575|ref|XP_001607669.1| PREDICTED: heat shock protein beta-6-like isoform 1 [Nasonia	comp110217_c0_seq1	GreenStinkBug_20150105.fasta	21434.7	1	2	2	4	1.51e-05	0.274
Nezara viridula_Gut	Mudpit_0bb82d7b2d1f1481___L11.raw.-1 (F005982)	Cluster of len=1053 path=[1:0-229 231:230-236 238:237-271 273:272-287 289:288-1052]:265_912 *** gi|83755202|gb|ABC46449.1| GST [Lygus lineolaris] (comp92582_c0_seq1)	len=1053 path=[1:0-229 231:230-236 238:237-271 273:272-287 289:288-1052]:265_912 *** gi|83755202|gb|ABC46449.1| GST [Lygus lineolaris]	comp92582_c0_seq1	GreenStinkBug_20150105.fasta	24373	1	3	3	6	2.26e-05	0.273
Nezara viridula_Gut	Mudpit_A1.raw (F005905)	Cluster of len=1855 path=[1916:0-168 2085:169-171 2088:172-607 2524:608-625 2542:626-993 2993:994-1060 3060:1061-1061 3061:1062-1324 3324:1325-1387 3387:1388-1415 3415:1416-1730 5054:1731-1854]:89_1039 *** gi|240849105|ref|NP_001155706.1| annexin IX-like [Acyrthosiphon pisum] (comp102074_c0_seq1)	len=1954 path=[1916:0-168 2085:169-171 2088:172-607 2524:608-625 2542:626-993 2910:994-1071 2988:1072-1076 2993:1077-1143 3060:1144-1144 3061:1145-1407 3324:1408-1470 3387:1471-1498 3415:1499-1813 5038:1814-1829 5054:1830-1953]:89_1021 *** gi|240849105|ref|NP_001155706.1| annexin IX-like [Acyrthosiphon pisum]	comp102074_c0_seq2,comp102074_c0_seq4	GreenStinkBug_20150105.fasta	34391.8	0.991	0	0	7	2.64e-05	0.273
Nezara viridula_Gut	Mudpit_A1.raw (F005905)	Cluster of len=1119 path=[1:0-421 423:422-443 445:444-1118]:55_1119 *** gi|321476661|gb|EFX87621.1| cytoplasmatic actin [Daphnia pulex] (comp91211_c0_seq1)	Actin (Fragment) OS=Aphis gossypii PE=2 SV=1	X2FB37	TrEMBL_LarvalBugs_20141201.fasta	41573.5	0.056	0	0	29	0.000109	0.267
Nezara viridula_Gut	Mudpit_A1.raw (F005905)	Cluster of len=1824 path=[1802:0-1378 3181:1379-1382 3185:1383-1652 3455:1653-1666 3469:1667-1823]:301_1620 *** gi|242017283|ref|XP_002429121.1| tubulin alpha-1 chain [Pediculus humanus corporis] (comp98529_c0_seq1)	Uncharacterized protein OS=Acyrthosiphon pisum PE=3 SV=2	J9JYZ7	TrEMBL_LarvalBugs_20141201.fasta	49960.4	1	1	1	16	6.03e-05	0.267
Nezara viridula_Gut	Mudpit_0bb82d7b2d1f1481___L11.raw.-1 (F005982)	Cluster of len=2599 path=[1:0-2598]:2217_748 *** gi|190407685|gb|ACE78271.1| vacuolar ATPase B subunit [Bombyx mori] (comp95905_c0_seq1)	V-ATPase B subunit OS=Peregrinus maidis PE=2 SV=1	M9TFX8	TrEMBL_LarvalBugs_20141201.fasta	55435.1	0.504	0	0	10	3.77e-05	0.266
Nezara viridula_Gut	Mudpit_0bb82d7b2d1f1481___L11.raw.-1 (F005982)	Cluster of len=4741 path=[1:0-1174 1176:1175-1194 1196:1195-2237 2239:2238-2240 2242:2241-2621 2623:2622-2628 2630:2629-2652 11539:2653-3062 3064:3063-3066 3068:3067-3095 3097:3096-3111 3113:3112-4154 4156:4155-4740]:4146_898 *** gi|237874159|ref|NP_001153852.1| ATP citrate lyase [Acyrthosiphon pisum] (comp106673_c0_seq1)	len=4741 path=[1:0-1174 1176:1175-1194 1196:1195-2237 2239:2238-2240 2242:2241-2621 2623:2622-2628 2630:2629-2652 11539:2653-3062 3064:3063-3066 3068:3067-3095 3097:3096-3111 3113:3112-4154 4156:4155-4740]:4146_898 *** gi|237874159|ref|NP_001153852.1| ATP citrate lyase [Acyrthosiphon pisum]	comp106673_c0_seq1,comp106673_c0_seq2	GreenStinkBug_20150105.fasta	119571	1	9	11	26	9.81e-05	0.265
Nezara viridula_Gut	Mudpit_0bb82d7b2d1f1481___L11.raw.-1 (F005982)	Cluster of len=1824 path=[1802:0-1378 3181:1379-1382 3185:1383-1652 3455:1653-1666 3469:1667-1823]:301_1620 *** gi|242017283|ref|XP_002429121.1| tubulin alpha-1 chain [Pediculus humanus corporis] (comp98529_c0_seq1)	Uncharacterized protein OS=Acyrthosiphon pisum GN=LOC100159694 PE=3 SV=2	J9K1X1	TrEMBL_LarvalBugs_20141201.fasta	49934.4	0.552	0	0	10	3.77e-05	0.264
Nezara viridula_Gut	Mudpit_A1.raw (F005905)	Cluster of len=1172 path=[1175:0-1171]:265_1155 *** gi|91088291|ref|XP_966426.1| PREDICTED: similar to 26S proteasome non-ATPase regulatory subunit (comp58834_c0_seq1)	len=1172 path=[1175:0-1171]:265_1155 *** gi|91088291|ref|XP_966426.1| PREDICTED: similar to 26S proteasome non-ATPase regulatory subunit	comp58834_c0_seq1	GreenStinkBug_20150105.fasta	33086.8	1	2	2	2	7.54e-06	0.263
Nezara viridula_Gut	Mudpit_A1.raw (F005905)	Cluster of Uncharacterized protein OS=Acyrthosiphon pisum PE=4 SV=1 (X1X417)	Putative beta-spectrin OS=Panstrongylus megistus PE=2 SV=1	A0A069DXZ1	TrEMBL_LarvalBugs_20141201.fasta	278490	0.786	0	0	58	0.000219	0.263
Nezara viridula_Gut	Mudpit_A1.raw (F005905)	Cluster of Uncharacterized protein OS=Acyrthosiphon pisum PE=4 SV=1 (X1X417)	Spectrin OS=Riptortus pedestris PE=2 SV=1	R4WDP9	TrEMBL_LarvalBugs_20141201.fasta	164662	0.997	0	0	32	0.000121	0.263
Nezara viridula_Gut	Mudpit_A1.raw (F005905)	Cluster of len=1119 path=[1:0-421 423:422-443 445:444-1118]:55_1119 *** gi|321476661|gb|EFX87621.1| cytoplasmatic actin [Daphnia pulex] (comp91211_c0_seq1)	Actin 1 OS=Nilaparvata lugens PE=2 SV=1	C9VXR9	TrEMBL_LarvalBugs_20141201.fasta	41772.9	0.062	0	0	43	0.000162	0.261
Nezara viridula_Gut	Mudpit_A1.raw (F005905)	Cluster of Uncharacterized protein OS=Acyrthosiphon pisum PE=4 SV=1 (X1X417)	Uncharacterized protein OS=Rhodnius prolixus PE=4 SV=1	T1HPS9	TrEMBL_LarvalBugs_20141201.fasta	280088	1	1	1	57	0.000215	0.26
Nezara viridula_Gut	Mudpit_0bb82d7b2d1f1481___L11.raw.-1 (F005982)	Cluster of len=1539 path=[1517:0-800 2318:801-1538]:148_1473 *** gi|157132376|ref|XP_001656025.1| tubulin beta chain [Aedes aegypti] (comp95929_c0_seq1)	Uncharacterized protein OS=Acyrthosiphon pisum GN=LOC100168475 PE=3 SV=1	J9K7X5	TrEMBL_LarvalBugs_20141201.fasta	49793.2	0.998	1	1	13	4.91e-05	0.258
Nezara viridula_Gut	Mudpit_A1.raw (F005905)	Cluster of len=1200 path=[1178:0-1199]:246_815 *** gi|264667389|gb|ACY71280.1| ribosomal protein S7 [Chrysomela tremula] (comp99811_c0_seq1)	len=1200 path=[1178:0-1199]:246_815 *** gi|264667389|gb|ACY71280.1| ribosomal protein S7 [Chrysomela tremula]	comp99811_c0_seq1	GreenStinkBug_20150105.fasta	22238.5	1	1	1	2	7.54e-06	0.258
Nezara viridula_Gut	Mudpit_A1.raw (F005905)	Cluster of len=1119 path=[1:0-421 423:422-443 445:444-1118]:55_1119 *** gi|321476661|gb|EFX87621.1| cytoplasmatic actin [Daphnia pulex] (comp91211_c0_seq1)	Uncharacterized protein (Fragment) OS=Rhodnius prolixus PE=3 SV=1	T1HZ52	TrEMBL_LarvalBugs_20141201.fasta	42533.7	0.141	0	0	43	0.000162	0.256
Nezara viridula_Gut	Mudpit_A1.raw (F005905)	Cluster of len=1539 path=[1517:0-800 2318:801-1538]:148_1473 *** gi|157132376|ref|XP_001656025.1| tubulin beta chain [Aedes aegypti] (comp95929_c0_seq1)	len=1439 path=[1:0-1438]:233_1438 *** gi|290462205|gb|ADD24150.1| Tubulin beta chain [Lepeophtheirus salmonis]	comp82254_c0_seq1	GreenStinkBug_20150105.fasta	45018.6	1	2	3	13	4.9e-05	0.256
Nezara viridula_Gut	Mudpit_A1.raw (F005905)	Cluster of len=1539 path=[1517:0-800 2318:801-1538]:148_1473 *** gi|157132376|ref|XP_001656025.1| tubulin beta chain [Aedes aegypti] (comp95929_c0_seq1)	len=1646 path=[1642:0-202 5312:203-212 1855:213-904 2547:905-928 2571:929-982 2625:983-1007 2650:1008-1222 5569:1223-1235 2878:1236-1264 5598:1265-1277 5611:1278-1327 2970:1328-1340 5674:1341-1520 3528:1521-1645]:1502_213 *** gi|390349564|ref|XP_003727239.1| PREDICTED: tubulin beta chain isoform 2 [Strongylocentrotus purpuratus]	comp106739_c0_seq1,comp106739_c0_seq2	GreenStinkBug_20150105.fasta	48125.2	1	1	1	13	4.9e-05	0.253
Nezara viridula_Gut	Mudpit_0bb82d7b2d1f1481___L11.raw.-1 (F005982)	Cluster of Putative 60s ribosomal protein l23 OS=Panstrongylus megistus PE=2 SV=1 (A0A069DW00)	Putative 60s ribosomal protein l23 OS=Panstrongylus megistus PE=2 SV=1	A0A069DW00,Q1W2B0,R4G4Z9	TrEMBL_LarvalBugs_20141201.fasta	14807.8	1	1	2	4	1.51e-05	0.25
Nezara viridula_Gut	Mudpit_A1.raw (F005905)	Cluster of len=1768 path=[1746:0-462 2209:463-469 2216:470-1767]:234_1274 *** gi|388329778|gb|AFK29278.1| arginine kinase [Anasa tristis] (comp93411_c0_seq1)	Arginine kinase OS=Triatoma infestans PE=2 SV=1	F6GPJ8	TrEMBL_LarvalBugs_20141201.fasta	40006.9	0.2	0	0	20	7.54e-05	0.25
Nezara viridula_Gut	Mudpit_A1.raw (F005905)	Cluster of len=1768 path=[1746:0-462 2209:463-469 2216:470-1767]:234_1274 *** gi|388329778|gb|AFK29278.1| arginine kinase [Anasa tristis] (comp93411_c0_seq1)	Putative creatine kinase OS=Panstrongylus megistus PE=2 SV=1	A0A069DSB2	TrEMBL_LarvalBugs_20141201.fasta	40154	0.159	0	0	12	4.52e-05	0.25
Nezara viridula_Gut	Mudpit_0bb82d7b2d1f1481___L11.raw.-1 (F005982)	Cluster of len=1768 path=[1746:0-462 2209:463-469 2216:470-1767]:234_1274 *** gi|388329778|gb|AFK29278.1| arginine kinase [Anasa tristis] (comp93411_c0_seq1)	Arginine kinase OS=Triatoma infestans PE=2 SV=1	F6GPJ8	TrEMBL_LarvalBugs_20141201.fasta	40006.9	0.171	0	0	7	2.64e-05	0.247
Nezara viridula_Gut	Mudpit_A1.raw (F005905)	Cluster of len=3435 path=[1:0-712 714:713-1939 1941:1940-3434]:672_3200 *** gi|359843236|gb|AEV89753.1| elongation factor 2 [Schistocerca gregaria] (comp82358_c0_seq1)	Elongation factor 2 OS=Riptortus pedestris PE=2 SV=1	R4WCQ3	TrEMBL_LarvalBugs_20141201.fasta	94667.2	0.525	0	0	16	6.03e-05	0.244
Nezara viridula_Gut	Mudpit_A1.raw (F005905)	Cluster of len=2127 path=[1:0-1415 1417:1416-2126]:199_1194 *** gi|289741389|gb|ADD19442.1| electron transfer flavoprotein alpha subunit [Glossina morsitans (comp97560_c0_seq1)	len=2127 path=[1:0-1415 1417:1416-2126]:199_1194 *** gi|289741389|gb|ADD19442.1| electron transfer flavoprotein alpha subunit [Glossina morsitans	comp97560_c0_seq1	GreenStinkBug_20150105.fasta	34691.8	1	4	4	4	1.51e-05	0.244
Nezara viridula_Gut	Mudpit_A1.raw (F005905)	Cluster of len=10607 path=[68:0-931 23214:932-932 22573:933-1032 1101:1033-1035 1104:1036-1444 23238:1445-1448 1517:1449-1563 1632:1564-1604 21812:1605-1608 21816:1609-1611 1680:1612-1955 2024:1956-2004 2073:2005-2218 2287:2219-2322 2391:2323-3694 3763:3695-3765 3834:3766-5859 5928:5860-5910 5979:5911-10606]:41_5986 *** gi|328702403|ref|XP_001952092.2| PREDICTED: myosin heavy chain, muscle isofor…	Uncharacterized protein (Fragment) OS=Rhodnius prolixus PE=4 SV=1	T1I7K2	TrEMBL_LarvalBugs_20141201.fasta	260878	1	1	1	80	0.000302	0.243
Nezara viridula_Gut	Mudpit_A1.raw (F005905)	Cluster of len=3412 path=[3390:0-1763 5154:1764-1764 5155:1765-1781 5172:1782-2195 5586:2196-2203 5594:2204-3411]:2991_1771 *** gi|157110382|ref|XP_001651078.1| succinyl-coa synthetase beta chain [Aedes aegypti] (comp100919_c0_seq1)	len=3412 path=[3390:0-1763 5154:1764-1764 5155:1765-1781 5172:1782-2195 5586:2196-2203 5594:2204-3411]:2991_1771 *** gi|157110382|ref|XP_001651078.1| succinyl-coa synthetase beta chain [Aedes aegypti]	comp100919_c0_seq1	GreenStinkBug_20150105.fasta	44314.5	1	3	3	3	1.13e-05	0.243
Nezara viridula_Gut	Mudpit_A1.raw (F005905)	Cluster of len=1469 path=[1447:0-1468]:186_1028 *** gi|46561750|gb|AAT01080.1| putative mitochondrial porin [Homalodisca vitripennis] (comp88470_c0_seq1)	len=1469 path=[1447:0-1468]:186_1028 *** gi|46561750|gb|AAT01080.1| putative mitochondrial porin [Homalodisca vitripennis]	comp88470_c0_seq1	GreenStinkBug_20150105.fasta	30649.8	1	5	5	5	1.89e-05	0.242
Nezara viridula_Gut	Mudpit_A1.raw (F005905)	Cluster of len=1673 path=[7827:0-1606 2589:1607-1609 8965:1610-1612 8966:1613-1615 8967:1616-1618 8968:1619-1621 8969:1622-1624 8970:1625-1627 8971:1628-1630 8972:1631-1633 8973:1634-1636 8974:1637-1639 8975:1640-1642 8976:1643-1645 8977:1646-1648 8978:1649-1651 8979:1652-1654 8980:1655-1657 8981:1658-1660 8982:1661-1663 8983:1664-1666 8984:1667-1669 8985:1670-1672]:427_1353 *** gi|242011990|ref|…	len=1673 path=[7827:0-1606 2589:1607-1609 8965:1610-1612 8966:1613-1615 8967:1616-1618 8968:1619-1621 8969:1622-1624 8970:1625-1627 8971:1628-1630 8972:1631-1633 8973:1634-1636 8974:1637-1639 8975:1640-1642 8976:1643-1645 8977:1646-1648 8978:1649-1651 8979:1652-1654 8980:1655-1657 8981:1658-1660 8982:1661-1663 8983:1664-1666 8984:1667-1669 8985:1670-1672]:427_1353 *** gi|242011990|ref|XP_00242672…	comp92937_c2_seq1	GreenStinkBug_20150105.fasta	35532.4	1	1	1	6	2.26e-05	0.239
Nezara viridula_Gut	Mudpit_0bb82d7b2d1f1481___L11.raw.-1 (F005982)	Cluster of len=3433 path=[173:0-1805 1979:1806-1806 1980:1807-1830 2004:1831-3432]:440_3064 *** gi|383852511|ref|XP_003701770.1| PREDICTED: paramyosin, long form-like [Megachile rotundata] (comp99620_c0_seq1)	len=3433 path=[173:0-1805 1979:1806-1806 1980:1807-1830 2004:1831-3432]:440_3064 *** gi|383852511|ref|XP_003701770.1| PREDICTED: paramyosin, long form-like [Megachile rotundata]	comp99620_c0_seq1	GreenStinkBug_20150105.fasta	102142	1	8	13	43	0.000162	0.238
Nezara viridula_Gut	Mudpit_0bb82d7b2d1f1481___L11.raw.-1 (F005982)	Cluster of len=2583 path=[4193:0-1024 5218:1025-1034 5228:1035-1771 5965:1772-1793 5987:1794-2167 6361:2168-2180 6374:2181-2321 9457:2322-2338 6532:2339-2369 6563:2370-2582]:2231_30 *** gi|270002534|gb|EEZ98981.1| hypothetical protein TcasGA2_TC004842 [Tribolium castaneum] (comp105781_c1_seq1)	len=2583 path=[4193:0-1024 5218:1025-1034 5228:1035-1771 5965:1772-1793 5987:1794-2167 6361:2168-2180 6374:2181-2321 9457:2322-2338 6532:2339-2369 6563:2370-2582]:2231_30 *** gi|270002534|gb|EEZ98981.1| hypothetical protein TcasGA2_TC004842 [Tribolium castaneum]	comp105781_c1_seq1,comp105781_c1_seq2	GreenStinkBug_20150105.fasta	79182.5	1	3	4	23	8.68e-05	0.237
Nezara viridula_Gut	Mudpit_0bb82d7b2d1f1481___L11.raw.-1 (F005982)	Cluster of len=1119 path=[1:0-421 423:422-443 445:444-1118]:55_1119 *** gi|321476661|gb|EFX87621.1| cytoplasmatic actin [Daphnia pulex] (comp91211_c0_seq1)	Actin 3 OS=Nilaparvata lugens PE=2 SV=1	C9VXS3	TrEMBL_LarvalBugs_20141201.fasta	41842.7	0.625	0	0	20	7.55e-05	0.237
Nezara viridula_Gut	Mudpit_A1.raw (F005905)	Cluster of len=2291 path=[2269:0-1238 3508:1239-1836 4106:1837-2290]:568_2166 *** gi|317046672|ref|YP_004114320.1| chaperonin GroEL [Pantoea sp. At-9b] (comp53523_c0_seq1)	60 kDa chaperonin (Fragment) OS=Enterobacteriaceae bacterium symbiont of Antestiopsis thunbergii GN=groEL PE=3 SV=1	X5IXK0	TrEMBL_LarvalBugs_20141201.fasta	56085.7	1	2	2	124	0.000468	0.237
Nezara viridula_Gut	Mudpit_A1.raw (F005905)	Cluster of len=1768 path=[1746:0-462 2209:463-469 2216:470-1767]:234_1274 *** gi|388329778|gb|AFK29278.1| arginine kinase [Anasa tristis] (comp93411_c0_seq1)	Arginine kinase OS=Anasa tristis PE=2 SV=1	I3RSJ3	TrEMBL_LarvalBugs_20141201.fasta	39982.6	0.411	0	0	16	6.03e-05	0.236
Nezara viridula_Gut	Mudpit_A1.raw (F005905)	Cluster of len=704 path=[1:0-445 447:446-453 455:454-703]:196_591 *** gi|146285347|gb|ABQ18251.1| MPA13-like protein [Lygus lineolaris] (comp82350_c0_seq1)	len=704 path=[1:0-445 447:446-453 455:454-703]:196_591 *** gi|146285347|gb|ABQ18251.1| MPA13-like protein [Lygus lineolaris]	comp82350_c0_seq1	GreenStinkBug_20150105.fasta	14862.2	1	5	6	7	2.64e-05	0.235
Nezara viridula_Gut	Mudpit_A1.raw (F005905)	Cluster of len=1855 path=[1916:0-168 2085:169-171 2088:172-607 2524:608-625 2542:626-993 2993:994-1060 3060:1061-1061 3061:1062-1324 3324:1325-1387 3387:1388-1415 3415:1416-1730 5054:1731-1854]:89_1039 *** gi|240849105|ref|NP_001155706.1| annexin IX-like [Acyrthosiphon pisum] (comp102074_c0_seq1)	len=1855 path=[1916:0-168 2085:169-171 2088:172-607 2524:608-625 2542:626-993 2993:994-1060 3060:1061-1061 3061:1062-1324 3324:1325-1387 3387:1388-1415 3415:1416-1730 5054:1731-1854]:89_1039 *** gi|240849105|ref|NP_001155706.1| annexin IX-like [Acyrthosiphon pisum]	comp102074_c0_seq1,comp102074_c0_seq3	GreenStinkBug_20150105.fasta	35002.8	0.993	0	0	6	2.26e-05	0.233
Nezara viridula_Gut	Mudpit_A1.raw (F005905)	Cluster of len=2291 path=[2269:0-1238 3508:1239-1836 4106:1837-2290]:568_2166 *** gi|317046672|ref|YP_004114320.1| chaperonin GroEL [Pantoea sp. At-9b] (comp53523_c0_seq1)	len=2291 path=[2269:0-1238 3508:1239-1836 4106:1837-2290]:568_2166 *** gi|317046672|ref|YP_004114320.1| chaperonin GroEL [Pantoea sp. At-9b]	comp53523_c0_seq1	GreenStinkBug_20150105.fasta	56433.7	1	2	3	48	0.000181	0.233
Nezara viridula_Gut	Mudpit_A1.raw (F005905)	Cluster of len=2614 path=[2592:0-2613]:2431_809 *** gi|193662206|ref|XP_001946100.1| PREDICTED: non-specific lipid-transfer protein-like [Acyrthosiphon (comp110575_c0_seq1)	len=2614 path=[2592:0-2613]:2431_809 *** gi|193662206|ref|XP_001946100.1| PREDICTED: non-specific lipid-transfer protein-like [Acyrthosiphon	comp110575_c0_seq1	GreenStinkBug_20150105.fasta	59005.2	1	4	5	8	3.02e-05	0.233
Nezara viridula_Gut	Mudpit_A1.raw (F005905)	Cluster of len=1473 path=[1:0-780 3520:781-785 3525:786-804 3544:805-1370 1372:1371-1402 3652:1403-1472]:592_1353 *** gi|52630953|gb|AAU84940.1| putative phosphoglycerate mutase [Toxoptera citricida] (comp97540_c0_seq1)	len=1473 path=[1:0-780 3520:781-785 3525:786-804 3544:805-1370 1372:1371-1402 3652:1403-1472]:592_1353 *** gi|52630953|gb|AAU84940.1| putative phosphoglycerate mutase [Toxoptera citricida]	comp97540_c0_seq1	GreenStinkBug_20150105.fasta	28870	1	3	4	4	1.51e-05	0.232
Nezara viridula_Gut	Mudpit_0bb82d7b2d1f1481___L11.raw.-1 (F005982)	Cluster of len=7174 path=[1:0-6251 6256:6252-7018 7023:7019-7047 7052:7048-7050 7055:7051-7173]:3294_5963 *** gi|91080533|ref|XP_972324.1| PREDICTED: similar to alpha actinin CG4376-PB [Tribolium castaneum] (comp96871_c0_seq1)	len=7174 path=[1:0-6251 6256:6252-7018 7023:7019-7047 7052:7048-7050 7055:7051-7173]:3294_5963 *** gi|91080533|ref|XP_972324.1| PREDICTED: similar to alpha actinin CG4376-PB [Tribolium castaneum]	comp96871_c0_seq1	GreenStinkBug_20150105.fasta	103121	1	8	9	22	8.3e-05	0.231
Nezara viridula_Gut	Mudpit_A1.raw (F005905)	Cluster of len=2258 path=[1:0-247 249:248-265 267:266-274 276:275-1615 1617:1616-1634 1636:1635-2257]:317_1177 *** gi|157130555|ref|XP_001661914.1| prohibitin, putative [Aedes aegypti] (comp76956_c0_seq1)	len=2258 path=[1:0-247 249:248-265 267:266-274 276:275-1615 1617:1616-1634 1636:1635-2257]:317_1177 *** gi|157130555|ref|XP_001661914.1| prohibitin, putative [Aedes aegypti]	comp76956_c0_seq1	GreenStinkBug_20150105.fasta	31459.6	1	1	1	3	1.13e-05	0.23
Nezara viridula_Gut	Mudpit_A1.raw (F005905)	Cluster of len=1269 path=[5735:0-909 11754:910-1268]:920_282 *** gi|347967993|ref|XP_003436143.1| AGAP002513-PB [Anopheles gambiae str. PEST] (comp99960_c0_seq1)	len=1269 path=[5735:0-909 11754:910-1268]:920_282 *** gi|347967993|ref|XP_003436143.1| AGAP002513-PB [Anopheles gambiae str. PEST]	comp99960_c0_seq1	GreenStinkBug_20150105.fasta	25287.5	0.974	1	1	2	7.54e-06	0.23
Nezara viridula_Gut	Mudpit_A1.raw (F005905)	Cluster of len=1594 path=[4136:0-362 6619:363-1593]:184_1320 *** gi|91087491|ref|XP_968373.1| PREDICTED: similar to AGAP006821-PA [Tribolium castaneum] (comp100091_c1_seq1)	len=1594 path=[4136:0-362 6619:363-1593]:184_1320 *** gi|91087491|ref|XP_968373.1| PREDICTED: similar to AGAP006821-PA [Tribolium castaneum]	comp100091_c1_seq1	GreenStinkBug_20150105.fasta	40105	1	4	4	6	2.26e-05	0.227
Nezara viridula_Gut	Mudpit_0bb82d7b2d1f1481___L11.raw.-1 (F005982)	Cluster of len=1539 path=[1517:0-800 2318:801-1538]:148_1473 *** gi|157132376|ref|XP_001656025.1| tubulin beta chain [Aedes aegypti] (comp95929_c0_seq1)	len=1761 path=[1739:0-100 1840:101-157 1897:158-274 2014:275-356 2096:357-400 2140:401-431 2171:432-457 2197:458-494 2234:495-535 2275:536-554 2294:555-586 5096:587-608 2348:609-808 2548:809-890 2630:891-940 2680:941-956 2696:957-994 2734:995-1013 2753:1014-1367 3107:1368-1379 3119:1380-1411 3151:1412-1760]:1532_258 *** gi|12585365|sp|O17449.1|TBB1_MANSE RecName: Full=Tubulin beta-1 chain; AltNam…	comp103740_c0_seq1,comp103740_c0_seq2	GreenStinkBug_20150105.fasta	47680.4	0.809	0	0	13	4.91e-05	0.226
Nezara viridula_Gut	Mudpit_0bb82d7b2d1f1481___L11.raw.-1 (F005982)	Cluster of len=1539 path=[1517:0-800 2318:801-1538]:148_1473 *** gi|157132376|ref|XP_001656025.1| tubulin beta chain [Aedes aegypti] (comp95929_c0_seq1)	len=1727 path=[1708:0-322 2034:323-1726]:159_1433 *** gi|12585365|sp|O17449.1|TBB1_MANSE RecName: Full=Tubulin beta-1 chain; AltName: Full=Beta-1-tubulin	comp77607_c0_seq1	GreenStinkBug_20150105.fasta	47664.3	0.993	0	0	13	4.91e-05	0.226
Nezara viridula_Gut	Mudpit_A1.raw (F005905)	Cluster of len=1742 path=[1720:0-1741]:536_1531 *** gi|195355459|ref|XP_002044209.1| GM22592 [Drosophila sechellia] (comp89413_c0_seq1)	len=1742 path=[1720:0-1741]:536_1531 *** gi|195355459|ref|XP_002044209.1| GM22592 [Drosophila sechellia]	comp89413_c0_seq1	GreenStinkBug_20150105.fasta	35773	1	1	2	13	4.9e-05	0.226
Nezara viridula_Gut	Mudpit_0bb82d7b2d1f1481___L11.raw.-1 (F005982)	Cluster of len=1768 path=[1746:0-462 2209:463-469 2216:470-1767]:234_1274 *** gi|388329778|gb|AFK29278.1| arginine kinase [Anasa tristis] (comp93411_c0_seq1)	Putative arginine kinase OS=Rhodnius prolixus PE=2 SV=1	R4G5I9	TrEMBL_LarvalBugs_20141201.fasta	39881.5	0.066	0	0	5	1.89e-05	0.225
Nezara viridula_Gut	Mudpit_A1.raw (F005905)	Cluster of len=3435 path=[1:0-712 714:713-1939 1941:1940-3434]:672_3200 *** gi|359843236|gb|AEV89753.1| elongation factor 2 [Schistocerca gregaria] (comp82358_c0_seq1)	Putative elongation factor 2-like protein (Fragment) OS=Triatoma infestans PE=2 SV=1	A0A023FB32,A0A069DWL1	TrEMBL_LarvalBugs_20141201.fasta	94811.1	0.952	0	0	14	5.28e-05	0.225
Nezara viridula_Gut	Mudpit_A1.raw (F005905)	Cluster of len=5741 path=[1:0-263 12802:264-264 266:265-271 12805:272-501 503:502-503 505:504-2228 2230:2229-5740]:2906_987 *** gi|91077414|ref|XP_975386.1| PREDICTED: similar to conserved hypothetical protein [Tribolium (comp106348_c0_seq1)	Heat shock protein 70 OS=Aphis glycines PE=2 SV=1	K9LSD3	TrEMBL_LarvalBugs_20141201.fasta	71217.8	0.516	0	0	27	0.000102	0.225
Nezara viridula_Gut	Mudpit_A1.raw (F005905)	Cluster of len=5741 path=[1:0-263 12802:264-264 266:265-271 12805:272-501 503:502-503 505:504-2228 2230:2229-5740]:2906_987 *** gi|91077414|ref|XP_975386.1| PREDICTED: similar to conserved hypothetical protein [Tribolium (comp106348_c0_seq1)	Uncharacterized protein OS=Acyrthosiphon pisum GN=LOC100168033 PE=4 SV=1	J9JJY7	TrEMBL_LarvalBugs_20141201.fasta	71445	0.082	0	0	28	0.000106	0.225
Nezara viridula_Gut	Mudpit_A1.raw (F005905)	Cluster of len=3435 path=[1:0-712 714:713-1939 1941:1940-3434]:672_3200 *** gi|359843236|gb|AEV89753.1| elongation factor 2 [Schistocerca gregaria] (comp82358_c0_seq1)	Putative elongation factor 2 (Fragment) OS=Rhodnius prolixus PE=2 SV=1	R4FQU1	TrEMBL_LarvalBugs_20141201.fasta	94845.2	0.429	0	0	14	5.28e-05	0.225
Nezara viridula_Gut	Mudpit_A1.raw (F005905)	Cluster of len=735 path=[4417:0-384 4802:385-409 4827:410-433 1220:434-448 12148:449-459 12159:460-474 6196:475-734]:544_77 *** gi|125742521|gb|ABN54483.1| putative ubiquitin/ribosomal protein S27Ae fusion protein [Oncopeltus (comp99674_c0_seq14)	len=735 path=[4417:0-384 4802:385-409 4827:410-433 1220:434-448 12148:449-459 12159:460-474 6196:475-734]:544_77 *** gi|125742521|gb|ABN54483.1| putative ubiquitin/ribosomal protein S27Ae fusion protein [Oncopeltus	comp99674_c0_seq14,comp99674_c0_seq15	GreenStinkBug_20150105.fasta	17886.7	0.999	1	1	6	2.26e-05	0.224
Nezara viridula_Gut	Mudpit_0bb82d7b2d1f1481___L11.raw.-1 (F005982)	Cluster of len=742 path=[720:0-741]:184_639 *** gi|194764911|ref|XP_001964571.1| GF22983 [Drosophila ananassae] (comp58713_c0_seq1)	Nucleoside diphosphate kinase OS=Riptortus pedestris PE=2 SV=1	R4WMV4	TrEMBL_LarvalBugs_20141201.fasta	17599.6	0.066	0	0	4	1.51e-05	0.222
Nezara viridula_Gut	Mudpit_A1.raw (F005905)	Cluster of len=5741 path=[1:0-263 12802:264-264 266:265-271 12805:272-501 503:502-503 505:504-2228 2230:2229-5740]:2906_987 *** gi|91077414|ref|XP_975386.1| PREDICTED: similar to conserved hypothetical protein [Tribolium (comp106348_c0_seq1)	Uncharacterized protein OS=Acyrthosiphon pisum GN=LOC100568667 PE=3 SV=1	J9JWP2	TrEMBL_LarvalBugs_20141201.fasta	71956.6	0.328	0	0	28	0.000106	0.222
Nezara viridula_Gut	Mudpit_A1.raw (F005905)	Cluster of len=1150 path=[1:0-1149]:349_1044 *** gi|91079210|ref|XP_966588.1| PREDICTED: similar to AGAP006456-PA [Tribolium castaneum] (comp35917_c0_seq1)	len=1150 path=[1:0-1149]:349_1044 *** gi|91079210|ref|XP_966588.1| PREDICTED: similar to AGAP006456-PA [Tribolium castaneum]	comp35917_c0_seq1	GreenStinkBug_20150105.fasta	27187.3	1	2	2	4	1.51e-05	0.22
Nezara viridula_Gut	Mudpit_0bb82d7b2d1f1481___L11.raw.-1 (F005982)	Cluster of len=7118 path=[7096:0-208 7305:209-210 7307:211-1193 8290:1194-5366 12463:5367-5373 12470:5374-5935 13032:5936-7117]:248_5998 *** gi|242014184|ref|XP_002427775.1| myosin-9, putative [Pediculus humanus corporis] (comp107050_c0_seq1)	len=7118 path=[7096:0-208 7305:209-210 7307:211-1193 8290:1194-5366 12463:5367-5373 12470:5374-5935 13032:5936-7117]:248_5998 *** gi|242014184|ref|XP_002427775.1| myosin-9, putative [Pediculus humanus corporis]	comp107050_c0_seq1	GreenStinkBug_20150105.fasta	222017	1	20	23	35	0.000132	0.219
Nezara viridula_Gut	Mudpit_A1.raw (F005905)	Cluster of len=894 path=[12255:0-706 12962:707-893]:689_114 *** gi|383859130|ref|XP_003705050.1| PREDICTED: nascent polypeptide-associated complex subunit alpha-like (comp109448_c2_seq1)	len=894 path=[12255:0-706 12962:707-893]:689_114 *** gi|383859130|ref|XP_003705050.1| PREDICTED: nascent polypeptide-associated complex subunit alpha-like	comp109448_c2_seq1,comp109448_c2_seq2	GreenStinkBug_20150105.fasta	20917.8	1	1	1	3	1.13e-05	0.219
Nezara viridula_Gut	Mudpit_A1.raw (F005905)	Cluster of len=9160 path=[1:0-118 123:119-139 144:140-141 146:142-1382 1387:1383-1615 1620:1616-1617 1622:1618-2913 18915:2914-3123 2918:3124-3210 21022:3211-3212 19133:3213-3234 3134:3235-3752 21090:3753-3753 21103:3754-3821 3652:3822-3880 3711:3881-5092 4923:5093-9159]:4297_5475 *** gi|194864803|ref|XP_001971115.1| GG14778 [Drosophila erecta] (comp107223_c0_seq11)	len=9160 path=[1:0-118 123:119-139 144:140-141 146:142-1382 1387:1383-1615 1620:1616-1617 1622:1618-2913 18915:2914-3123 2918:3124-3210 21022:3211-3212 19133:3213-3234 3134:3235-3752 21090:3753-3753 21103:3754-3821 3652:3822-3880 3711:3881-5092 4923:5093-9159]:4297_5475 *** gi|194864803|ref|XP_001971115.1| GG14778 [Drosophila erecta]	comp107223_c0_seq11,comp107223_c0_seq12,comp107223_c0_seq13,comp107223_c0_seq15,comp107223_c0_seq22,comp107223_c0_seq4,comp107223_c0_seq5,comp107223_c0_seq6,comp107223_c0_seq7,comp107223_c0_seq8,comp107223_c0_seq9	GreenStinkBug_20150105.fasta	41530.9	1	3	3	3	1.13e-05	0.219
Nezara viridula_Gut	Mudpit_0bb82d7b2d1f1481___L11.raw.-1 (F005982)	Cluster of len=8350 path=[1:0-6777 18283:6778-6778 7047:6779-7199 7468:7200-8349]:350_7231 *** gi|350419877|ref|XP_003492332.1| PREDICTED: spectrin beta chain-like isoform 2 [Bombus impatiens] (comp102701_c0_seq1)	len=8350 path=[1:0-6777 18283:6778-6778 7047:6779-7199 7468:7200-8349]:350_7231 *** gi|350419877|ref|XP_003492332.1| PREDICTED: spectrin beta chain-like isoform 2 [Bombus impatiens]	comp102701_c0_seq1	GreenStinkBug_20150105.fasta	265677	1	26	29	46	0.000174	0.218
Nezara viridula_Gut	Mudpit_A1.raw (F005905)	Cluster of len=3435 path=[1:0-712 714:713-1939 1941:1940-3434]:672_3200 *** gi|359843236|gb|AEV89753.1| elongation factor 2 [Schistocerca gregaria] (comp82358_c0_seq1)	Putative translation elongation factor 2 (Fragment) OS=Maconellicoccus hirsutus PE=2 SV=1	A3EY02	TrEMBL_LarvalBugs_20141201.fasta	51768.9	0.84	0	0	6	2.26e-05	0.218
Nezara viridula_Gut	Mudpit_A1.raw (F005905)	Cluster of len=1777 path=[1:0-1776]:1546_323 *** gi|114051866|ref|NP_001040134.1| isocitrate dehydrogenase [Bombyx mori] (comp77147_c0_seq1)	len=1777 path=[1:0-1776]:1546_323 *** gi|114051866|ref|NP_001040134.1| isocitrate dehydrogenase [Bombyx mori]	comp77147_c0_seq1	GreenStinkBug_20150105.fasta	46155.6	1	4	5	5	1.89e-05	0.218
Nezara viridula_Gut	Mudpit_0bb82d7b2d1f1481___L11.raw.-1 (F005982)	Cluster of len=1119 path=[1:0-421 423:422-443 445:444-1118]:55_1119 *** gi|321476661|gb|EFX87621.1| cytoplasmatic actin [Daphnia pulex] (comp91211_c0_seq1)	len=1119 path=[1:0-421 423:422-443 445:444-1118]:55_1119 *** gi|321476661|gb|EFX87621.1| cytoplasmatic actin [Daphnia pulex]	comp91211_c0_seq1	GreenStinkBug_20150105.fasta	39311	0.996	0	0	52	0.000196	0.217
Nezara viridula_Gut	Mudpit_0bb82d7b2d1f1481___L11.raw.-1 (F005982)	Cluster of len=1768 path=[1746:0-462 2209:463-469 2216:470-1767]:234_1274 *** gi|388329778|gb|AFK29278.1| arginine kinase [Anasa tristis] (comp93411_c0_seq1)	Putative creatine kinase OS=Panstrongylus megistus PE=2 SV=1	A0A069DSB2	TrEMBL_LarvalBugs_20141201.fasta	40154	0.122	0	0	5	1.89e-05	0.216
Nezara viridula_Gut	Mudpit_0bb82d7b2d1f1481___L11.raw.-1 (F005982)	Cluster of len=1824 path=[1802:0-1378 3181:1379-1382 3185:1383-1652 3455:1653-1666 3469:1667-1823]:301_1620 *** gi|242017283|ref|XP_002429121.1| tubulin alpha-1 chain [Pediculus humanus corporis] (comp98529_c0_seq1)	len=1824 path=[1802:0-1378 3181:1379-1382 3185:1383-1652 3455:1653-1666 3469:1667-1823]:301_1620 *** gi|242017283|ref|XP_002429121.1| tubulin alpha-1 chain [Pediculus humanus corporis]	comp98529_c0_seq1	GreenStinkBug_20150105.fasta	48795.2	1	0	0	11	4.15e-05	0.216
Nezara viridula_Gut	Mudpit_0bb82d7b2d1f1481___L11.raw.-1 (F005982)	Cluster of len=3629 path=[3607:0-3628]:2484_808 *** gi|332019713|gb|EGI60183.1| 60 kDa heat shock protein, mitochondrial [Acromyrmex echinatior] (comp77801_c0_seq1)	len=3629 path=[3607:0-3628]:2484_808 *** gi|332019713|gb|EGI60183.1| 60 kDa heat shock protein, mitochondrial [Acromyrmex echinatior]	comp77801_c0_seq1	GreenStinkBug_20150105.fasta	59692.6	1	2	3	14	5.28e-05	0.215
Nezara viridula_Gut	Mudpit_0bb82d7b2d1f1481___L11.raw.-1 (F005982)	Cluster of len=1015 path=[993:0-1014]:242_958 *** gi|307095112|gb|ADN29862.1| 40S ribosomal protein S3a [Triatoma matogrossensis] (comp110157_c0_seq1)	40S ribosomal protein S3a OS=Panstrongylus megistus PE=2 SV=1	A0A069DY62,A6YPJ8,E2J7E4,G8JKK4,R4FQ35	TrEMBL_LarvalBugs_20141201.fasta	29657.7	0.999	1	1	6	2.26e-05	0.214
Nezara viridula_Gut	Mudpit_0bb82d7b2d1f1481___L11.raw.-1 (F005982)	Cluster of len=2291 path=[2269:0-1238 3508:1239-1836 4106:1837-2290]:568_2166 *** gi|317046672|ref|YP_004114320.1| chaperonin GroEL [Pantoea sp. At-9b] (comp53523_c0_seq1)	60 kDa chaperonin (Fragment) OS=Enterobacteriaceae bacterium symbiont of Ceroplastes sp. GN=groEL PE=3 SV=1	I6MHN1	TrEMBL_LarvalBugs_20141201.fasta	22282.7	0.185	0	0	8	3.02e-05	0.214
Nezara viridula_Gut	Mudpit_0bb82d7b2d1f1481___L11.raw.-1 (F005982)	Cluster of 40S ribosomal protein S4 OS=Riptortus pedestris PE=2 SV=1 (R4WDI1)	40S ribosomal protein S4 OS=Riptortus pedestris PE=2 SV=1	R4WDI1	TrEMBL_LarvalBugs_20141201.fasta	29349.8	1	3	3	6	2.26e-05	0.213
Nezara viridula_Gut	Mudpit_A1.raw (F005905)	Cluster of len=2218 path=[2196:0-2217]:2123_1800 *** gi|90820024|gb|ABD98769.1| cytochrome c-like protein [Graphocephala atropunctata] (comp110136_c0_seq1)	len=2218 path=[2196:0-2217]:2123_1800 *** gi|90820024|gb|ABD98769.1| cytochrome c-like protein [Graphocephala atropunctata]	comp110136_c0_seq1	GreenStinkBug_20150105.fasta	11744.8	0.841	0	0	2	7.54e-06	0.213
Nezara viridula_Gut	Mudpit_0bb82d7b2d1f1481___L11.raw.-1 (F005982)	Cluster of len=2517 path=[1:0-2516]:2026_176 *** gi|383852218|ref|XP_003701625.1| PREDICTED: transketolase-like protein 2-like isoform 1 [Megachile (comp110374_c0_seq1)	len=2517 path=[1:0-2516]:2026_176 *** gi|383852218|ref|XP_003701625.1| PREDICTED: transketolase-like protein 2-like isoform 1 [Megachile	comp110374_c0_seq1	GreenStinkBug_20150105.fasta	66875.3	1	9	9	9	3.4e-05	0.211
Nezara viridula_Gut	Mudpit_0bb82d7b2d1f1481___L11.raw.-1 (F005982)	Cluster of len=1768 path=[1746:0-462 2209:463-469 2216:470-1767]:234_1274 *** gi|388329778|gb|AFK29278.1| arginine kinase [Anasa tristis] (comp93411_c0_seq1)	Arginine kinase OS=Anasa tristis PE=2 SV=1	I3RSJ3	TrEMBL_LarvalBugs_20141201.fasta	39982.6	0.383	0	0	7	2.64e-05	0.211
Nezara viridula_Gut	Mudpit_A1.raw (F005905)	Cluster of len=2779 path=[1:0-2778]:1690_386 *** gi|121543721|gb|ABM55547.1| putative eukaryotic translation initiation factor 3 subunit 6 (comp82259_c0_seq1)	len=2779 path=[1:0-2778]:1690_386 *** gi|121543721|gb|ABM55547.1| putative eukaryotic translation initiation factor 3 subunit 6	comp82259_c0_seq1	GreenStinkBug_20150105.fasta	50928.1	1	3	3	3	1.13e-05	0.211
Nezara viridula_Gut	Mudpit_A1.raw (F005905)	Cluster of len=3788 path=[17483:0-4 15377:5-10 9171:11-176 9337:177-471 9632:472-500 9661:501-698 9859:699-762 9923:763-1568 17760:1569-1571 10732:1572-1578 10739:1579-1780 10941:1781-1931 11092:1932-1956 11117:1957-2196 11994:2197-3194 18114:3195-3344 18137:3345-3345 13972:3346-3551 18268:3552-3570 14197:3571-3787]:3024_2296 *** gi|383865405|ref|XP_003708164.1| PREDICTED: beta-1,4-N-acetylgalact…	len=3788 path=[17483:0-4 15377:5-10 9171:11-176 9337:177-471 9632:472-500 9661:501-698 9859:699-762 9923:763-1568 17760:1569-1571 10732:1572-1578 10739:1579-1780 10941:1781-1931 11092:1932-1956 11117:1957-2196 11994:2197-3194 18114:3195-3344 18137:3345-3345 13972:3346-3551 18268:3552-3570 14197:3571-3787]:3024_2296 *** gi|383865405|ref|XP_003708164.1| PREDICTED: beta-1,4-N-acetylgalactosaminyltra…	comp109425_c0_seq1,comp109425_c0_seq10,comp109425_c0_seq11,comp109425_c0_seq12,comp109425_c0_seq2,comp109425_c0_seq3,comp109425_c0_seq4,comp109425_c0_seq5,comp109425_c0_seq6,comp109425_c0_seq7,comp109425_c0_seq8,comp109425_c0_seq9	GreenStinkBug_20150105.fasta	28208.1	1	2	2	2	7.54e-06	0.21
Nezara viridula_Gut	Mudpit_0bb82d7b2d1f1481___L11.raw.-1 (F005982)	Cluster of len=2096 path=[14798:0-1701 16503:1702-2094 27258:2095-2095]:245_1654 *** gi|158300147|ref|XP_551775.3| AGAP012407-PA [Anopheles gambiae str. PEST] (comp109238_c3_seq2)	len=2096 path=[14798:0-1701 16503:1702-2094 27258:2095-2095]:245_1654 *** gi|158300147|ref|XP_551775.3| AGAP012407-PA [Anopheles gambiae str. PEST]	comp109238_c3_seq2,comp109238_c3_seq3	GreenStinkBug_20150105.fasta	52457.6	1	6	8	10	3.77e-05	0.209
Nezara viridula_Gut	Mudpit_A1.raw (F005905)	Cluster of len=1245 path=[2592:0-1244]:801_358 *** gi|399227024|gb|AFP36378.1| cofilin [Spodoptera frugiperda] (comp92937_c1_seq1)	len=1245 path=[2592:0-1244]:801_358 *** gi|399227024|gb|AFP36378.1| cofilin [Spodoptera frugiperda]	comp92937_c1_seq1	GreenStinkBug_20150105.fasta	16926.4	1	1	1	3	1.13e-05	0.209
Nezara viridula_Gut	Mudpit_A1.raw (F005905)	Cluster of len=4747 path=[4772:0-1721 6493:1722-4446 9501:4447-4500 9272:4501-4746]:3071_4612 *** gi|383854658|ref|XP_003702837.1| PREDICTED: ATP synthase subunit beta, mitochondrial-like [Megachile (comp99642_c0_seq1)	ATP synthase subunit beta (Fragment) OS=Macrosteles quadripunctulatus PE=2 SV=1	R4J9D0	TrEMBL_LarvalBugs_20141201.fasta	31968.8	0.999	1	1	5	1.89e-05	0.207
Nezara viridula_Gut	Mudpit_A1.raw (F005905)	Cluster of len=1324 path=[1302:0-1323]:290_1246 *** gi|112983906|ref|NP_001036848.1| eukaryotic translation initiation factor 3 subunit H [Bombyx (comp82308_c0_seq1)	len=1324 path=[1302:0-1323]:290_1246 *** gi|112983906|ref|NP_001036848.1| eukaryotic translation initiation factor 3 subunit H [Bombyx	comp82308_c0_seq1	GreenStinkBug_20150105.fasta	36710.2	1	2	2	2	7.54e-06	0.207
Nezara viridula_Gut	Mudpit_A1.raw (F005905)	Cluster of len=567 path=[1:0-566]:189_536 *** gi|125742523|gb|ABN54484.1| putative ribosomal protein S26 [Oncopeltus fasciatus] (comp82204_c0_seq1)	len=567 path=[1:0-566]:189_536 *** gi|125742523|gb|ABN54484.1| putative ribosomal protein S26 [Oncopeltus fasciatus]	comp82204_c0_seq1	GreenStinkBug_20150105.fasta	13318.6	1	1	1	2	7.54e-06	0.207
Nezara viridula_Gut	Mudpit_0bb82d7b2d1f1481___L11.raw.-1 (F005982)	Cluster of len=2918 path=[1:0-1141 1143:1142-2917]:253_1020 *** gi|307180368|gb|EFN68394.1| 14-3-3 protein epsilon [Camponotus floridanus] (comp35796_c0_seq1)	Putative multifunctional chaperone 14-3-3 family OS=Triatoma infestans PE=2 SV=1	A0A023F9I8,A0A069DQV0,R4G8P2	TrEMBL_LarvalBugs_20141201.fasta	28979.8	0.078	0	0	6	2.26e-05	0.205
Nezara viridula_Gut	Mudpit_A1.raw (F005905)	Cluster of len=1768 path=[1746:0-462 2209:463-469 2216:470-1767]:234_1274 *** gi|388329778|gb|AFK29278.1| arginine kinase [Anasa tristis] (comp93411_c0_seq1)	Putative arginine kinase OS=Oncometopia nigricans PE=2 SV=1	Q5XXS7	TrEMBL_LarvalBugs_20141201.fasta	39984.8	0.453	0	0	16	6.03e-05	0.205
Nezara viridula_Gut	Mudpit_A1.raw (F005905)	Cluster of len=5741 path=[1:0-263 12802:264-264 266:265-271 12805:272-501 503:502-503 505:504-2228 2230:2229-5740]:2906_987 *** gi|91077414|ref|XP_975386.1| PREDICTED: similar to conserved hypothetical protein [Tribolium (comp106348_c0_seq1)	Heat shock protein cognate 3 OS=Riptortus pedestris PE=2 SV=1	R4WDB5	TrEMBL_LarvalBugs_20141201.fasta	72234.1	1	3	4	22	8.29e-05	0.204
Nezara viridula_Gut	Mudpit_0bb82d7b2d1f1481___L11.raw.-1 (F005982)	Cluster of len=1015 path=[993:0-1014]:242_958 *** gi|307095112|gb|ADN29862.1| 40S ribosomal protein S3a [Triatoma matogrossensis] (comp110157_c0_seq1)	40S ribosomal protein S3a OS=Riptortus pedestris PE=2 SV=1	R4WR33	TrEMBL_LarvalBugs_20141201.fasta	29713.8	0.277	0	0	4	1.51e-05	0.202
Nezara viridula_Gut	Mudpit_0bb82d7b2d1f1481___L11.raw.-1 (F005982)	Cluster of len=1824 path=[1802:0-1378 3181:1379-1382 3185:1383-1652 3455:1653-1666 3469:1667-1823]:301_1620 *** gi|242017283|ref|XP_002429121.1| tubulin alpha-1 chain [Pediculus humanus corporis] (comp98529_c0_seq1)	Putative tubulin alpha-1 chain OS=Rhodnius prolixus PE=2 SV=1	R4FQD6,T1IDK7	TrEMBL_LarvalBugs_20141201.fasta	49633	0.101	0	0	9	3.4e-05	0.2
Nezara viridula_Gut	Mudpit_A1.raw (F005905)	Cluster of len=1053 path=[1:0-229 231:230-236 238:237-271 273:272-287 289:288-1052]:265_912 *** gi|83755202|gb|ABC46449.1| GST [Lygus lineolaris] (comp92582_c0_seq1)	Glutathionetransferase (Fragment) OS=Riptortus pedestris PE=2 SV=1	R4WUB1	TrEMBL_LarvalBugs_20141201.fasta	16929.7	0.993	1	2	4	1.51e-05	0.2
Nezara viridula_Gut	Mudpit_A1.raw (F005905)	Cluster of len=821 path=[1:0-152 154:153-183 185:184-820]:44_703 *** gi|322797657|gb|EFZ19666.1| hypothetical protein SINV_03768 [Solenopsis invicta] (comp77743_c0_seq1)	len=821 path=[1:0-152 154:153-183 185:184-820]:44_703 *** gi|322797657|gb|EFZ19666.1| hypothetical protein SINV_03768 [Solenopsis invicta]	comp77743_c0_seq1	GreenStinkBug_20150105.fasta	25086.5	1	4	4	4	1.51e-05	0.2
Nezara viridula_Gut	Mudpit_0bb82d7b2d1f1481___L11.raw.-1 (F005982)	Cluster of ADP-ribosylation factor, arf OS=Riptortus pedestris PE=2 SV=1 (R4WIS6)	ACYPI004224 protein OS=Acyrthosiphon pisum GN=ACYPI004224 PE=2 SV=1	C4WSY4,J9JV45	TrEMBL_LarvalBugs_20141201.fasta	20826	0.055	0	0	2	7.55e-06	0.199
Nezara viridula_Gut	Mudpit_A1.raw (F005905)	Cluster of len=2528 path=[1:0-571 573:572-584 586:585-2241 2243:2242-2259 2261:2260-2527]:535_1980 *** gi|332029593|gb|EGI69482.1| 6-phosphogluconate dehydrogenase, decarboxylating [Acromyrmex (comp96396_c0_seq1)	len=2528 path=[1:0-571 573:572-584 586:585-2241 2243:2242-2259 2261:2260-2527]:535_1980 *** gi|332029593|gb|EGI69482.1| 6-phosphogluconate dehydrogenase, decarboxylating [Acromyrmex	comp96396_c0_seq1	GreenStinkBug_20150105.fasta	52550.4	1	5	5	6	2.26e-05	0.199
Nezara viridula_Gut	Mudpit_0bb82d7b2d1f1481___L11.raw.-1 (F005982)	Cluster of len=1884 path=[1:0-1883]:1675_68 *** gi|193666827|ref|XP_001943349.1| PREDICTED: ATP synthase subunit alpha, mitochondrial-like [Acyrthosiphon (comp110139_c0_seq1)	len=1884 path=[1:0-1883]:1675_68 *** gi|193666827|ref|XP_001943349.1| PREDICTED: ATP synthase subunit alpha, mitochondrial-like [Acyrthosiphon	comp110139_c0_seq1	GreenStinkBug_20150105.fasta	58350.3	1	3	3	12	4.53e-05	0.198
Nezara viridula_Gut	Mudpit_A1.raw (F005905)	Cluster of len=1811 path=[1:0-1810]:306_1670 *** gi|383866261|ref|XP_003708589.1| PREDICTED: tubulin alpha chain-like [Megachile rotundata] (comp78466_c0_seq1)	len=1811 path=[1:0-1810]:306_1670 *** gi|383866261|ref|XP_003708589.1| PREDICTED: tubulin alpha chain-like [Megachile rotundata]	comp78466_c0_seq1	GreenStinkBug_20150105.fasta	50955.6	1	2	2	2	7.54e-06	0.196
Nezara viridula_Gut	Mudpit_0bb82d7b2d1f1481___L11.raw.-1 (F005982)	Cluster of len=1539 path=[1517:0-800 2318:801-1538]:148_1473 *** gi|157132376|ref|XP_001656025.1| tubulin beta chain [Aedes aegypti] (comp95929_c0_seq1)	Putative beta-tubulin OS=Rhodnius prolixus PE=2 SV=1	R4FNM0	TrEMBL_LarvalBugs_20141201.fasta	46634.5	0.064	0	0	7	2.64e-05	0.195
Nezara viridula_Gut	Mudpit_A1.raw (F005905)	Cluster of len=2291 path=[2269:0-1238 3508:1239-1836 4106:1837-2290]:568_2166 *** gi|317046672|ref|YP_004114320.1| chaperonin GroEL [Pantoea sp. At-9b] (comp53523_c0_seq1)	60 kDa chaperonin (Fragment) OS=Enterobacteriaceae bacterium symbiont of Ceroplastes sp. GN=groEL PE=3 SV=1	I6MHN1	TrEMBL_LarvalBugs_20141201.fasta	22282.7	0.167	0	0	14	5.28e-05	0.195
Nezara viridula_Gut	Mudpit_A1.raw (F005905)	Cluster of len=6262 path=[1:0-6261]:4040_3174 *** gi|90820034|gb|ABD98774.1| putative mitochondrial ATP synthase gamma-subunit [Graphocephala (comp92811_c0_seq1)	len=6262 path=[1:0-6261]:4040_3174 *** gi|90820034|gb|ABD98774.1| putative mitochondrial ATP synthase gamma-subunit [Graphocephala	comp92811_c0_seq1	GreenStinkBug_20150105.fasta	31900	1	4	5	6	2.26e-05	0.194
Nezara viridula_Gut	Mudpit_A1.raw (F005905)	Cluster of len=1824 path=[1802:0-1378 3181:1379-1382 3185:1383-1652 3455:1653-1666 3469:1667-1823]:301_1620 *** gi|242017283|ref|XP_002429121.1| tubulin alpha-1 chain [Pediculus humanus corporis] (comp98529_c0_seq1)	Putative the tubulin superfamily includes five distinct family OS=Triatoma infestans PE=2 SV=1	A0A023F9I7,A0A069DZ13,R4G8S7,T1HWF2	TrEMBL_LarvalBugs_20141201.fasta	49956.3	0.126	0	0	13	4.9e-05	0.193
Nezara viridula_Gut	Mudpit_0bb82d7b2d1f1481___L11.raw.-1 (F005982)	Cluster of len=5741 path=[1:0-263 12802:264-264 266:265-271 12805:272-501 503:502-503 505:504-2228 2230:2229-5740]:2906_987 *** gi|91077414|ref|XP_975386.1| PREDICTED: similar to conserved hypothetical protein [Tribolium (comp106348_c0_seq1)	len=5741 path=[1:0-263 12802:264-264 266:265-271 12805:272-501 503:502-503 505:504-2228 2230:2229-5740]:2906_987 *** gi|91077414|ref|XP_975386.1| PREDICTED: similar to conserved hypothetical protein [Tribolium	comp106348_c0_seq1	GreenStinkBug_20150105.fasta	70092.3	1	6	7	18	6.79e-05	0.192
Nezara viridula_Gut	Mudpit_0bb82d7b2d1f1481___L11.raw.-1 (F005982)	Cluster of len=778 path=[1:0-777]:227_646 *** gi|289741361|gb|ADD19428.1| ribosomal protein S14b [Glossina morsitans morsitans] (comp110197_c0_seq1)	Putative ribosomal protein S14e OS=Diaphorina citri PE=2 SV=1	Q0PXX5	TrEMBL_LarvalBugs_20141201.fasta	16236	0.275	0	0	3	1.13e-05	0.192
Nezara viridula_Gut	Mudpit_A1.raw (F005905)	Cluster of len=3253 path=[3231:0-3252]:598_2718 *** gi|357628397|gb|EHJ77741.1| hypothetical protein KGM_09131 [Danaus plexippus] (comp37491_c0_seq1)	len=3253 path=[3231:0-3252]:598_2718 *** gi|357628397|gb|EHJ77741.1| hypothetical protein KGM_09131 [Danaus plexippus]	comp37491_c0_seq1	GreenStinkBug_20150105.fasta	80341.9	1	4	4	4	1.51e-05	0.188
Nezara viridula_Gut	Mudpit_A1.raw (F005905)	Cluster of len=2249 path=[8993:0-2248]:2069_717 *** gi|157127973|ref|XP_001661254.1| trifunctional enzyme beta subunit (tp-beta) [Aedes aegypti] (comp108698_c0_seq1)	len=2249 path=[8993:0-2248]:2069_717 *** gi|157127973|ref|XP_001661254.1| trifunctional enzyme beta subunit (tp-beta) [Aedes aegypti]	comp108698_c0_seq1	GreenStinkBug_20150105.fasta	48839.5	1	4	4	6	2.26e-05	0.186
Nezara viridula_Gut	Mudpit_A1.raw (F005905)	Cluster of len=1768 path=[1746:0-462 2209:463-469 2216:470-1767]:234_1274 *** gi|388329778|gb|AFK29278.1| arginine kinase [Anasa tristis] (comp93411_c0_seq1)	Arginine kinase (Fragment) OS=Graphocephala atropunctata PE=2 SV=1	D5LG82	TrEMBL_LarvalBugs_20141201.fasta	27793.6	0.139	0	0	11	4.15e-05	0.186
Nezara viridula_Gut	Mudpit_A1.raw (F005905)	Cluster of len=3435 path=[1:0-712 714:713-1939 1941:1940-3434]:672_3200 *** gi|359843236|gb|AEV89753.1| elongation factor 2 [Schistocerca gregaria] (comp82358_c0_seq1)	Elongation factor (Fragment) OS=Adelphocoris lineolatus PE=2 SV=1	H6WCR9	TrEMBL_LarvalBugs_20141201.fasta	38887.9	0.499	0	0	4	1.51e-05	0.184
Nezara viridula_Gut	Mudpit_A1.raw (F005905)	Cluster of len=2033 path=[1:0-2032]:1602_1 *** gi|398797121|ref|ZP_10556446.1| acetolactate synthase, large subunit, biosynthetic type [Pantoea (comp272548_c0_seq1)	len=2033 path=[1:0-2032]:1602_1 *** gi|398797121|ref|ZP_10556446.1| acetolactate synthase, large subunit, biosynthetic type [Pantoea	comp272548_c0_seq1	GreenStinkBug_20150105.fasta	58719	1	2	2	2	7.54e-06	0.184
Nezara viridula_Gut	Mudpit_A1.raw (F005905)	Cluster of len=2918 path=[2896:0-753 3650:754-885 3782:886-912 3809:913-987 3884:988-999 3896:1000-1023 3920:1024-1103 4000:1104-1145 4042:1146-1192 4089:1193-1222 4119:1223-1327 4224:1328-1370 4267:1371-1402 4299:1403-1448 4345:1449-1485 4382:1486-1515 4412:1516-1524 4421:1525-1644 4541:1645-1728 4625:1729-1752 4649:1753-1833 4730:1834-1857 4754:1858-1907 4804:1908-1932 4829:1933-1938 4835:1939-…	len=2918 path=[2896:0-753 3650:754-885 3782:886-912 3809:913-987 3884:988-999 3896:1000-1023 3920:1024-1103 4000:1104-1145 4042:1146-1192 4089:1193-1222 4119:1223-1327 4224:1328-1370 4267:1371-1402 4299:1403-1448 4345:1449-1485 4382:1486-1515 4412:1516-1524 4421:1525-1644 4541:1645-1728 4625:1729-1752 4649:1753-1833 4730:1834-1857 4754:1858-1907 4804:1908-1932 4829:1933-1938 4835:1939-1956 4853:1…	comp105426_c0_seq1	GreenStinkBug_20150105.fasta	49724.1	1	5	6	6	2.26e-05	0.183
Nezara viridula_Gut	Mudpit_A1.raw (F005905)	Cluster of len=2870 path=[2763:0-724 5543:725-809 3488:810-2869]:1739_771 *** gi|380025479|ref|XP_003696501.1| PREDICTED: annexin-B9-like [Apis florea] (comp58994_c0_seq1)	len=2870 path=[2763:0-724 5543:725-809 3488:810-2869]:1739_771 *** gi|380025479|ref|XP_003696501.1| PREDICTED: annexin-B9-like [Apis florea]	comp58994_c0_seq1	GreenStinkBug_20150105.fasta	36070.8	1	1	1	7	2.64e-05	0.183
Nezara viridula_Gut	Mudpit_0bb82d7b2d1f1481___L11.raw.-1 (F005982)	Cluster of len=2269 path=[2247:0-400 2648:401-718 2966:719-758 3006:759-2268]:340_2007 *** gi|193676231|ref|XP_001943996.1| PREDICTED: NADP-dependent malic enzyme-like [Acyrthosiphon pisum] (comp96283_c0_seq1)	len=2048 path=[5201:0-179 2648:180-497 2966:498-537 3006:538-2047]:185_1786 *** gi|193676231|ref|XP_001943996.1| PREDICTED: NADP-dependent malic enzyme-like [Acyrthosiphon pisum]	comp96283_c0_seq2	GreenStinkBug_20150105.fasta	58719.9	0.296	0	0	11	4.15e-05	0.182
Nezara viridula_Gut	Mudpit_A1.raw (F005905)	Cluster of len=1095 path=[1:0-1094]:218_1048 *** gi|383864671|ref|XP_003707801.1| PREDICTED: clavesin-1-like [Megachile rotundata] (comp58763_c0_seq1)	len=1095 path=[1:0-1094]:218_1048 *** gi|383864671|ref|XP_003707801.1| PREDICTED: clavesin-1-like [Megachile rotundata]	comp58763_c0_seq1	GreenStinkBug_20150105.fasta	31987.3	1	5	6	8	3.02e-05	0.181
Nezara viridula_Gut	Mudpit_0bb82d7b2d1f1481___L11.raw.-1 (F005982)	Cluster of len=5819 path=[12497:0-75 12573:76-437 12938:438-1935 14436:1936-2844 15345:2845-5818]:1912_566 *** gi|389607689|dbj|BAK08877.2| elongation factor 1 alpha [Riptortus pedestris] (comp95765_c0_seq1)	Elongation factor 1 alpha (Fragment) OS=Meitanaphis elongallis GN=EF1a PE=4 SV=1	B8Q6I0	TrEMBL_LarvalBugs_20141201.fasta	29510.9	0.998	1	1	7	2.64e-05	0.18
Nezara viridula_Gut	Mudpit_0bb82d7b2d1f1481___L11.raw.-1 (F005982)	Cluster of len=1768 path=[1746:0-462 2209:463-469 2216:470-1767]:234_1274 *** gi|388329778|gb|AFK29278.1| arginine kinase [Anasa tristis] (comp93411_c0_seq1)	Putative arginine kinase OS=Oncometopia nigricans PE=2 SV=1	Q5XXS7	TrEMBL_LarvalBugs_20141201.fasta	39984.8	0.342	0	0	5	1.89e-05	0.18
Nezara viridula_Gut	Mudpit_A1.raw (F005905)	Cluster of len=1768 path=[1746:0-462 2209:463-469 2216:470-1767]:234_1274 *** gi|388329778|gb|AFK29278.1| arginine kinase [Anasa tristis] (comp93411_c0_seq1)	Arginine kinase OS=Nephotettix cincticeps PE=2 SV=1	T2B9U5	TrEMBL_LarvalBugs_20141201.fasta	40135.8	0.176	0	0	15	5.66e-05	0.18
Nezara viridula_Gut	Mudpit_A1.raw (F005905)	Cluster of len=6539 path=[6542:0-5063 14677:5064-5068 11611:5069-5098 11641:5099-5470 12013:5471-5853 12396:5854-5854 12397:5855-5878 12421:5879-6538]:4488_6320 *** gi|291866|gb|AAA35578.1| ATPase [Homo sapiens] (comp106056_c0_seq1)	V-ATPase (Fragment) OS=Planococcus citri PE=2 SV=1	U3LQF7	TrEMBL_LarvalBugs_20141201.fasta	40190.3	0.209	0	0	8	3.02e-05	0.18
Nezara viridula_Gut	Mudpit_A1.raw (F005905)	Cluster of len=3244 path=[1:0-3243]:257_709 *** gi|29788123|emb|CAD55597.1| troponin C [Lethocerus indicus] (comp94309_c0_seq1)	len=3244 path=[1:0-3243]:257_709 *** gi|29788123|emb|CAD55597.1| troponin C [Lethocerus indicus]	comp94309_c0_seq1	GreenStinkBug_20150105.fasta	17325.5	1	1	1	2	7.54e-06	0.179
Nezara viridula_Gut	Mudpit_A1.raw (F005905)	Cluster of len=2117 path=[4989:0-689 5679:690-713 5703:714-802 5792:803-825 5815:826-1150 6140:1151-1178 20125:1179-1190 6180:1191-1401 6391:1402-1755 10000:1756-2116]:823_2070 *** gi|242019871|ref|XP_002430382.1| ATP-binding cassette subfamily E, member 1 [Pediculus humanus (comp106078_c0_seq1)	len=2567 path=[4569:0-976 5546:977-2566]:570_1814 *** gi|91079744|ref|XP_970506.1| PREDICTED: similar to CG12262 CG12262-PA [Tribolium castaneum] PREDICTED: probable medium-chain specific acyl-CoA dehydrogenase, mitochondrial [Tribolium castaneum]	comp94920_c1_seq1	GreenStinkBug_20150105.fasta	45305.5	1	2	2	5	1.89e-05	0.178
Nezara viridula_Gut	Mudpit_A1.raw (F005905)	Cluster of len=4210 path=[4188:0-2932 7121:2933-3652 7841:3653-3956 8145:3957-3968 8157:3969-4209]:3701_3162 *** gi|170034410|ref|XP_001845067.1| conserved hypothetical protein [Culex quinquefasciatus] (comp95036_c0_seq1)	len=4210 path=[4188:0-2932 7121:2933-3652 7841:3653-3956 8145:3957-3968 8157:3969-4209]:3701_3162 *** gi|170034410|ref|XP_001845067.1| conserved hypothetical protein [Culex quinquefasciatus]	comp95036_c0_seq1	GreenStinkBug_20150105.fasta	20634.4	1	1	1	2	7.54e-06	0.178
Nezara viridula_Gut	Mudpit_A1.raw (F005905)	Cluster of len=1200 path=[1178:0-1199]:246_815 *** gi|264667389|gb|ACY71280.1| ribosomal protein S7 [Chrysomela tremula] (comp99811_c0_seq1)	len=761 path=[1:0-760]:91_663 *** gi|242014985|ref|XP_002428159.1| 40S ribosomal protein S7, putative [Pediculus humanus corporis]	comp110184_c0_seq1	GreenStinkBug_20150105.fasta	22000.8	1	0	0	3	1.13e-05	0.178
Nezara viridula_Gut	Mudpit_0bb82d7b2d1f1481___L11.raw.-1 (F005982)	Cluster of len=5016 path=[1:0-4680 4682:4681-5015]:436_2838 *** gi|307174120|gb|EFN64778.1| Transitional endoplasmic reticulum ATPase TER94 [Camponotus floridanus] (comp82392_c1_seq1)	len=5016 path=[1:0-4680 4682:4681-5015]:436_2838 *** gi|307174120|gb|EFN64778.1| Transitional endoplasmic reticulum ATPase TER94 [Camponotus floridanus]	comp82392_c1_seq1	GreenStinkBug_20150105.fasta	89034.6	1	4	4	12	4.53e-05	0.177
Nezara viridula_Gut	Mudpit_0bb82d7b2d1f1481___L11.raw.-1 (F005982)	Cluster of Ribosomal protein S15Aa OS=Riptortus pedestris PE=2 SV=1 (R4WRH8)	Ribosomal protein S15Aa OS=Riptortus pedestris PE=2 SV=1	R4WRH8	TrEMBL_LarvalBugs_20141201.fasta	14701.8	1	2	2	2	7.55e-06	0.177
Nezara viridula_Gut	Mudpit_0bb82d7b2d1f1481___L11.raw.-1 (F005982)	Cluster of len=1200 path=[1178:0-1199]:246_815 *** gi|264667389|gb|ACY71280.1| ribosomal protein S7 [Chrysomela tremula] (comp99811_c0_seq1)	Ribosomal protein S7 OS=Riptortus pedestris PE=2 SV=1	R4WND1	TrEMBL_LarvalBugs_20141201.fasta	22195	0.076	0	0	2	7.55e-06	0.177
Nezara viridula_Gut	Mudpit_0bb82d7b2d1f1481___L11.raw.-1 (F005982)	Cluster of len=3562 path=[3565:0-3561]:1822_3405 *** gi|332026962|gb|EGI67058.1| T-complex protein 1 subunit theta [Acromyrmex echinatior] (comp92759_c0_seq1)	len=3562 path=[3565:0-3561]:1822_3405 *** gi|332026962|gb|EGI67058.1| T-complex protein 1 subunit theta [Acromyrmex echinatior]	comp92759_c0_seq1	GreenStinkBug_20150105.fasta	57293.8	1	5	5	7	2.64e-05	0.176
Nezara viridula_Gut	Mudpit_A1.raw (F005905)	Cluster of len=3741 path=[3720:0-3369 7091:3370-3740]:2038_2616 *** gi|263173542|gb|ACY69967.1| vesicle coat complex COPII GTPase subunit SAR1 [Cimex lectularius] (comp91922_c0_seq1)	len=3741 path=[3720:0-3369 7091:3370-3740]:2038_2616 *** gi|263173542|gb|ACY69967.1| vesicle coat complex COPII GTPase subunit SAR1 [Cimex lectularius]	comp91922_c0_seq1	GreenStinkBug_20150105.fasta	21709.2	0.95	0	0	2	7.54e-06	0.176
Nezara viridula_Gut	Mudpit_0bb82d7b2d1f1481___L11.raw.-1 (F005982)	Cluster of len=1329 path=[1307:0-351 1659:352-1328]:361_1056 *** gi|365266847|gb|AEW70330.1| 14-3-3 zeta [Camponotus floridanus] (comp58894_c0_seq1)	ACYPI003154 protein OS=Acyrthosiphon pisum GN=ACYPI003154 PE=2 SV=1	C4WXJ3,J9JS66	TrEMBL_LarvalBugs_20141201.fasta	28166.3	0.052	0	0	7	2.64e-05	0.174
Nezara viridula_Gut	Mudpit_0bb82d7b2d1f1481___L11.raw.-1 (F005982)	Cluster of len=2269 path=[2247:0-400 2648:401-718 2966:719-758 3006:759-2268]:340_2007 *** gi|193676231|ref|XP_001943996.1| PREDICTED: NADP-dependent malic enzyme-like [Acyrthosiphon pisum] (comp96283_c0_seq1)	len=2269 path=[2247:0-400 2648:401-718 2966:719-758 3006:759-2268]:340_2007 *** gi|193676231|ref|XP_001943996.1| PREDICTED: NADP-dependent malic enzyme-like [Acyrthosiphon pisum]	comp96283_c0_seq1	GreenStinkBug_20150105.fasta	61114.8	1	0	0	11	4.15e-05	0.174
Nezara viridula_Gut	Mudpit_A1.raw (F005905)	Cluster of len=1119 path=[1:0-421 423:422-443 445:444-1118]:55_1119 *** gi|321476661|gb|EFX87621.1| cytoplasmatic actin [Daphnia pulex] (comp91211_c0_seq1)	Actin 2 OS=Nilaparvata lugens PE=2 SV=1	C9VXS2	TrEMBL_LarvalBugs_20141201.fasta	41863.6	0.053	0	0	40	0.000151	0.173
Nezara viridula_Gut	Mudpit_A1.raw (F005905)	Cluster of len=2963 path=[2410:0-646 5737:647-1472 3057:1473-1474 3059:1475-2962]:2764_1499 *** gi|383860102|ref|XP_003705530.1| PREDICTED: eukaryotic initiation factor 4A-II-like isoform 1 (comp58647_c0_seq1)	len=2963 path=[2410:0-646 5737:647-1472 3057:1473-1474 3059:1475-2962]:2764_1499 *** gi|383860102|ref|XP_003705530.1| PREDICTED: eukaryotic initiation factor 4A-II-like isoform 1	comp58647_c0_seq1,comp58647_c0_seq2	GreenStinkBug_20150105.fasta	47999.5	1	1	1	8	3.02e-05	0.173
Nezara viridula_Gut	Mudpit_A1.raw (F005905)	Cluster of len=1385 path=[1:0-508 510:509-569 571:570-619 621:620-737 739:738-1384]:592_1269 *** gi|344190580|gb|AEM97964.1| 40S ribosomal protein S2, putative [Dipetalogaster maximus] (comp82373_c0_seq1)	len=1385 path=[1:0-508 510:509-569 571:570-619 621:620-737 739:738-1384]:592_1269 *** gi|344190580|gb|AEM97964.1| 40S ribosomal protein S2, putative [Dipetalogaster maximus]	comp82373_c0_seq1	GreenStinkBug_20150105.fasta	24718.8	1	0	0	3	1.13e-05	0.173
Nezara viridula_Gut	Mudpit_0bb82d7b2d1f1481___L11.raw.-1 (F005982)	Cluster of len=1673 path=[7827:0-1606 2589:1607-1609 8965:1610-1612 8966:1613-1615 8967:1616-1618 8968:1619-1621 8969:1622-1624 8970:1625-1627 8971:1628-1630 8972:1631-1633 8973:1634-1636 8974:1637-1639 8975:1640-1642 8976:1643-1645 8977:1646-1648 8978:1649-1651 8979:1652-1654 8980:1655-1657 8981:1658-1660 8982:1661-1663 8983:1664-1666 8984:1667-1669 8985:1670-1672]:427_1353 *** gi|242011990|ref|…	Serine/threonine-protein phosphatase OS=Acyrthosiphon pisum GN=ACYPI000060 PE=2 SV=1	Q1ZZQ4	TrEMBL_LarvalBugs_20141201.fasta	35668.8	0.064	0	0	5	1.89e-05	0.172
Nezara viridula_Gut	Mudpit_0bb82d7b2d1f1481___L11.raw.-1 (F005982)	Cluster of len=5819 path=[12497:0-75 12573:76-437 12938:438-1935 14436:1936-2844 15345:2845-5818]:1912_566 *** gi|389607689|dbj|BAK08877.2| elongation factor 1 alpha [Riptortus pedestris] (comp95765_c0_seq1)	Elongation factor 1 alpha (Fragment) OS=Caricosipha paniculatae GN=EF1-alpha PE=4 SV=1	D9IB07	TrEMBL_LarvalBugs_20141201.fasta	18429.7	0.997	1	1	3	1.13e-05	0.171
Nezara viridula_Gut	Mudpit_A1.raw (F005905)	Cluster of len=10607 path=[68:0-931 23214:932-932 22573:933-1032 1101:1033-1035 1104:1036-1444 23238:1445-1448 1517:1449-1563 1632:1564-1604 21812:1605-1608 21816:1609-1611 1680:1612-1955 2024:1956-2004 2073:2005-2218 2287:2219-2322 2391:2323-3694 3763:3695-3765 3834:3766-5859 5928:5860-5910 5979:5911-10606]:41_5986 *** gi|328702403|ref|XP_001952092.2| PREDICTED: myosin heavy chain, muscle isofor…	Uncharacterized protein OS=Acyrthosiphon pisum GN=LOC100168244 PE=4 SV=2	J9K5P5	TrEMBL_LarvalBugs_20141201.fasta	224557	0.999	0	0	49	0.000185	0.169
Nezara viridula_Gut	Mudpit_0bb82d7b2d1f1481___L11.raw.-1 (F005982)	Cluster of Ribosomal protein LP0 OS=Riptortus pedestris PE=2 SV=1 (R4WHT2)	Ribosomal protein LP0 OS=Riptortus pedestris PE=2 SV=1	R4WHT2	TrEMBL_LarvalBugs_20141201.fasta	34517.2	0.859	0	0	4	1.51e-05	0.168
Nezara viridula_Gut	Mudpit_0bb82d7b2d1f1481___L11.raw.-1 (F005982)	Cluster of len=2250 path=[1:0-2249]:1118_156 *** gi|157123140|ref|XP_001660027.1| transaldolase [Aedes aegypti] (comp35731_c0_seq1)	len=2250 path=[1:0-2249]:1118_156 *** gi|157123140|ref|XP_001660027.1| transaldolase [Aedes aegypti]	comp35731_c0_seq1	GreenStinkBug_20150105.fasta	35713.1	1	4	4	6	2.26e-05	0.168
Nezara viridula_Gut	Mudpit_0bb82d7b2d1f1481___L11.raw.-1 (F005982)	Cluster of len=2291 path=[2269:0-1238 3508:1239-1836 4106:1837-2290]:568_2166 *** gi|317046672|ref|YP_004114320.1| chaperonin GroEL [Pantoea sp. At-9b] (comp53523_c0_seq1)	len=2291 path=[2269:0-1238 3508:1239-1836 4106:1837-2290]:568_2166 *** gi|317046672|ref|YP_004114320.1| chaperonin GroEL [Pantoea sp. At-9b]	comp53523_c0_seq1	GreenStinkBug_20150105.fasta	56433.7	1	0	0	131	0.000494	0.167
Nezara viridula_Gut	Mudpit_0bb82d7b2d1f1481___L11.raw.-1 (F005982)	Cluster of len=2614 path=[2592:0-2613]:2431_809 *** gi|193662206|ref|XP_001946100.1| PREDICTED: non-specific lipid-transfer protein-like [Acyrthosiphon (comp110575_c0_seq1)	len=2614 path=[2592:0-2613]:2431_809 *** gi|193662206|ref|XP_001946100.1| PREDICTED: non-specific lipid-transfer protein-like [Acyrthosiphon	comp110575_c0_seq1	GreenStinkBug_20150105.fasta	59005.2	1	5	6	7	2.64e-05	0.166
Nezara viridula_Gut	Mudpit_0bb82d7b2d1f1481___L11.raw.-1 (F005982)	Cluster of len=2291 path=[2269:0-1238 3508:1239-1836 4106:1837-2290]:568_2166 *** gi|317046672|ref|YP_004114320.1| chaperonin GroEL [Pantoea sp. At-9b] (comp53523_c0_seq1)	60 kDa chaperonin (Fragment) OS=Enterobacteriaceae bacterium symbiont of Antestiopsis thunbergii GN=groEL PE=3 SV=1	X5IXK0	TrEMBL_LarvalBugs_20141201.fasta	56085.7	0.815	0	0	40	0.000151	0.166
Nezara viridula_Gut	Mudpit_0bb82d7b2d1f1481___L11.raw.-1 (F005982)	Cluster of len=3741 path=[3720:0-3369 7091:3370-3740]:2038_2616 *** gi|263173542|gb|ACY69967.1| vesicle coat complex COPII GTPase subunit SAR1 [Cimex lectularius] (comp91922_c0_seq1)	len=3741 path=[3720:0-3369 7091:3370-3740]:2038_2616 *** gi|263173542|gb|ACY69967.1| vesicle coat complex COPII GTPase subunit SAR1 [Cimex lectularius]	comp91922_c0_seq1	GreenStinkBug_20150105.fasta	21709.2	1	1	1	2	7.55e-06	0.166
Nezara viridula_Gut	Mudpit_0bb82d7b2d1f1481___L11.raw.-1 (F005982)	Cluster of Ribosomal protein LP0 OS=Riptortus pedestris PE=2 SV=1 (R4WHT2)	60S acidic ribosomal protein P0 (Fragment) OS=Cimex lectularius PE=2 SV=1	D1FPK9	TrEMBL_LarvalBugs_20141201.fasta	34925.7	0.785	0	0	4	1.51e-05	0.166
Nezara viridula_Gut	Mudpit_0bb82d7b2d1f1481___L11.raw.-1 (F005982)	Cluster of len=4799 path=[6050:0-2276 34972:2277-2294 8345:2295-2660 8711:2661-2680 8731:2681-4079 35473:4080-4798]:249_1697 *** gi|193652450|ref|XP_001949031.1| PREDICTED: succinate-semialdehyde dehydrogenase, mitochondrial-like (comp107423_c0_seq3)	len=4799 path=[6050:0-2276 34972:2277-2294 8345:2295-2660 8711:2661-2680 8731:2681-4079 35473:4080-4798]:249_1697 *** gi|193652450|ref|XP_001949031.1| PREDICTED: succinate-semialdehyde dehydrogenase, mitochondrial-like	comp107423_c0_seq3	GreenStinkBug_20150105.fasta	52117.4	1	5	5	6	2.26e-05	0.166
Nezara viridula_Gut	Mudpit_A1.raw (F005905)	Cluster of len=4799 path=[6050:0-2276 34972:2277-2294 8345:2295-2660 8711:2661-2680 8731:2681-4079 35473:4080-4798]:249_1697 *** gi|193652450|ref|XP_001949031.1| PREDICTED: succinate-semialdehyde dehydrogenase, mitochondrial-like (comp107423_c0_seq3)	len=4799 path=[6050:0-2276 34972:2277-2294 8345:2295-2660 8711:2661-2680 8731:2681-4079 35473:4080-4798]:249_1697 *** gi|193652450|ref|XP_001949031.1| PREDICTED: succinate-semialdehyde dehydrogenase, mitochondrial-like	comp107423_c0_seq3	GreenStinkBug_20150105.fasta	52117.4	1	3	3	3	1.13e-05	0.164
Nezara viridula_Gut	Mudpit_0bb82d7b2d1f1481___L11.raw.-1 (F005982)	Cluster of Ribosomal protein S16 OS=Riptortus pedestris PE=2 SV=1 (R4WE25)	Ribosomal protein S16 OS=Riptortus pedestris PE=2 SV=1	R4WE25	TrEMBL_LarvalBugs_20141201.fasta	17474.8	0.999	1	1	3	1.13e-05	0.163
Nezara viridula_Gut	Mudpit_A1.raw (F005905)	Cluster of len=2627 path=[6724:0-98 6823:99-117 50033:118-372 7097:373-560 7285:561-769 22037:770-1040 50544:1041-1050 22319:1051-1066 22335:1067-1498 22767:1499-1895 23164:1896-1923 23192:1924-1937 23206:1938-2009 34380:2010-2015 23284:2016-2036 23305:2037-2251 23520:2252-2288 18512:2289-2299 18523:2300-2330 50931:2331-2343 50944:2344-2365 51301:2366-2373 29453:2374-2379 51002:2380-2434 29236:24…	len=2627 path=[6724:0-98 6823:99-117 50033:118-372 7097:373-560 7285:561-769 22037:770-1040 50544:1041-1050 22319:1051-1066 22335:1067-1498 22767:1499-1895 23164:1896-1923 23192:1924-1937 23206:1938-2009 34380:2010-2015 23284:2016-2036 23305:2037-2251 23520:2252-2288 18512:2289-2299 18523:2300-2330 50931:2331-2343 50944:2344-2365 51301:2366-2373 29453:2374-2379 51002:2380-2434 29236:2435-2455 257…	comp105295_c4_seq10,comp105295_c4_seq12,comp105295_c4_seq16	GreenStinkBug_20150105.fasta	32552.2	0.993	0	0	5	1.89e-05	0.163
Nezara viridula_Gut	Mudpit_A1.raw (F005905)	Cluster of len=2627 path=[6724:0-98 6823:99-117 50033:118-372 7097:373-560 7285:561-769 22037:770-1040 50544:1041-1050 22319:1051-1066 22335:1067-1498 22767:1499-1895 23164:1896-1923 23192:1924-1937 23206:1938-2009 34380:2010-2015 23284:2016-2036 23305:2037-2251 23520:2252-2288 18512:2289-2299 18523:2300-2330 50931:2331-2343 50944:2344-2365 51301:2366-2373 29453:2374-2379 51002:2380-2434 29236:24…	len=2725 path=[6724:0-98 6823:99-117 50033:118-372 7097:373-560 7285:561-769 50403:770-770 26567:771-848 22037:849-1119 50544:1120-1129 22319:1130-1145 22335:1146-1577 22767:1578-1974 23164:1975-2002 23192:2003-2016 23206:2017-2088 34380:2089-2094 23284:2095-2115 23305:2116-2330 23520:2331-2367 18512:2368-2378 18523:2379-2409 50931:2410-2422 50944:2423-2444 51301:2445-2452 29453:2453-2458 51002:2…	comp105295_c4_seq13,comp105295_c4_seq4,comp105295_c4_seq9	GreenStinkBug_20150105.fasta	32747.2	0.499	0	0	5	1.89e-05	0.163
Nezara viridula_Gut	Mudpit_0bb82d7b2d1f1481___L11.raw.-1 (F005982)	Cluster of len=5819 path=[12497:0-75 12573:76-437 12938:438-1935 14436:1936-2844 15345:2845-5818]:1912_566 *** gi|389607689|dbj|BAK08877.2| elongation factor 1 alpha [Riptortus pedestris] (comp95765_c0_seq1)	Elongation factor 1-alpha (Fragment) OS=Cinara cuneomaculata GN=ef1-alpha PE=4 SV=1	A0A059UPN8	TrEMBL_LarvalBugs_20141201.fasta	19544.4	0.189	0	0	4	1.51e-05	0.161
Nezara viridula_Gut	Mudpit_0bb82d7b2d1f1481___L11.raw.-1 (F005982)	Cluster of len=5819 path=[12497:0-75 12573:76-437 12938:438-1935 14436:1936-2844 15345:2845-5818]:1912_566 *** gi|389607689|dbj|BAK08877.2| elongation factor 1 alpha [Riptortus pedestris] (comp95765_c0_seq1)	Elongation factor 1-alpha (Fragment) OS=Cinara pilicornis GN=ef1-alpha PE=4 SV=1	A0A059UPP4	TrEMBL_LarvalBugs_20141201.fasta	19459	0.07	0	0	4	1.51e-05	0.161
Nezara viridula_Gut	Mudpit_A1.raw (F005905)	Cluster of len=10607 path=[68:0-931 23214:932-932 22573:933-1032 1101:1033-1035 1104:1036-1444 23238:1445-1448 1517:1449-1563 1632:1564-1604 21812:1605-1608 21816:1609-1611 1680:1612-1955 2024:1956-2004 2073:2005-2218 2287:2219-2322 2391:2323-3694 3763:3695-3765 3834:3766-5859 5928:5860-5910 5979:5911-10606]:41_5986 *** gi|328702403|ref|XP_001952092.2| PREDICTED: myosin heavy chain, muscle isofor…	Putative myosin heavy chain (Fragment) OS=Maconellicoccus hirsutus PE=2 SV=1	A3EY00	TrEMBL_LarvalBugs_20141201.fasta	26543.8	0.219	0	0	6	2.26e-05	0.161
Nezara viridula_Gut	Mudpit_A1.raw (F005905)	Cluster of len=1824 path=[1802:0-1378 3181:1379-1382 3185:1383-1652 3455:1653-1666 3469:1667-1823]:301_1620 *** gi|242017283|ref|XP_002429121.1| tubulin alpha-1 chain [Pediculus humanus corporis] (comp98529_c0_seq1)	Uncharacterized protein OS=Acyrthosiphon pisum GN=LOC100159694 PE=3 SV=2	J9K1X1	TrEMBL_LarvalBugs_20141201.fasta	49934.4	0.069	0	0	10	3.77e-05	0.16
Nezara viridula_Gut	Mudpit_0bb82d7b2d1f1481___L11.raw.-1 (F005982)	Cluster of len=1150 path=[1:0-1149]:349_1044 *** gi|91079210|ref|XP_966588.1| PREDICTED: similar to AGAP006456-PA [Tribolium castaneum] (comp35917_c0_seq1)	len=1150 path=[1:0-1149]:349_1044 *** gi|91079210|ref|XP_966588.1| PREDICTED: similar to AGAP006456-PA [Tribolium castaneum]	comp35917_c0_seq1	GreenStinkBug_20150105.fasta	27187.3	1	1	2	4	1.51e-05	0.159
Nezara viridula_Gut	Mudpit_0bb82d7b2d1f1481___L11.raw.-1 (F005982)	Cluster of len=5819 path=[12497:0-75 12573:76-437 12938:438-1935 14436:1936-2844 15345:2845-5818]:1912_566 *** gi|389607689|dbj|BAK08877.2| elongation factor 1 alpha [Riptortus pedestris] (comp95765_c0_seq1)	Elongation factor 1-alpha (Fragment) OS=Cinara sp. 3017 GN=ef1-alpha PE=4 SV=1	A0A059UNA0	TrEMBL_LarvalBugs_20141201.fasta	20259.1	0.154	0	0	4	1.51e-05	0.156
Nezara viridula_Gut	Mudpit_0bb82d7b2d1f1481___L11.raw.-1 (F005982)	Cluster of len=3914 path=[3892:0-3726 8617:3727-3736 7629:3737-3753 7646:3754-3913]:508_1389 *** gi|91078322|ref|XP_972953.1| PREDICTED: similar to pyridoxal kinase [Tribolium castaneum] (comp99791_c0_seq1)	len=3914 path=[3892:0-3726 8617:3727-3736 7629:3737-3753 7646:3754-3913]:508_1389 *** gi|91078322|ref|XP_972953.1| PREDICTED: similar to pyridoxal kinase [Tribolium castaneum]	comp99791_c0_seq1	GreenStinkBug_20150105.fasta	32324.6	1	3	3	3	1.13e-05	0.156
Nezara viridula_Gut	Mudpit_0bb82d7b2d1f1481___L11.raw.-1 (F005982)	Cluster of len=2114 path=[2092:0-717 2810:718-1244 3337:1245-1254 3347:1255-2113]:272_1843 *** gi|347968503|ref|XP_312160.4| AGAP002762-PA [Anopheles gambiae str. PEST] (comp101399_c0_seq1)	len=2114 path=[2092:0-717 2810:718-1244 3337:1245-1254 3347:1255-2113]:272_1843 *** gi|347968503|ref|XP_312160.4| AGAP002762-PA [Anopheles gambiae str. PEST]	comp101399_c0_seq1	GreenStinkBug_20150105.fasta	57316.8	1	3	4	8	3.02e-05	0.156
Nezara viridula_Gut	Mudpit_A1.raw (F005905)	Cluster of len=1699 path=[1:0-648 650:649-649 651:650-673 675:674-906 4908:907-912 914:913-913 915:914-931 933:932-1337 1339:1338-1365 1367:1366-1698]:237_1235 *** gi|321460290|gb|EFX71334.1| cytosolic malate dehydrogenase [Daphnia pulex] (comp104718_c0_seq1)	len=1699 path=[1:0-648 650:649-649 651:650-673 675:674-906 4908:907-912 914:913-913 915:914-931 933:932-1337 1339:1338-1365 1367:1366-1698]:237_1235 *** gi|321460290|gb|EFX71334.1| cytosolic malate dehydrogenase [Daphnia pulex]	comp104718_c0_seq1	GreenStinkBug_20150105.fasta	35701.9	1	4	4	4	1.51e-05	0.156
Nezara viridula_Gut	Mudpit_0bb82d7b2d1f1481___L11.raw.-1 (F005982)	Cluster of len=1768 path=[1746:0-462 2209:463-469 2216:470-1767]:234_1274 *** gi|388329778|gb|AFK29278.1| arginine kinase [Anasa tristis] (comp93411_c0_seq1)	Arginine kinase OS=Nephotettix cincticeps PE=2 SV=1	T2B9U5	TrEMBL_LarvalBugs_20141201.fasta	40135.8	0.252	0	0	4	1.51e-05	0.154
Nezara viridula_Gut	Mudpit_0bb82d7b2d1f1481___L11.raw.-1 (F005982)	Cluster of len=5819 path=[12497:0-75 12573:76-437 12938:438-1935 14436:1936-2844 15345:2845-5818]:1912_566 *** gi|389607689|dbj|BAK08877.2| elongation factor 1 alpha [Riptortus pedestris] (comp95765_c0_seq1)	Elongation factor 1 alpha (Fragment) OS=Meitanaphis flavogallis GN=EF1a PE=4 SV=1	B8Q6H5	TrEMBL_LarvalBugs_20141201.fasta	29121.3	0.051	0	0	8	3.02e-05	0.152
Nezara viridula_Gut	Mudpit_0bb82d7b2d1f1481___L11.raw.-1 (F005982)	Cluster of len=2738 path=[1:0-498 500:499-500 502:501-553 555:554-565 567:566-590 5712:591-641 643:642-1122 1124:1123-1132 1134:1133-2737]:882_2573 *** gi|157106544|ref|XP_001649370.1| 2-hydroxyphytanoyl-coa lyase [Aedes aegypti] (comp102666_c0_seq1)	len=2738 path=[1:0-498 500:499-500 502:501-553 555:554-565 567:566-590 5712:591-641 643:642-1122 1124:1123-1132 1134:1133-2737]:882_2573 *** gi|157106544|ref|XP_001649370.1| 2-hydroxyphytanoyl-coa lyase [Aedes aegypti]	comp102666_c0_seq1	GreenStinkBug_20150105.fasta	61443.1	1	5	7	7	2.64e-05	0.152
Nezara viridula_Gut	Mudpit_0bb82d7b2d1f1481___L11.raw.-1 (F005982)	Cluster of Uncharacterized protein OS=Acyrthosiphon pisum GN=LOC100168099 PE=4 SV=2 (J9KAN2)	len=4080 path=[8771:0-169 8941:170-227 4565:228-1530 5901:1531-3194 7566:3195-3309 7682:3310-4079]:211_1923 *** gi|328697842|ref|XP_001942978.2| PREDICTED: moesin/ezrin/radixin homolog 1-like [Acyrthosiphon	comp97182_c0_seq1	GreenStinkBug_20150105.fasta	67463.6	1	0	0	8	3.02e-05	0.151
Nezara viridula_Gut	Mudpit_0bb82d7b2d1f1481___L11.raw.-1 (F005982)	Cluster of len=5819 path=[12497:0-75 12573:76-437 12938:438-1935 14436:1936-2844 15345:2845-5818]:1912_566 *** gi|389607689|dbj|BAK08877.2| elongation factor 1 alpha [Riptortus pedestris] (comp95765_c0_seq1)	Elongation factor 1 alpha (Fragment) OS=Meitanaphis microgallis GN=EF1a PE=4 SV=1	B8Q6H6	TrEMBL_LarvalBugs_20141201.fasta	29521.8	0.073	0	0	8	3.02e-05	0.15
Nezara viridula_Gut	Mudpit_0bb82d7b2d1f1481___L11.raw.-1 (F005982)	Cluster of len=1768 path=[1746:0-462 2209:463-469 2216:470-1767]:234_1274 *** gi|388329778|gb|AFK29278.1| arginine kinase [Anasa tristis] (comp93411_c0_seq1)	Arginine kinase (Fragment) OS=Graphocephala atropunctata PE=2 SV=1	D5LG82	TrEMBL_LarvalBugs_20141201.fasta	27793.6	0.137	0	0	3	1.13e-05	0.15
Nezara viridula_Gut	Mudpit_0bb82d7b2d1f1481___L11.raw.-1 (F005982)	Cluster of len=5819 path=[12497:0-75 12573:76-437 12938:438-1935 14436:1936-2844 15345:2845-5818]:1912_566 *** gi|389607689|dbj|BAK08877.2| elongation factor 1 alpha [Riptortus pedestris] (comp95765_c0_seq1)	Elongation factor 1 alpha (Fragment) OS=Nuculaspis californica GN=EF1a PE=4 SV=1	E0WYM2,Q3YBH2,Q3YBI3	TrEMBL_LarvalBugs_20141201.fasta	25415.2	0.997	1	2	5	1.89e-05	0.149
Nezara viridula_Gut	Mudpit_0bb82d7b2d1f1481___L11.raw.-1 (F005982)	Cluster of Uncharacterized protein OS=Acyrthosiphon pisum GN=LOC100168099 PE=4 SV=2 (J9KAN2)	len=4235 path=[4215:0-349 4565:350-1652 5868:1653-1685 5901:1686-3349 7566:3350-3464 7682:3465-4234]:345_2078 *** gi|328697842|ref|XP_001942978.2| PREDICTED: moesin/ezrin/radixin homolog 1-like [Acyrthosiphon	comp97182_c0_seq2	GreenStinkBug_20150105.fasta	68460.6	0.999	0	0	8	3.02e-05	0.149
Nezara viridula_Gut	Mudpit_0bb82d7b2d1f1481___L11.raw.-1 (F005982)	Cluster of len=2994 path=[2977:0-566 3544:567-570 3548:571-624 3602:625-676 3654:677-699 3677:700-723 3703:724-1005 3985:1006-1309 4290:1310-1412 4395:1413-2993]:2662_2138 *** gi|307212581|gb|EFN88296.1| Protein-tyrosine phosphatase mitochondrial 1-like protein [Harpegnathos (comp102398_c0_seq1)	len=2994 path=[2977:0-566 3544:567-570 3548:571-624 3602:625-676 3654:677-699 3677:700-723 3703:724-1005 3985:1006-1309 4290:1310-1412 4395:1413-2993]:2662_2138 *** gi|307212581|gb|EFN88296.1| Protein-tyrosine phosphatase mitochondrial 1-like protein [Harpegnathos	comp102398_c0_seq1,comp102398_c0_seq2,comp102398_c0_seq3	GreenStinkBug_20150105.fasta	20727.9	1	2	2	2	7.55e-06	0.149
Nezara viridula_Gut	Mudpit_0bb82d7b2d1f1481___L11.raw.-1 (F005982)	Cluster of len=2937 path=[1:0-367 370:368-2438 5854:2439-2463 2466:2464-2936]:2799_1474 *** gi|242025420|ref|XP_002433122.1| Rab GDP dissociation inhibitor alpha, putative [Pediculus humanus (comp101317_c0_seq1)	Rab gdp-dissociation inhibitor OS=Riptortus pedestris PE=2 SV=1	R4WE19	TrEMBL_LarvalBugs_20141201.fasta	49980.8	0.107	0	0	4	1.51e-05	0.149
Nezara viridula_Gut	Mudpit_A1.raw (F005905)	Cluster of len=2963 path=[1:0-722 724:723-747 749:748-1951 1953:1952-1960 1962:1961-2962]:1893_481 *** gi|393692793|gb|AFN11665.1| vacuolar ATPase subunit H [Locusta migratoria manilensis] (comp97687_c0_seq1)	len=2963 path=[1:0-722 724:723-747 749:748-1951 1953:1952-1960 1962:1961-2962]:1893_481 *** gi|393692793|gb|AFN11665.1| vacuolar ATPase subunit H [Locusta migratoria manilensis]	comp97687_c0_seq1	GreenStinkBug_20150105.fasta	54513.5	1	1	1	7	2.64e-05	0.149
Nezara viridula_Gut	Mudpit_A1.raw (F005905)	Cluster of len=2408 path=[1:0-228 231:229-416 419:417-1035 4800:1036-1159 1162:1160-1767 1772:1768-2407]:1621_560 *** gi|341575560|gb|AEK80437.1| G-protein alpha q subunit [Lygus hesperus] (comp96982_c0_seq1)	len=2408 path=[1:0-228 231:229-416 419:417-1035 1038:1036-1094 1097:1095-1117 1120:1118-1159 1162:1160-1767 1772:1768-2407]:1621_560 *** gi|383854030|ref|XP_003702525.1| PREDICTED: guanine nucleotide-binding protein G(q) subunit alpha-like	comp96982_c0_seq2	GreenStinkBug_20150105.fasta	41672.9	0.921	0	0	2	7.54e-06	0.147
Nezara viridula_Gut	Mudpit_A1.raw (F005905)	Cluster of len=2408 path=[1:0-228 231:229-416 419:417-1035 4800:1036-1159 1162:1160-1767 1772:1768-2407]:1621_560 *** gi|341575560|gb|AEK80437.1| G-protein alpha q subunit [Lygus hesperus] (comp96982_c0_seq1)	len=2408 path=[1:0-228 231:229-416 419:417-1035 4800:1036-1159 1162:1160-1767 1772:1768-2407]:1621_560 *** gi|341575560|gb|AEK80437.1| G-protein alpha q subunit [Lygus hesperus]	comp96982_c0_seq1	GreenStinkBug_20150105.fasta	41741.8	0.959	0	0	2	7.54e-06	0.147
Nezara viridula_Gut	Mudpit_0bb82d7b2d1f1481___L11.raw.-1 (F005982)	Cluster of 60 kDa chaperonin (Fragment) OS=bacterium endosymbiont of Ischnodemus sabuleti GN=groEL PE=3 SV=1 (I0J2M3)	60 kDa chaperonin (Fragment) OS=bacterium endosymbiont of Ischnodemus sabuleti GN=groEL PE=3 SV=1	I0J2M3	TrEMBL_LarvalBugs_20141201.fasta	33096.8	1	2	3	5	1.89e-05	0.146
Nezara viridula_Gut	Mudpit_A1.raw (F005905)	Cluster of len=1167 path=[1:0-311 26607:312-325 327:326-372 374:373-396 398:397-412 414:413-1166]:393_1091 *** gi|70909551|emb|CAJ17197.1| ribosomal protein S3e [Scarabaeus laticollis] (comp108305_c0_seq1)	len=1167 path=[1:0-311 26607:312-325 327:326-372 374:373-396 398:397-412 414:413-1166]:393_1091 *** gi|70909551|emb|CAJ17197.1| ribosomal protein S3e [Scarabaeus laticollis]	comp108305_c0_seq1	GreenStinkBug_20150105.fasta	25788.4	1	0	0	5	1.89e-05	0.146
Nezara viridula_Gut	Mudpit_A1.raw (F005905)	Cluster of len=721 path=[1:0-720]:214_666 *** gi|70909531|emb|CAJ17188.1| ribosomal protein S13e [Georissus sp. APV-2005] (comp110229_c0_seq1)	len=721 path=[1:0-720]:214_666 *** gi|70909531|emb|CAJ17188.1| ribosomal protein S13e [Georissus sp. APV-2005]	comp110229_c0_seq1	GreenStinkBug_20150105.fasta	17109.2	1	2	2	2	7.54e-06	0.146
Nezara viridula_Gut	Mudpit_A1.raw (F005905)	Cluster of len=4943 path=[9588:0-1245 10834:1246-1265 10854:1266-1933 11530:1934-2105 11702:2106-2118 23569:2119-2301 11898:2302-2311 23694:2312-3502 13099:3503-4373 13970:4374-4380 13977:4381-4412 24066:4413-4413 24067:4414-4417 24071:4418-4942]:4380_2596 *** gi|91086147|ref|XP_969343.1| PREDICTED: similar to CG1972 CG1972-PA [Tribolium castaneum] (comp109604_c2_seq1)	len=4943 path=[9588:0-1245 10834:1246-1265 10854:1266-1933 11530:1934-2105 11702:2106-2118 23569:2119-2301 11898:2302-2311 23694:2312-3502 13099:3503-4373 13970:4374-4380 13977:4381-4412 24066:4413-4413 24067:4414-4417 24071:4418-4942]:4380_2596 *** gi|91086147|ref|XP_969343.1| PREDICTED: similar to CG1972 CG1972-PA [Tribolium castaneum]	comp109604_c2_seq1	GreenStinkBug_20150105.fasta	66869.8	1	2	2	2	7.54e-06	0.146
Nezara viridula_Gut	Mudpit_0bb82d7b2d1f1481___L11.raw.-1 (F005982)	Cluster of len=5819 path=[12497:0-75 12573:76-437 12938:438-1935 14436:1936-2844 15345:2845-5818]:1912_566 *** gi|389607689|dbj|BAK08877.2| elongation factor 1 alpha [Riptortus pedestris] (comp95765_c0_seq1)	Elongation factor 1-alpha (Fragment) OS=Mollitrichosiphum nigrofasciatum GN=ef1a PE=4 SV=1	J7LE97	TrEMBL_LarvalBugs_20141201.fasta	31064.8	0.136	0	0	8	3.02e-05	0.143
Nezara viridula_Gut	Mudpit_0bb82d7b2d1f1481___L11.raw.-1 (F005982)	Cluster of len=1539 path=[1517:0-800 2318:801-1538]:148_1473 *** gi|157132376|ref|XP_001656025.1| tubulin beta chain [Aedes aegypti] (comp95929_c0_seq1)	Tubulin OS=Laodelphax striatella PE=2 SV=1	G1C2J2	TrEMBL_LarvalBugs_20141201.fasta	49893.5	0.441	0	0	8	3.02e-05	0.143
Nezara viridula_Gut	Mudpit_0bb82d7b2d1f1481___L11.raw.-1 (F005982)	Cluster of len=5741 path=[1:0-263 12802:264-264 266:265-271 12805:272-501 503:502-503 505:504-2228 2230:2229-5740]:2906_987 *** gi|91077414|ref|XP_975386.1| PREDICTED: similar to conserved hypothetical protein [Tribolium (comp106348_c0_seq1)	len=2699 path=[2677:0-2698]:104_1924 *** gi|398797086|ref|ZP_10556411.1| chaperone protein DnaK [Pantoea sp. GM01]	comp298530_c0_seq1	GreenStinkBug_20150105.fasta	66118.1	1	4	4	11	4.15e-05	0.143
Nezara viridula_Gut	Mudpit_0bb82d7b2d1f1481___L11.raw.-1 (F005982)	Cluster of len=5819 path=[12497:0-75 12573:76-437 12938:438-1935 14436:1936-2844 15345:2845-5818]:1912_566 *** gi|389607689|dbj|BAK08877.2| elongation factor 1 alpha [Riptortus pedestris] (comp95765_c0_seq1)	Elongation factor 1a (Fragment) OS=Nurudea yanoniella GN=EF1a PE=4 SV=1	U3MLC1	TrEMBL_LarvalBugs_20141201.fasta	31216	0.148	0	0	8	3.02e-05	0.142
Nezara viridula_Gut	Mudpit_0bb82d7b2d1f1481___L11.raw.-1 (F005982)	Cluster of len=5819 path=[12497:0-75 12573:76-437 12938:438-1935 14436:1936-2844 15345:2845-5818]:1912_566 *** gi|389607689|dbj|BAK08877.2| elongation factor 1 alpha [Riptortus pedestris] (comp95765_c0_seq1)	Elongation factor 1 alpha (Fragment) OS=Macrosiphum albifrons GN=EF1a PE=4 SV=1	Q2QKZ3	TrEMBL_LarvalBugs_20141201.fasta	31160.3	0.389	0	0	8	3.02e-05	0.142
Nezara viridula_Gut	Mudpit_0bb82d7b2d1f1481___L11.raw.-1 (F005982)	Cluster of len=894 path=[12255:0-706 12962:707-893]:689_114 *** gi|383859130|ref|XP_003705050.1| PREDICTED: nascent polypeptide-associated complex subunit alpha-like (comp109448_c2_seq1)	Putative transcription factor OS=Panstrongylus megistus PE=2 SV=1	A0A069DWV5,R4FN21,T1IDE0	TrEMBL_LarvalBugs_20141201.fasta	21010.7	0.102	0	0	2	7.55e-06	0.141
Nezara viridula_Gut	Mudpit_A1.raw (F005905)	Cluster of len=861 path=[1:0-260 262:261-279 281:280-860]:215_811 *** gi|110671422|gb|ABG81962.1| putative S5e ribosomal protein [Diaphorina citri] (comp35893_c1_seq1)	len=861 path=[1:0-260 262:261-279 281:280-860]:215_811 *** gi|110671422|gb|ABG81962.1| putative S5e ribosomal protein [Diaphorina citri]	comp35893_c1_seq1	GreenStinkBug_20150105.fasta	22154.2	0.999	0	0	2	7.54e-06	0.141
Nezara viridula_Gut	Mudpit_0bb82d7b2d1f1481___L11.raw.-1 (F005982)	Cluster of len=5819 path=[12497:0-75 12573:76-437 12938:438-1935 14436:1936-2844 15345:2845-5818]:1912_566 *** gi|389607689|dbj|BAK08877.2| elongation factor 1 alpha [Riptortus pedestris] (comp95765_c0_seq1)	Elongation factor 1 alpha (Fragment) OS=Lachnus tropicalis PE=4 SV=1	Q9U9M3	TrEMBL_LarvalBugs_20141201.fasta	31958.5	0.06	0	0	8	3.02e-05	0.139
Nezara viridula_Gut	Mudpit_0bb82d7b2d1f1481___L11.raw.-1 (F005982)	Cluster of len=5819 path=[12497:0-75 12573:76-437 12938:438-1935 14436:1936-2844 15345:2845-5818]:1912_566 *** gi|389607689|dbj|BAK08877.2| elongation factor 1 alpha [Riptortus pedestris] (comp95765_c0_seq1)	Elongation factor 1 alpha (Fragment) OS=Sipha flava PE=4 SV=1	C5E7H8	TrEMBL_LarvalBugs_20141201.fasta	32095.8	0.171	0	0	8	3.02e-05	0.138
Nezara viridula_Gut	Mudpit_0bb82d7b2d1f1481___L11.raw.-1 (F005982)	Cluster of len=3785 path=[3763:0-2514 6278:2515-3784]:2944_3684 *** gi|307095114|gb|ADN29863.1| proteasome subunit alpha type 6 [Triatoma matogrossensis] (comp96495_c0_seq1)	len=3785 path=[3763:0-2514 6278:2515-3784]:2944_3684 *** gi|307095114|gb|ADN29863.1| proteasome subunit alpha type 6 [Triatoma matogrossensis]	comp96495_c0_seq1	GreenStinkBug_20150105.fasta	27443.2	1	2	2	3	1.13e-05	0.138
Nezara viridula_Gut	Mudpit_A1.raw (F005905)	Cluster of len=843 path=[829:0-494 1324:495-842]:624_256 *** gi|91091768|ref|XP_969459.1| PREDICTED: similar to CG1458 CG1458-PA [Tribolium castaneum] (comp35818_c0_seq1)	len=843 path=[829:0-494 1324:495-842]:624_256 *** gi|91091768|ref|XP_969459.1| PREDICTED: similar to CG1458 CG1458-PA [Tribolium castaneum]	comp35818_c0_seq1	GreenStinkBug_20150105.fasta	13783.3	1	2	3	5	1.89e-05	0.138
Nezara viridula_Gut	Mudpit_0bb82d7b2d1f1481___L11.raw.-1 (F005982)	Cluster of len=5819 path=[12497:0-75 12573:76-437 12938:438-1935 14436:1936-2844 15345:2845-5818]:1912_566 *** gi|389607689|dbj|BAK08877.2| elongation factor 1 alpha [Riptortus pedestris] (comp95765_c0_seq1)	Elongation factor 1 alpha (Fragment) OS=Stomaphis graffii PE=4 SV=1	Q9U9M0	TrEMBL_LarvalBugs_20141201.fasta	32509.3	0.108	0	0	8	3.02e-05	0.137
Nezara viridula_Gut	Mudpit_0bb82d7b2d1f1481___L11.raw.-1 (F005982)	Cluster of Ribosomal protein LP0 OS=Riptortus pedestris PE=2 SV=1 (R4WHT2)	Putative ribosomal protein P0 OS=Maconellicoccus hirsutus PE=2 SV=1	A2I3U3	TrEMBL_LarvalBugs_20141201.fasta	34619.6	0.32	0	0	3	1.13e-05	0.136
Nezara viridula_Gut	Mudpit_0bb82d7b2d1f1481___L11.raw.-1 (F005982)	Cluster of len=5819 path=[12497:0-75 12573:76-437 12938:438-1935 14436:1936-2844 15345:2845-5818]:1912_566 *** gi|389607689|dbj|BAK08877.2| elongation factor 1 alpha [Riptortus pedestris] (comp95765_c0_seq1)	Elongation factor 1 alpha (Fragment) OS=Stomaphis yanonis PE=4 SV=1	Q9U9L8	TrEMBL_LarvalBugs_20141201.fasta	32598.8	0.059	0	0	8	3.02e-05	0.136
Nezara viridula_Gut	Mudpit_A1.raw (F005905)	Cluster of len=2870 path=[2763:0-724 5543:725-809 3488:810-2869]:1739_771 *** gi|380025479|ref|XP_003696501.1| PREDICTED: annexin-B9-like [Apis florea] (comp58994_c0_seq1)	len=2785 path=[2763:0-724 3488:725-2784]:1654_683 *** gi|380025479|ref|XP_003696501.1| PREDICTED: annexin-B9-like [Apis florea]	comp58994_c0_seq2	GreenStinkBug_20150105.fasta	36174	0.909	0	0	6	2.26e-05	0.136
Nezara viridula_Gut	Mudpit_0bb82d7b2d1f1481___L11.raw.-1 (F005982)	Cluster of len=922 path=[900:0-921]:231_830 *** gi|149689088|gb|ABR27879.1| 40S ribosomal protein S8 [Triatoma infestans] (comp110142_c0_seq1)	40S ribosomal protein S8 OS=Riptortus pedestris PE=2 SV=1	R4WD83	TrEMBL_LarvalBugs_20141201.fasta	24038.1	0.998	1	1	2	7.55e-06	0.135
Nezara viridula_Gut	Mudpit_0bb82d7b2d1f1481___L11.raw.-1 (F005982)	Cluster of len=4747 path=[4772:0-1721 6493:1722-4446 9501:4447-4500 9272:4501-4746]:3071_4612 *** gi|383854658|ref|XP_003702837.1| PREDICTED: ATP synthase subunit beta, mitochondrial-like [Megachile (comp99642_c0_seq1)	len=4747 path=[4772:0-1721 6493:1722-4446 9501:4447-4500 9272:4501-4746]:3071_4612 *** gi|383854658|ref|XP_003702837.1| PREDICTED: ATP synthase subunit beta, mitochondrial-like [Megachile	comp99642_c0_seq1	GreenStinkBug_20150105.fasta	54967.8	1	0	0	6	2.26e-05	0.134
Nezara viridula_Gut	Mudpit_0bb82d7b2d1f1481___L11.raw.-1 (F005982)	Cluster of Ferritin OS=Riptortus pedestris PE=2 SV=1 (R4WMK0)	Ferritin OS=Riptortus pedestris PE=2 SV=1	R4WMK0	TrEMBL_LarvalBugs_20141201.fasta	19541.6	1	2	2	2	7.55e-06	0.134
Nezara viridula_Gut	Mudpit_0bb82d7b2d1f1481___L11.raw.-1 (F005982)	Cluster of len=2528 path=[1:0-571 573:572-584 586:585-2241 2243:2242-2259 2261:2260-2527]:535_1980 *** gi|332029593|gb|EGI69482.1| 6-phosphogluconate dehydrogenase, decarboxylating [Acromyrmex (comp96396_c0_seq1)	len=2528 path=[1:0-571 573:572-584 586:585-2241 2243:2242-2259 2261:2260-2527]:535_1980 *** gi|332029593|gb|EGI69482.1| 6-phosphogluconate dehydrogenase, decarboxylating [Acromyrmex	comp96396_c0_seq1	GreenStinkBug_20150105.fasta	52550.4	1	4	4	8	3.02e-05	0.133
Nezara viridula_Gut	Mudpit_A1.raw (F005905)	Cluster of len=2617 path=[1:0-2616]:2459_300 *** gi|393395418|gb|AFN08644.1| heat shock protein 90 [Oxya chinensis] (comp82387_c0_seq1)	Heat shock protein 90 OS=Orius sauteri GN=HSP90 PE=2 SV=1	A0A060A5H6	TrEMBL_LarvalBugs_20141201.fasta	82985.2	0.141	0	0	13	4.9e-05	0.133
Nezara viridula_Gut	Mudpit_A1.raw (F005905)	Cluster of len=2291 path=[2269:0-1238 3508:1239-1836 4106:1837-2290]:568_2166 *** gi|317046672|ref|YP_004114320.1| chaperonin GroEL [Pantoea sp. At-9b] (comp53523_c0_seq1)	60 kDa chaperonin (Fragment) OS=Candidatus Ishikawaella capsulata GN=groEL PE=3 SV=1	F6M7E2	TrEMBL_LarvalBugs_20141201.fasta	54178.1	0.82	0	0	30	0.000113	0.133
Nezara viridula_Gut	Mudpit_A1.raw (F005905)	Cluster of len=2055 path=[6630:0-22 488:23-23 489:24-89 555:90-126 592:127-191 657:192-197 663:198-243 709:244-255 721:256-297 6723:298-320 786:321-337 803:338-1792 2258:1793-2054]:1788_376 *** gi|296040327|dbj|BAJ07588.1| dopa decarboxylase [Papilio machaon] (comp105090_c0_seq1)	len=2055 path=[6630:0-22 488:23-23 489:24-89 555:90-126 592:127-191 657:192-197 663:198-243 709:244-255 721:256-297 6723:298-320 786:321-337 803:338-1792 2258:1793-2054]:1788_376 *** gi|296040327|dbj|BAJ07588.1| dopa decarboxylase [Papilio machaon]	comp105090_c0_seq1,comp105090_c0_seq2,comp105090_c0_seq3,comp105090_c0_seq4	GreenStinkBug_20150105.fasta	53058.1	1	2	2	2	7.54e-06	0.132
Nezara viridula_Gut	Mudpit_0bb82d7b2d1f1481___L11.raw.-1 (F005982)	Cluster of len=4710 path=[27555:0-643 33984:644-647 29554:648-672 28228:673-869 24434:870-1253 24821:1254-2447 3519:2448-2649 3722:2650-3370 4443:3371-3377 4450:3378-3994 34621:3995-3995 34622:3996-4016 5089:4017-4306 5379:4307-4322 5395:4323-4709]:4484_2883 *** gi|312371441|gb|EFR19629.1| hypothetical protein AND_22097 [Anopheles darlingi] (comp107508_c2_seq1)	len=4710 path=[27555:0-643 33984:644-647 29554:648-672 28228:673-869 24434:870-1253 24821:1254-2447 3519:2448-2649 3722:2650-3370 4443:3371-3377 4450:3378-3994 34621:3995-3995 34622:3996-4016 5089:4017-4306 5379:4307-4322 5395:4323-4709]:4484_2883 *** gi|312371441|gb|EFR19629.1| hypothetical protein AND_22097 [Anopheles darlingi]	comp107508_c2_seq1,comp107508_c2_seq5,comp107508_c2_seq6	GreenStinkBug_20150105.fasta	58154.1	1	1	1	5	1.89e-05	0.131
Nezara viridula_Gut	Mudpit_0bb82d7b2d1f1481___L11.raw.-1 (F005982)	Cluster of len=2627 path=[6724:0-98 6823:99-117 50033:118-372 7097:373-560 7285:561-769 22037:770-1040 50544:1041-1050 22319:1051-1066 22335:1067-1498 22767:1499-1895 23164:1896-1923 23192:1924-1937 23206:1938-2009 34380:2010-2015 23284:2016-2036 23305:2037-2251 23520:2252-2288 18512:2289-2299 18523:2300-2330 50931:2331-2343 50944:2344-2365 51301:2366-2373 29453:2374-2379 51002:2380-2434 29236:24…	Tropomyosin OS=Myzus persicae PE=2 SV=1	Q64F38	TrEMBL_LarvalBugs_20141201.fasta	32705	0.56	0	0	3	1.13e-05	0.131
Nezara viridula_Gut	Mudpit_0bb82d7b2d1f1481___L11.raw.-1 (F005982)	Cluster of len=5741 path=[1:0-263 12802:264-264 266:265-271 12805:272-501 503:502-503 505:504-2228 2230:2229-5740]:2906_987 *** gi|91077414|ref|XP_975386.1| PREDICTED: similar to conserved hypothetical protein [Tribolium (comp106348_c0_seq1)	len=2532 path=[2488:0-434 2923:435-538 14223:539-557 14241:558-598 3087:599-673 3162:674-690 3179:691-733 14338:734-770 14371:771-781 14382:782-796 5178:797-803 14415:804-808 14420:809-824 14436:825-892 14479:893-901 3390:902-935 14493:936-950 14508:951-955 3444:956-986 14531:987-1222 14617:1223-1244 3733:1245-1291 5683:1292-1333 14699:1334-1340 14706:1341-1342 5734:1343-1355 14721:1356-1373 1474…	comp109818_c0_seq10,comp109818_c0_seq9	GreenStinkBug_20150105.fasta	67765.8	0.884	0	0	26	9.81e-05	0.13
Nezara viridula_Gut	Mudpit_0bb82d7b2d1f1481___L11.raw.-1 (F005982)	Cluster of len=5741 path=[1:0-263 12802:264-264 266:265-271 12805:272-501 503:502-503 505:504-2228 2230:2229-5740]:2906_987 *** gi|91077414|ref|XP_975386.1| PREDICTED: similar to conserved hypothetical protein [Tribolium (comp106348_c0_seq1)	len=2528 path=[8718:0-452 2923:453-556 14223:557-575 14241:576-616 3087:617-691 3162:692-708 3179:709-751 14338:752-788 14371:789-799 14382:800-814 5178:815-821 14415:822-826 14420:827-842 14436:843-910 14479:911-919 3390:920-953 14493:954-968 14508:969-973 3444:974-1004 14531:1005-1240 14617:1241-1262 3733:1263-1309 5683:1310-1351 14699:1352-1358 14706:1359-1360 5734:1361-1373 14721:1374-1391 14…	comp109818_c0_seq2,comp109818_c0_seq8	GreenStinkBug_20150105.fasta	67539.4	0.943	0	0	26	9.81e-05	0.13
Nezara viridula_Gut	Mudpit_0bb82d7b2d1f1481___L11.raw.-1 (F005982)	Cluster of len=1539 path=[1517:0-800 2318:801-1538]:148_1473 *** gi|157132376|ref|XP_001656025.1| tubulin beta chain [Aedes aegypti] (comp95929_c0_seq1)	len=1646 path=[1642:0-202 5312:203-212 1855:213-904 2547:905-928 2571:929-982 2625:983-1007 2650:1008-1222 5569:1223-1235 2878:1236-1264 5598:1265-1277 5611:1278-1327 2970:1328-1340 5674:1341-1520 3528:1521-1645]:1502_213 *** gi|390349564|ref|XP_003727239.1| PREDICTED: tubulin beta chain isoform 2 [Strongylocentrotus purpuratus]	comp106739_c0_seq1,comp106739_c0_seq2	GreenStinkBug_20150105.fasta	48125.2	0.99	0	0	6	2.26e-05	0.13
Nezara viridula_Gut	Mudpit_A1.raw (F005905)	Cluster of len=1539 path=[1517:0-800 2318:801-1538]:148_1473 *** gi|157132376|ref|XP_001656025.1| tubulin beta chain [Aedes aegypti] (comp95929_c0_seq1)	Tubulin beta-1 chain OS=Acyrthosiphon pisum GN=Tub1 PE=2 SV=1	D7RA98	TrEMBL_LarvalBugs_20141201.fasta	50213.3	0.369	0	0	11	4.15e-05	0.13
Nezara viridula_Gut	Mudpit_A1.raw (F005905)	Cluster of len=2291 path=[2269:0-1238 3508:1239-1836 4106:1837-2290]:568_2166 *** gi|317046672|ref|YP_004114320.1| chaperonin GroEL [Pantoea sp. At-9b] (comp53523_c0_seq1)	60 kDa chaperonin (Fragment) OS=Sodalis-like secondary symbiont of Antestiopsis thunbergii GN=groEL PE=3 SV=1	X5J3Q6	TrEMBL_LarvalBugs_20141201.fasta	55457.6	0.284	0	0	35	0.000132	0.129
Nezara viridula_Gut	Mudpit_A1.raw (F005905)	Cluster of len=819 path=[1:0-190 192:191-218 220:219-531 533:532-550 552:551-818]:742_227 *** gi|149689086|gb|ABR27877.1| ferritin [Triatoma infestans] (comp89571_c0_seq1)	len=819 path=[1:0-190 192:191-218 220:219-531 533:532-550 552:551-818]:742_227 *** gi|149689086|gb|ABR27877.1| ferritin [Triatoma infestans]	comp89571_c0_seq1	GreenStinkBug_20150105.fasta	19577.4	1	3	3	4	1.51e-05	0.128
Nezara viridula_Gut	Mudpit_A1.raw (F005905)	Cluster of len=1995 path=[1:0-1994]:1015_1587 *** gi|121543961|gb|ABM55645.1| putative cytosolic thioredoxin peroxidase [Maconellicoccus hirsutus] (comp90253_c0_seq1)	Thioredoxin peroxidase 1 OS=Riptortus pedestris PE=2 SV=1	R4WD20	TrEMBL_LarvalBugs_20141201.fasta	21667.1	0.999	1	1	4	1.51e-05	0.128
Nezara viridula_Gut	Mudpit_A1.raw (F005905)	Cluster of len=8494 path=[8460:0-1593 18336:1594-1605 10054:1606-2342 10791:2343-5911 14360:5912-7675 16124:7676-7717 18856:7718-7720 16169:7721-8156 16605:8157-8493]:8285_5832 *** gi|328712494|ref|XP_003244824.1| PREDICTED: alpha,alpha-trehalose-phosphate synthase [UDP-forming] (comp103645_c0_seq3)	len=8494 path=[8460:0-1593 18336:1594-1605 10054:1606-2342 10791:2343-5911 14360:5912-7675 16124:7676-7717 18856:7718-7720 16169:7721-8156 16605:8157-8493]:8285_5832 *** gi|328712494|ref|XP_003244824.1| PREDICTED: alpha,alpha-trehalose-phosphate synthase [UDP-forming]	comp103645_c0_seq3,comp103645_c0_seq5	GreenStinkBug_20150105.fasta	92827.1	1	2	2	2	7.54e-06	0.128
Nezara viridula_Gut	Mudpit_0bb82d7b2d1f1481___L11.raw.-1 (F005982)	Cluster of len=1200 path=[1:0-1199]:4_1200 *** gi|300702202|ref|XP_002995132.1| hypothetical protein NCER_102096 [Nosema ceranae BRL01] (comp422619_c0_seq1)	len=5011 path=[41775:0-0 20:1-29 49:30-37 56:38-3241 3260:3242-3992 4011:3993-4016 4035:4017-4121 4140:4122-5010]:2243_3490 *** gi|399937788|gb|AFP59328.1| ATPase family associated protein [Musca domestica]	comp103715_c3_seq13,comp103715_c3_seq16,comp103715_c3_seq19,comp103715_c3_seq26	GreenStinkBug_20150105.fasta	46790.2	1	0	0	3	1.13e-05	0.127
Nezara viridula_Gut	Mudpit_0bb82d7b2d1f1481___L11.raw.-1 (F005982)	Cluster of len=3421 path=[7642:0-1686 869:1687-2276 1459:2277-2928 9873:2929-3160 10105:3161-3171 10116:3172-3420]:2929_1628 *** gi|312373968|gb|EFR21629.1| hypothetical protein AND_16684 [Anopheles darlingi] (comp82389_c0_seq2)	len=2285 path=[1:0-867 869:868-1457 1459:1458-2109 5803:2110-2284]:2110_809 *** gi|312373968|gb|EFR21629.1| hypothetical protein AND_16684 [Anopheles darlingi]	comp82389_c0_seq1,comp82389_c0_seq3,comp82389_c0_seq5	GreenStinkBug_20150105.fasta	48060.7	1	1	2	7	2.64e-05	0.127
Nezara viridula_Gut	Mudpit_A1.raw (F005905)	Cluster of len=2291 path=[2269:0-1238 3508:1239-1836 4106:1837-2290]:568_2166 *** gi|317046672|ref|YP_004114320.1| chaperonin GroEL [Pantoea sp. At-9b] (comp53523_c0_seq1)	60 kDa chaperonin (Fragment) OS=bacterium endosymbiont of Arocatus longiceps GN=groEL PE=3 SV=1	I0J2M2	TrEMBL_LarvalBugs_20141201.fasta	56255.7	0.722	0	0	25	9.43e-05	0.127
Nezara viridula_Gut	Mudpit_0bb82d7b2d1f1481___L11.raw.-1 (F005982)	Cluster of len=2291 path=[2269:0-1238 3508:1239-1836 4106:1837-2290]:568_2166 *** gi|317046672|ref|YP_004114320.1| chaperonin GroEL [Pantoea sp. At-9b] (comp53523_c0_seq1)	60 kDa chaperonin (Fragment) OS=bacterium endosymbiont of Belonochilus numenius GN=groEL PE=3 SV=1	I0J2M1	TrEMBL_LarvalBugs_20141201.fasta	55989	0.974	0	0	12	4.53e-05	0.126
Nezara viridula_Gut	Mudpit_0bb82d7b2d1f1481___L11.raw.-1 (F005982)	Cluster of len=5819 path=[12497:0-75 12573:76-437 12938:438-1935 14436:1936-2844 15345:2845-5818]:1912_566 *** gi|389607689|dbj|BAK08877.2| elongation factor 1 alpha [Riptortus pedestris] (comp95765_c0_seq1)	Elongation factor 1-alpha (Fragment) OS=Chionaspis pinifoliae GN=Ef1a PE=4 SV=1	D9Z2A1	TrEMBL_LarvalBugs_20141201.fasta	24906.4	0.175	0	0	4	1.51e-05	0.126
Nezara viridula_Gut	Mudpit_A1.raw (F005905)	Cluster of len=1829 path=[1851:0-1633 3485:1634-1642 3494:1643-1679 3531:1680-1686 3538:1687-1743 3595:1744-1791 3642:1792-1795 3646:1796-1828]:1736_264 *** gi|29373129|gb|AAO72713.1| catalase [Melopsittacus undulatus] (comp98756_c0_seq1)	len=1829 path=[1851:0-1633 3485:1634-1642 3494:1643-1679 3531:1680-1686 3538:1687-1743 3595:1744-1791 3642:1792-1795 3646:1796-1828]:1736_264 *** gi|29373129|gb|AAO72713.1| catalase [Melopsittacus undulatus]	comp98756_c0_seq1,comp98756_c0_seq2	GreenStinkBug_20150105.fasta	56363.7	1	2	2	2	7.54e-06	0.126
Nezara viridula_Gut	Mudpit_A1.raw (F005905)	Cluster of len=2130 path=[2108:0-2129]:1931_531 *** gi|157130536|ref|XP_001655738.1| citrate synthase [Aedes aegypti] (comp58708_c0_seq1)	len=2130 path=[2108:0-2129]:1931_531 *** gi|157130536|ref|XP_001655738.1| citrate synthase [Aedes aegypti]	comp58708_c0_seq1	GreenStinkBug_20150105.fasta	51809	1	1	2	6	2.26e-05	0.126
Nezara viridula_Gut	Mudpit_0bb82d7b2d1f1481___L11.raw.-1 (F005982)	Cluster of len=2291 path=[2269:0-1238 3508:1239-1836 4106:1837-2290]:568_2166 *** gi|317046672|ref|YP_004114320.1| chaperonin GroEL [Pantoea sp. At-9b] (comp53523_c0_seq1)	60 kDa chaperonin (Fragment) OS=Buchnera aphidicola (Pseudoregma koshunensis) GN=groEL PE=3 SV=1	M4I9T5	TrEMBL_LarvalBugs_20141201.fasta	34339.4	0.998	1	1	31	0.000117	0.125
Nezara viridula_Gut	Mudpit_A1.raw (F005905)	Cluster of len=3623 path=[3609:0-199 3809:200-297 3907:298-308 3918:309-388 3998:389-501 8539:502-514 4124:515-520 4130:521-536 4146:537-577 7302:578-600 8579:601-1222 4832:1223-1259 4869:1260-2617 6227:2618-3622]:2735_1515 *** gi|270014675|gb|EFA11123.1| hypothetical protein TcasGA2_TC004723 [Tribolium castaneum] (comp104550_c0_seq1)	len=3623 path=[3609:0-199 3809:200-297 3907:298-308 3918:309-388 3998:389-501 8539:502-514 4124:515-520 4130:521-536 4146:537-577 7302:578-600 8579:601-1222 4832:1223-1259 4869:1260-2617 6227:2618-3622]:2735_1515 *** gi|270014675|gb|EFA11123.1| hypothetical protein TcasGA2_TC004723 [Tribolium castaneum]	comp104550_c0_seq1	GreenStinkBug_20150105.fasta	44459.9	1	3	3	5	1.89e-05	0.125
Nezara viridula_Gut	Mudpit_0bb82d7b2d1f1481___L11.raw.-1 (F005982)	Cluster of Putative rna-binding protein musashi/mrna cleavage and polyadenylation factor i complex OS=Panstrongylus megistus PE=2 SV=1 (A0A069DRR7)	Putative rna-binding protein musashi/mrna cleavage and polyadenylation factor i complex OS=Panstrongylus megistus PE=2 SV=1	A0A069DRR7,A0A069DS01	TrEMBL_LarvalBugs_20141201.fasta	34203.9	1	1	1	4	1.51e-05	0.124
Nezara viridula_Gut	Mudpit_0bb82d7b2d1f1481___L11.raw.-1 (F005982)	Cluster of len=5819 path=[12497:0-75 12573:76-437 12938:438-1935 14436:1936-2844 15345:2845-5818]:1912_566 *** gi|389607689|dbj|BAK08877.2| elongation factor 1 alpha [Riptortus pedestris] (comp95765_c0_seq1)	Elongation factor 1 alpha (Fragment) OS=Pinnaspis dysoxyli GN=EF1a PE=4 SV=1	E0WYR3	TrEMBL_LarvalBugs_20141201.fasta	25308.8	0.092	0	0	4	1.51e-05	0.123
Nezara viridula_Gut	Mudpit_0bb82d7b2d1f1481___L11.raw.-1 (F005982)	Cluster of len=2283 path=[1:0-2282]:2054_315 *** gi|322787434|gb|EFZ13522.1| hypothetical protein SINV_04974 [Solenopsis invicta] (comp35714_c0_seq1)	len=2283 path=[1:0-2282]:2054_315 *** gi|322787434|gb|EFZ13522.1| hypothetical protein SINV_04974 [Solenopsis invicta]	comp35714_c0_seq1	GreenStinkBug_20150105.fasta	64376.1	1	1	1	6	2.26e-05	0.122
Nezara viridula_Gut	Mudpit_0bb82d7b2d1f1481___L11.raw.-1 (F005982)	Cluster of len=2996 path=[1:0-1058 1060:1059-2728 2730:2729-2995]:2715_685 *** gi|380293835|gb|AFD50507.1| NADPH-cytochrome P450 reductase [Cimex lectularius] (comp106172_c0_seq1)	len=2996 path=[1:0-1058 1060:1059-2728 2730:2729-2995]:2715_685 *** gi|380293835|gb|AFD50507.1| NADPH-cytochrome P450 reductase [Cimex lectularius]	comp106172_c0_seq1,comp106172_c0_seq2	GreenStinkBug_20150105.fasta	77136.7	1	3	3	5	1.89e-05	0.121
Nezara viridula_Gut	Mudpit_A1.raw (F005905)	Cluster of len=2737 path=[1:0-150 152:151-924 926:925-2132 2134:2133-2158 7707:2159-2434 8242:2435-2460 8244:2461-2736]:199_1362 *** gi|307201130|gb|EFN81041.1| Vacuolar proton pump subunit C [Harpegnathos saltator] (comp82312_c0_seq1)	len=2737 path=[1:0-150 152:151-924 926:925-2132 2134:2133-2158 7707:2159-2434 8242:2435-2460 8244:2461-2736]:199_1362 *** gi|307201130|gb|EFN81041.1| Vacuolar proton pump subunit C [Harpegnathos saltator]	comp82312_c0_seq1	GreenStinkBug_20150105.fasta	44591.4	1	2	2	3	1.13e-05	0.121
Nezara viridula_Gut	Mudpit_0bb82d7b2d1f1481___L11.raw.-1 (F005982)	Cluster of len=2291 path=[2269:0-1238 3508:1239-1836 4106:1837-2290]:568_2166 *** gi|317046672|ref|YP_004114320.1| chaperonin GroEL [Pantoea sp. At-9b] (comp53523_c0_seq1)	60 kDa chaperonin (Fragment) OS=Sodalis-like secondary symbiont of Antestiopsis thunbergii GN=groEL PE=3 SV=1	X5J3Q6	TrEMBL_LarvalBugs_20141201.fasta	55457.6	0.169	0	0	13	4.91e-05	0.12
Nezara viridula_Gut	Mudpit_0bb82d7b2d1f1481___L11.raw.-1 (F005982)	Cluster of len=2200 path=[2178:0-659 2838:660-684 2863:685-2199]:221_1861 *** gi|193582510|ref|XP_001951708.1| PREDICTED: glutamate dehydrogenase, mitochondrial-like [Acyrthosiphon (comp82353_c0_seq1)	len=2200 path=[2178:0-659 2838:660-684 2863:685-2199]:221_1861 *** gi|193582510|ref|XP_001951708.1| PREDICTED: glutamate dehydrogenase, mitochondrial-like [Acyrthosiphon	comp82353_c0_seq1	GreenStinkBug_20150105.fasta	60761.2	1	2	2	5	1.89e-05	0.119
Nezara viridula_Gut	Mudpit_0bb82d7b2d1f1481___L11.raw.-1 (F005982)	Cluster of len=1884 path=[1:0-1883]:1675_68 *** gi|193666827|ref|XP_001943349.1| PREDICTED: ATP synthase subunit alpha, mitochondrial-like [Acyrthosiphon (comp110139_c0_seq1)	ATP synthase subunit alpha (Fragment) OS=Maconellicoccus hirsutus PE=2 SV=1	A3EY14	TrEMBL_LarvalBugs_20141201.fasta	49848.7	0.051	0	0	4	1.51e-05	0.118
Nezara viridula_Gut	Mudpit_A1.raw (F005905)	Cluster of len=5200 path=[5666:0-902 6569:903-991 6658:992-2014 7681:2015-2039 7706:2040-2086 43002:2087-2099 7766:2100-3106 8773:3107-3130 36107:3131-4463 37440:4464-5199]:889_3201 *** gi|383858081|ref|XP_003704531.1| PREDICTED: LOW QUALITY PROTEIN: serine/threonine-protein kinase (comp109517_c0_seq4)	len=4524 path=[41721:0-226 6569:227-315 6658:316-1338 7681:1339-1363 7706:1364-1410 43002:1411-1423 7766:1424-2430 8773:2431-2454 36107:2455-3787 37440:3788-4523]:252_2525 *** gi|380013859|ref|XP_003690963.1| PREDICTED: serine/threonine-protein kinase tousled-like 2-like	comp109517_c0_seq1	GreenStinkBug_20150105.fasta	85609.7	0.471	0	0	2	7.54e-06	0.116
Nezara viridula_Gut	Mudpit_A1.raw (F005905)	Cluster of len=7681 path=[17067:0-49 7:50-84 22257:85-104 22277:105-125 83:126-129 87:130-144 102:145-170 128:171-179 137:180-208 22321:209-216 174:217-225 183:226-328 286:329-370 328:371-392 350:393-428 20574:429-433 391:434-490 18379:491-604 562:605-668 19893:669-674 632:675-733 691:734-790 748:791-798 756:799-839 797:840-854 812:855-995 953:996-999 957:1000-1023 981:1024-1083 1041:1084-1153 11…	len=7681 path=[17067:0-49 7:50-84 22257:85-104 22277:105-125 83:126-129 87:130-144 102:145-170 128:171-179 137:180-208 22321:209-216 174:217-225 183:226-328 286:329-370 328:371-392 350:393-428 20574:429-433 391:434-490 18379:491-604 562:605-668 19893:669-674 632:675-733 691:734-790 748:791-798 756:799-839 797:840-854 812:855-995 953:996-999 957:1000-1023 981:1024-1083 1041:1084-1153 1111:1154-118…	comp109315_c0_seq3	GreenStinkBug_20150105.fasta	67743.5	1	3	3	3	1.13e-05	0.116
Nezara viridula_Gut	Mudpit_A1.raw (F005905)	Cluster of len=1143 path=[1121:0-101 1223:102-108 1230:109-530 1652:531-549 1671:550-635 2307:636-654 1776:655-684 1806:685-694 1816:695-1142]:62_658 *** gi|373940159|gb|AEY80032.1| glutathione S-transferase S3 [Laodelphax striatellus] (comp96820_c0_seq1)	len=1143 path=[1121:0-101 1223:102-108 1230:109-530 1652:531-549 1671:550-635 2307:636-654 1776:655-684 1806:685-694 1816:695-1142]:62_658 *** gi|373940159|gb|AEY80032.1| glutathione S-transferase S3 [Laodelphax striatellus]	comp96820_c0_seq1	GreenStinkBug_20150105.fasta	23106.5	1	2	2	2	7.54e-06	0.116
Nezara viridula_Gut	Mudpit_A1.raw (F005905)	Cluster of len=2936 path=[2914:0-2935]:246_2597 *** gi|28971712|dbj|BAC65324.1| hypothetical protein [Antheraea yamamai] (comp97074_c0_seq1)	Aconitase, mitochondrial OS=Riptortus pedestris PE=2 SV=1	R4WKE5	TrEMBL_LarvalBugs_20141201.fasta	84809.5	0.999	1	1	5	1.89e-05	0.116
Nezara viridula_Gut	Mudpit_0bb82d7b2d1f1481___L11.raw.-1 (F005982)	Cluster of len=1171 path=[1149:0-1170]:137_955 *** gi|357609697|gb|EHJ66584.1| prohibitin protein WPH [Danaus plexippus] (comp35717_c0_seq1)	len=1171 path=[1149:0-1170]:137_955 *** gi|357609697|gb|EHJ66584.1| prohibitin protein WPH [Danaus plexippus]	comp35717_c0_seq1	GreenStinkBug_20150105.fasta	30208.8	1	2	2	3	1.13e-05	0.114
Nezara viridula_Gut	Mudpit_0bb82d7b2d1f1481___L11.raw.-1 (F005982)	Cluster of len=1855 path=[1:0-490 492:491-509 511:510-730 732:731-752 754:753-1016 1018:1017-1028 1030:1029-1267 1269:1268-1283 5078:1284-1549 5135:1550-1577 5144:1578-1854]:199_1776 *** gi|340725088|ref|XP_003400906.1| PREDICTED: t-complex protein 1 subunit delta-like [Bombus terrestris] (comp103389_c0_seq1)	len=1855 path=[1:0-490 492:491-509 511:510-730 732:731-752 754:753-1016 1018:1017-1028 1030:1029-1267 1269:1268-1283 5078:1284-1549 5135:1550-1577 5144:1578-1854]:199_1776 *** gi|340725088|ref|XP_003400906.1| PREDICTED: t-complex protein 1 subunit delta-like [Bombus terrestris]	comp103389_c0_seq1	GreenStinkBug_20150105.fasta	57015.8	1	2	2	4	1.51e-05	0.114
Nezara viridula_Gut	Mudpit_0bb82d7b2d1f1481___L11.raw.-1 (F005982)	Cluster of len=5741 path=[1:0-263 12802:264-264 266:265-271 12805:272-501 503:502-503 505:504-2228 2230:2229-5740]:2906_987 *** gi|91077414|ref|XP_975386.1| PREDICTED: similar to conserved hypothetical protein [Tribolium (comp106348_c0_seq1)	len=2292 path=[1:0-2094 2096:2095-2112 2114:2113-2291]:2257_389 *** gi|193587299|ref|XP_001949837.1| PREDICTED: heat shock protein 70 B2-like [Acyrthosiphon pisum]	comp76464_c0_seq1	GreenStinkBug_20150105.fasta	68312.4	1	0	0	24	9.06e-05	0.114
Nezara viridula_Gut	Mudpit_A1.raw (F005905)	Cluster of len=5200 path=[5666:0-902 6569:903-991 6658:992-2014 7681:2015-2039 7706:2040-2086 43002:2087-2099 7766:2100-3106 8773:3107-3130 36107:3131-4463 37440:4464-5199]:889_3201 *** gi|383858081|ref|XP_003704531.1| PREDICTED: LOW QUALITY PROTEIN: serine/threonine-protein kinase (comp109517_c0_seq4)	len=5200 path=[5666:0-902 6569:903-991 6658:992-2014 7681:2015-2039 7706:2040-2086 43002:2087-2099 7766:2100-3106 8773:3107-3130 36107:3131-4463 37440:4464-5199]:889_3201 *** gi|383858081|ref|XP_003704531.1| PREDICTED: LOW QUALITY PROTEIN: serine/threonine-protein kinase	comp109517_c0_seq4	GreenStinkBug_20150105.fasta	87093.4	0.954	0	0	2	7.54e-06	0.114
Nezara viridula_Gut	Mudpit_A1.raw (F005905)	Cluster of len=2291 path=[2269:0-1238 3508:1239-1836 4106:1837-2290]:568_2166 *** gi|317046672|ref|YP_004114320.1| chaperonin GroEL [Pantoea sp. At-9b] (comp53523_c0_seq1)	60 kDa chaperonin (Fragment) OS=bacterium endosymbiont of Nysius thymi GN=groEL PE=3 SV=1	I0J2L8	TrEMBL_LarvalBugs_20141201.fasta	56476.8	0.15	0	0	34	0.000128	0.114
Nezara viridula_Gut	Mudpit_A1.raw (F005905)	Cluster of len=2429 path=[1:0-1374 1376:1375-2197 2199:2198-2428]:249_1550 *** gi|229577204|ref|NP_001153324.1| S-adenosylhomocysteine hydrolase [Nasonia vitripennis] (comp59590_c1_seq1)	len=2429 path=[1:0-1374 1376:1375-2197 2199:2198-2428]:249_1550 *** gi|229577204|ref|NP_001153324.1| S-adenosylhomocysteine hydrolase [Nasonia vitripennis]	comp59590_c1_seq1	GreenStinkBug_20150105.fasta	48407	1	1	1	2	7.54e-06	0.113
Nezara viridula_Gut	Mudpit_0bb82d7b2d1f1481___L11.raw.-1 (F005982)	Cluster of Uncharacterized protein (Fragment) OS=Rhodnius prolixus PE=4 SV=1 (T1HPU8)	Uncharacterized protein (Fragment) OS=Rhodnius prolixus PE=4 SV=1	T1HPU8	TrEMBL_LarvalBugs_20141201.fasta	25471.8	0.995	0	0	2	7.55e-06	0.112
[truncated: 294 more rows]
