# Supplementary material for: Distinct properties of proteases and nucleases in the gut, salivary gland and saliva of southern green stink bug, Nezara viridula
Source: Sci Rep. 2016 Jun 10;6:27587. doi: 10.1038/srep27587 (PMC4901325; doi:10.1038/srep27587)
Supplement: Supplementary File 2 [file srep27587-s2.xls]

## Sheet: Sheet1
Distinct Properties of proteases and nucleases in the gut, salivary gland and saliva of southern green stink bug, Nezara viridula. P.R. Lomate & B.C. Bonning
Mass spectrometric data for identified peptide sequences of proteases and nucleases shown in Table 1 of the main text.
Data is shown as,
1. Table with complete statistics of mass spectrometric analysis scores
2. The protein sequence where the identified peptides (highlighted in yellow) were hitting.
3. Representative mass spectra of a peptide identified.
Gut Proteins
Cathepsin L-like cysteine proteinase
Valid	Weight	Prob	Sequence	Mascot Ion score	Mascot Identity score	Mascot Delta Ion Score	Modifications	Intensity	TIC	NTT	Observed	Actual Mass	Charge	Delta Da	Delta PPM	Retention Time	# Other Proteins	Stop	Other Proteins	Spectrum ID	Start
TRUE	1	1	(N)ENLPSSVDWR(Q)				2.26761			352.083	1	601.797	1201.58	2	0.005778	4.805	32.6216	0	96
Aminopeptdase N-10
Valid	Weight	Prob	Sequence	Mascot Ion score	Mascot Identity score	Mascot Delta Ion Score	Modifications	Intensity	TIC	NTT	Observed	Actual Mass	Charge	Delta Da	Delta PPM	Retention Time	# Other Proteins	Stop	Other Proteins	Spectrum ID	Start
TRUE	1	1	(R)SISQAVESVR(L)	61.58	35.5291	32.88			16540.7	2	538.412	1612.21	3	537.6	114.1 (+537 neutron corrected from 333300)	25.759	0	857		1774: Scan 3238 [D:\RAW_data\1501\LTQ\150123T_IA_State\L6.raw]	848
TRUE	1	1	(R)VLISNTDFmDSFK(K)	42.88	34.4669	40.03	Oxidation (+16)		3846.47	2	767.004	1531.99	2	0.271	176.8	42.8631	0	642		3972: Scan 6271 [D:\RAW_data\1501\LTQ\150123T_IA_State\L6.raw]	630
TRUE	1	1	(R)QSALLVDSENTSASR(K)	58	34.4483	42.38			2497.07	2	790.089	2367.24	3	790.5	137.0 (+790 neutron corrected from 333800)	26.1408	0	309		1816: Scan 3271 [D:\RAW_data\1501\LTQ\150123T_IA_State\L7.raw]	295
TRUE	1	1	(K)SSHPIEIPVGHPSEVDEIFDDISYSK(G)	48.81	33.5622	42.98			4207.03	2	966.58	1931.14	2	-965.2	204.6 (-966 neutron corrected from -499600)	44.3765	0	407		4163: Scan 6536 [D:\RAW_data\1501\LTQ\150123T_IA_State\L6.raw]	382
TRUE	1	1	(K)DQGLFALHVATK(V)	56.68	34.1814	48.47			5960.53	2	650.675	1299.34	2	0.6366	-281.6 (+1 neutron corrected from 489.5)	34.9321	0	254		2973: Scan 4870 [D:\RAW_data\1501\LTQ\150123T_IA_State\L6.raw]	243
TRUE	1	1	(R)AVLSVGDESTYDTMIK(M)	62.25	33.6996	50.07			3128.54	2	864.71	1727.41	2	-0.4237	-245.2	36.7601	0	731		3198: Scan 5195 [D:\RAW_data\1501\LTQ\150123T_IA_State\L6.raw]	716
TRUE	1	1	(R)VLISNTDFMDSFK(K)	75.11	34.2111	67.72			5096.85	2	759.308	2274.9	3	759.2	48.30 (+759 neutron corrected from 333600)	42.7262	0	642		3955: Scan 6247 [D:\RAW_data\1501\LTQ\150123T_IA_State\L6.raw]	630
TRUE	1	1	(R)QSALLVDSENTSASR(K)	77.62	34.3664	69.94			2619.42	2	789.487	1576.96	2	0.1901	120.4	25.9171	0	309		1797: Scan 3268 [D:\RAW_data\1501\LTQ\150123T_IA_State\L6.raw]	295
Putative aminopeptidase of the m17 family
Valid	Weight	Prob	Sequence	Mascot Ion score	Mascot Identity score	Mascot Delta Ion Score	Modifications	Intensity	TIC	NTT	Observed	Actual Mass	Charge	Delta Da	Delta PPM	Retention Time	# Other Proteins	Stop	Other Proteins	Spectrum ID	Start
TRUE	0.316864	1	(R)TVEINNTDAEGR(L)	57.68	45.2584	42.65			3795.96	2	659.746	1317.48	2	-0.1385	-105.1	20.2809	1	350	A0A023F9F8	1109: Scan 2196 [D:\RAW_data\1501\LTQ\150123T_IA_State\B7.raw]	339
TRUE	0.38498	1	(R)LVLADGVVYAAR(D)	66.7	45.7219	52.33			3397.03	2	624.159	1869.46	3	623.7	26.81 (+624 neutron corrected from 333500)	35.5819	1	362	A0A023F9F8	3064: Scan 4902 [D:\RAW_data\1501\LTQ\150123T_IA_State\B7.raw]	351
Putative leucine aminopeptidase 1
Valid	Weight	Prob	Sequence	Mascot Ion score	Mascot Identity score	Mascot Delta Ion Score	Modifications	Intensity	TIC	NTT	Observed	Actual Mass	Charge	Delta Da	Delta PPM	Retention Time	# Other Proteins	Stop	Other Proteins	Spectrum ID	Start
TRUE	0.506202	1	(R)TVEINNTDAEGR(L)	57.68	45.2584	42.65			3795.96	2	659.746	1317.48	2	-0.1385	-105.1	20.2809	1	350	R4G844	1109: Scan 2196 [D:\RAW_data\1501\LTQ\150123T_IA_State\B7.raw]	339
TRUE	0.61502	1	(R)LVLADGVVYAAR(D)	66.7	45.7219	52.33			3397.03	2	624.159	1869.46	3	623.7	26.81 (+624 neutron corrected from 333500)	35.5819	1	362	R4G844	3064: Scan 4902 [D:\RAW_data\1501\LTQ\150123T_IA_State\B7.raw]	351
Salivary Gland Proteins
Putative metallopeptidase
Valid	Assigned	Prob	Sequence	Mascot Ion score	Mascot Identity score	Mascot Delta Ion Score	Modifications	Intensity	TIC	NTT	Observed	Actual Mass	Charge	Delta Da	Delta PPM	Retention Time	# Other Proteins	Stop	Other Proteins	Spectrum ID	Start
TRUE	TRUE	0.99	(K)TIAEDLVVTK(Y)	50.98	42.3664	30.12			162386	2	545.587	1089.16	2	1.546	-421.1 (+2 neutron corrected from 1418)	26.3874	0	19		2428: Scan 3952 [D:\RAW_data\1503\LTQ\150327T_IA_State\P9.raw]	10
TRUE	TRUE	0.98	(K)KTDETYQLK(L)	48.51	41.8893	23.81			28931	2	563.447	1124.88	2	0.3084	273.9	17.1261	0	256		927: Scan 1918 [D:\RAW_data\1503\LTQ\150327T_IA_State\P9.raw]	248
TRUE	TRUE	0.99	(K)LIEPFQVLYEKPSEIVVQFK(F)	44.47	40.3455	29.7			170673	2	802.986	2405.94	3	0.6128	-162.0 (+1 neutron corrected from 254.6)	40.8779	0	318		4684: Sum of 2 scans in range 7108 to 7114 (rt=40.9067) [D:\RAW_data\1503\LTQ\150327T_IA_State\P9.raw]	299
TRUE	TRUE	0.99	(K)FTVLLMPNGPHR(I)	49.4	41.7534	28.97			89122.4	2	692.213	1382.41	2	1.677	-237.4 (+2 neutron corrected from 1212)	30.3969	0	330		3078: Scan 4842 [D:\RAW_data\1503\LTQ\150327T_IA_State\P9.raw]	319
Methionine aminopeptidase 2
Valid	Assigned	Prob	Sequence	Mascot Ion score	Mascot Identity score	Mascot Delta Ion Score	Modifications	Intensity	TIC	NTT	Observed	Actual Mass	Charge	Delta Da	Delta PPM	Retention Time	# Other Proteins	Stop	Other Proteins	Spectrum ID	Start
TRUE	TRUE	0.99	(R)LHNDIYNEAR(Q)	51.6	40.9548	32.36			10881.7	2	622.938	1243.86	2	0.2661	213.8	19.0601	0	34		1194: Scan 2317 [D:\RAW_data\1503\LTQ\150327T_IA_State\P8.raw]	25
TRUE	TRUE	1	(K)WVKPGITMIELcEELEK(T)	56.37	42.089	32.84	Carbamidomethyl (+57)		31206.7	2	692.552	2074.64	3	0.5872	-200.2 (+1 neutron corrected from 282.9)	36.7574	0	66		3960: Scan 6129 [D:\RAW_data\1503\LTQ\150327T_IA_State\P8.raw]	50
TRUE	TRUE	1	(K)QLLNVINNNFGTLAFcK(R)	67.45	39.2231	57.18	Carbamidomethyl (+57)		86929.7	2	983.884	1965.75	2	0.7388	-134.2 (+1 neutron corrected from 375.6)	38.4342	0	281		4205: Sum of 2 scans in range 6480 to 6488 (rt=38.4725) [D:\RAW_data\1503\LTQ\150327T_IA_State\P8.raw]	265
Aminopeptidase N-10
Valid	Assigned	Prob	Sequence	Mascot Ion score	Mascot Identity score	Mascot Delta Ion Score	Modifications	Intensity	TIC	NTT	Observed	Actual Mass	Charge	Delta Da	Delta PPM	Retention Time	# Other Proteins	Stop	Other Proteins	Spectrum ID	Start
TRUE	TRUE	1	(K)SVFEVTLIAPK(G)	73.25	30.0903	57.73			133055	2	602.288	1202.56	2	-0.1289	-107.1	34.5774	0	178		3766: Scan 5486 [D:\RAW_data\1503\LTQ\150327T_IA_State\S5.raw]	168
TRUE	TRUE	1	(K)SVFEVTLIAPK(G)	53.03	31.8498	37.87			37224.9	2	602.516	1203.02	2	0.3269	271.5	34.4988	0	178		3804: Scan 5537 [D:\RAW_data\1503\LTQ\150327T_IA_State\S6.raw]	168
TRUE	TRUE	1	(K)DQGLFALHVATK(V)	90.44	30.8171	80.94			184966	2	650.653	1299.29	2	0.5936	-314.6 (+1 neutron corrected from 456.5)	29.8544	0	254		3028: Scan 4483 [D:\RAW_data\1503\LTQ\150327T_IA_State\S5.raw]	243
TRUE	TRUE	1	(K)DQGLFALHVATK(V)	68.88	30.406	61.38			24752.6	2	650.762	1299.51	2	0.8102	-148.1 (+1 neutron corrected from 623.0)	29.6501	0	254		3064: Scan 4488 [D:\RAW_data\1503\LTQ\150327T_IA_State\S6.raw]	243
TRUE	TRUE	1	(K)DQGLFALHVATK(V)	32.27	30.0903	26.33			138855	2	434.183	1299.53	3	0.8288	-133.7 (+1 neutron corrected from 637.3)	29.8151	0	254		3021: Scan 4474 [D:\RAW_data\1503\LTQ\150327T_IA_State\S5.raw]	243
TRUE	TRUE	1	(R)QSALLVDSENTSASR(K)	102.28	31.1528	99.58			42061.2	2	789.604	1577.19	2	0.4244	268.9	23.0111	0	309		1994: Scan 3030 [D:\RAW_data\1503\LTQ\150327T_IA_State\S6.raw]	295
TRUE	TRUE	1	(K)SSHPIEIPVGHPSEVDEIFDDISYSK(G)	116.53	26.2634	116.53			22750.1	2	1449.82	2897.63	2	1.253	86.51 (+1 neutron corrected from 432.4)	36.2785	0	407		4023: Scan 5847 [D:\RAW_data\1503\LTQ\150327T_IA_State\S5.raw]	382
TRUE	TRUE	1	(K)SSHPIEIPVGHPSEVDEIFDDISYSK(G)	75.39	29.0687	72.32			64523.2	2	966.87	2897.59	3	1.21	71.54 (+1 neutron corrected from 417.5)	36.156	0	407		4004: Scan 5821 [D:\RAW_data\1503\LTQ\150327T_IA_State\S5.raw]	382
TRUE	TRUE	1	(R)VLISNTDFMDSFK(K)	82.63	29.3952	74.52			29771.7	2	759.001	1515.99	2	0.2596	171.1	35.5672	0	642		3962: Scan 5764 [D:\RAW_data\1503\LTQ\150327T_IA_State\S6.raw]	630
TRUE	TRUE	0.99	(R)VLISNTDFMDSFK(K)	35.07	29.8856	29.17			85292.3	2	759.376	1516.74	2	1.01	4.724 (+1 neutron corrected from 665.4)	35.5726	0	642		3916: Sum of 2 scans in range 5696 to 5704 (rt=35.6104) [D:\RAW_data\1503\LTQ\150327T_IA_State\S5.raw]	630
TRUE	TRUE	0.99	(K)LGSYDDPETIEEAK(K)	36.35	30.4179	28.06			44006.2	2	784.158	1566.3	2	0.5921	-262.0 (+1 neutron corrected from 377.8)	26.5255	0	692		2509: Scan 3761 [D:\RAW_data\1503\LTQ\150327T_IA_State\S5.raw]	679
TRUE	TRUE	1	(R)AVLSVGDESTYDTMIK(M)	73.5	29.2583	73.5			39962.6	2	864.889	1727.76	2	-0.06544	-37.85	30.891	0	731		3261: Scan 4759 [D:\RAW_data\1503\LTQ\150327T_IA_State\S6.raw]	716
TRUE	TRUE	1	(R)AVLSVGDESTYDTMIK(M)	71.71	30.0988	71.71			15740.3	2	865.191	1728.37	2	0.5383	-268.5 (+1 neutron corrected from 311.3)	31.5455	0	731		3303: Scan 4841 [D:\RAW_data\1503\LTQ\150327T_IA_State\S5.raw]	716
TRUE	TRUE	1	(K)MYKEETLQEEK(E)	54.06	31.3194	41.42			31248.5	2	714.585	1427.15	2	0.4896	342.8	18.5547	0	742		1271: Scan 2064 [D:\RAW_data\1503\LTQ\150327T_IA_State\S6.raw]	732
TRUE	TRUE	0.99	(K)MYKEETLQEEK(E)	29.9	31.1361	29.03			51226.6	2	476.871	1427.59	3	0.9268	-53.18 (+1 neutron corrected from 648.7)	18.4729	0	742		1234: Scan 2032 [D:\RAW_data\1503\LTQ\150327T_IA_State\S5.raw]	732
TRUE	TRUE	0.97	(K)MYKEETLQEEK(E)	27.09	31.176	23.67			29756.9	2	476.895	1427.66	3	0.9986	-2.888 (+1 neutron corrected from 699.0)	18.518	0	742		1265: Scan 2056 [D:\RAW_data\1503\LTQ\150327T_IA_State\S6.raw]	732
TRUE	TRUE	0.99	(K)EETLQEEKER(I)	35.09	31.1428	23.35			3514.02	2	646.071	1290.13	2	0.517	-376.2 (+1 neutron corrected from 400.4)	15.6137	0	744		827: Scan 1473 [D:\RAW_data\1503\LTQ\150327T_IA_State\S5.raw]	735
TRUE	TRUE	1	(K)VLDFAMSDEVRPQDK(V)	74.18	30.2119	65.76			124983	2	875.77	1749.52	2	0.6843	-181.9 (+1 neutron corrected from 390.9)	28.4269	0	775		2808: Scan 4172 [D:\RAW_data\1503\LTQ\150327T_IA_State\S5.raw]	761
TRUE	TRUE	1	(K)VFVIISVALDK(G)	72.64	30.0817	66.22			40907	2	602.32	1202.63	2	-0.1022	-84.93	38.4822	0	786		4359: Scan 6314 [D:\RAW_data\1503\LTQ\150327T_IA_State\S5.raw]	776
TRUE	TRUE	0.99	(R)ELAWEFLK(H)	48.47	30.2284	34.98			325061	2	518.244	1034.47	2	-0.07078	-68.36	35.8733	0	797		3962: Scan 5761 [D:\RAW_data\1503\LTQ\150327T_IA_State\S5.raw]	790
TRUE	TRUE	0.99	(R)ELAWEFLK(H)	42.55	31.0551	35.34			42297.7	2	518.391	1034.77	2	0.2245	216.8	35.9034	0	797		4013: Scan 5836 [D:\RAW_data\1503\LTQ\150327T_IA_State\S6.raw]	790
TRUE	TRUE	1	(R)YEGGFLMAR(L)	69.67	31.5927	63.02			495148	2	521.961	1041.91	2	-0.5836	401.9 (-1 neutron corrected from -559.6)	28.449	0	815		2812: Sum of 2 scans in range 4177 to 4215 (rt=28.6206) [D:\RAW_data\1503\LTQ\150327T_IA_State\S5.raw]	807
TRUE	TRUE	1	(R)SISQAVESVR(L)	75.09	30.8207	56.07			654593	2	538.225	1074.44	2	-0.1317	-122.5	23.372	0	857		2020: Sum of 2 scans in range 3079 to 3100 (rt=23.4689) [D:\RAW_data\1503\LTQ\150327T_IA_State\S5.raw]	848
TRUE	TRUE	1	(R)SISQAVESVR(L)	46.91	32.1059	15.68			38858.7	2	538.54	1075.07	2	0.4991	463.9	22.6862	0	857		1885: Scan 3031 [D:\RAW_data\1503\LTQ\150327T_IA_State\S7.raw]	848
TRUE	TRUE	1	(R)SISQAVESVR(L)	40.34	30.6032	22.28			112577	2	538.253	1074.49	2	-0.07538	-70.09	22.7786	0	857		1882: Sum of 2 scans in range 3176 to 3193 (rt=22.8547) [D:\RAW_data\1503\LTQ\150327T_IA_State\S8.raw]	848
TRUE	TRUE	1	(R)SISQAVESVR(L)	38.73	31.3767	18.04			288823	2	538.937	1075.86	2	1.293	269.4 (+1 neutron corrected from 1201)	23.0644	0	857		1967: Scan 3013 [D:\RAW_data\1503\LTQ\150327T_IA_State\S5.raw]	848
TRUE	TRUE	0.99	(R)SISQAVESVR(L)	38.17	32.4576	22.18			7192.6	2	538.458	1074.9	2	0.3356	311.9	23.7691	0	857		1899: Scan 3250 [D:\RAW_data\1503\LTQ\150327T_IA_State\S4.raw]	848
TRUE	TRUE	0.99	(R)LNAAWLTR(D)	67.65	31.9173	54.77			153958	2	472.804	943.593	2	0.06866	72.68	28.3689	0	865		2799: Scan 4159 [D:\RAW_data\1503\LTQ\150327T_IA_State\S5.raw]	858
Signal peptidase complex subunit SPC25
Valid	Assigned	Prob	Sequence	Mascot Ion score	Mascot Identity score	Mascot Delta Ion Score	Modifications	Intensity	TIC	NTT	Observed	Actual Mass	Charge	Delta Da	Delta PPM	Retention Time	# Other Proteins	Stop	Other Proteins	Spectrum ID	Start
TRUE	TRUE	1	(K)SWRGDEKPVK(I)	40.18	31.2646	22.38			19742.2	2	601.597	1201.18	2	0.5535	-373.6 (+1 neutron corrected from 460.4)	15.5484	0	14		590: Scan 1757 [D:\RAW_data\1503\LTQ\150327T_IA_State\P12.raw]	5
TRUE	TRUE	0.97	(K)SWRGDEKPVK(I)	27.12	31.329	20.35			24846.6	2	401.277	1200.81	3	0.1834	152.6	15.5238	0	14		587: Scan 1752 [D:\RAW_data\1503\LTQ\150327T_IA_State\P12.raw]	5
TRUE	TRUE	1	(K)INKWDGSAVK(N)	55.86	31.9976	42.37			99364.9	2	559.576	1117.14	2	0.5443	-410.0 (+1 neutron corrected from 486.8)	18.2056	0	24		1012: Scan 2318 [D:\RAW_data\1503\LTQ\150327T_IA_State\P12.raw]	15
TRUE	TRUE	0.96	(K)NALDDAVR(D)	30.5	31.8696	18.25			60912.2	2	437.118	872.222	2	-0.2128	-243.6	19.8852	0	32		1283: Scan 2692 [D:\RAW_data\1503\LTQ\150327T_IA_State\P12.raw]	25
TRUE	TRUE	1	(K)NALDDAVRDVLTK(K)	49.78	30.4766	42.57			127388	2	715.667	1429.32	2	0.561	-308.8 (+1 neutron corrected from 392.2)	34.2632	0	37		3650: Scan 5884 [D:\RAW_data\1503\LTQ\150327T_IA_State\P12.raw]	25
TRUE	TRUE	0.99	(K)NALDDAVRDVLTK(K)	33.47	30.7151	20.39			33856.1	2	715.216	1428.42	2	-0.3405	-238.2	34.734	0	37		3712: Sum of 2 scans in range 5623 to 5630 (rt=34.7674) [D:\RAW_data\1503\LTQ\150327T_IA_State\P13.raw]	25
TRUE	TRUE	1	(R)GIFVIAIQK(D)	81.73	32.7184	59.26			161081	2	495.031	988.048	2	0.4359	440.7	33.4418	0	113		3529: Sum of 2 scans in range 5357 to 5375 (rt=33.5301) [D:\RAW_data\1503\LTQ\150327T_IA_State\P13.raw]	105
TRUE	TRUE	1	(R)GIFVIAIQK(D)	64.75	31.1428	51.75			63567.8	2	494.84	987.665	2	0.0529	53.5	32.7179	0	113		3412: Scan 5548 [D:\RAW_data\1503\LTQ\150327T_IA_State\P12.raw]	105
TRUE	TRUE	1	(K)LHNSLLNDRK(D)	61.44	30.9026	49.03			35427	2	605.561	1209.11	2	0.4456	368.2	17.099	0	191		833: Scan 2076 [D:\RAW_data\1503\LTQ\150327T_IA_State\P12.raw]	182
TRUE	TRUE	0.98	(K)LHNSLLNDRK(D)	26.94	30.1494	18.62			31174.6	2	404.156	1209.44	3	0.7821	-182.3 (+1 neutron corrected from 646.1)	17.0412	0	191		824: Scan 2064 [D:\RAW_data\1503\LTQ\150327T_IA_State\P12.raw]	182
TRUE	TRUE	0.96	(K)LHNSLLNDRK(D)	30.71	30.9026	27.75			21440.5	2	605.561	1209.11	2	0.4451	367.8	17.7596	0	191		1078: Scan 2010 [D:\RAW_data\1503\LTQ\150327T_IA_State\P13.raw]	182
Cysteine protease
Valid	Assigned	Prob	Sequence	Mascot Ion score	Mascot Identity score	Mascot Delta Ion Score	Modifications	Intensity	TIC	NTT	Observed	Actual Mass	Charge	Delta Da	Delta PPM	Retention Time	# Other Proteins	Stop	Other Proteins	Spectrum ID	Start
TRUE	TRUE	0.98	(R)LYGAVTPVK(D)	50.65	41.8139	24.94			79850.9	2	474.323	946.632	2	0.08318	87.77	22.2838	0	350		1744: Scan 3133 [D:\RAW_data\1503\LTQ\150327T_IA_State\S12.raw]	342
TRUE	TRUE	0.99	(R)LSQQALIDcSWGYGNNGcDGGEDFR(S)	43.68	39.35	36.86	Carbamidomethyl (+57), Carbamidomethyl (+57)		26444.1	2	940.888	2819.64	3	1.47	165.6 (+1 neutron corrected from 521.1)	32.7161	0	405		3445: Scan 5456 [D:\RAW_data\1503\LTQ\150327T_IA_State\S12.raw]	381
TRUE	TRUE	0.97	(K)NTPEGLDHAVLAVGYGK(I)	43.95	40.4844	24.78			53168.4	2	870.701	1739.39	2	-0.4967	-285.4	27.2476	0	509		2633: Scan 4286 [D:\RAW_data\1503\LTQ\150327T_IA_State\S11.raw]	493
Aspartate protease cathepsin D
Valid	Assigned	Prob	Sequence	Mascot Ion score	Mascot Identity score	Mascot Delta Ion Score	Modifications	Intensity	TIC	NTT	Observed	Actual Mass	Charge	Delta Da	Delta PPM	Retention Time	# Other Proteins	Stop	Other Proteins	Spectrum ID	Start
TRUE	TRUE	0.95	(R)VVFDTGSSNLWVPSK(K)	26.31	32.1511	19.5			104428	2	546.145	1635.41	3	0.5815	-257.4 (+1 neutron corrected from 355.3)	32.4343	0	97		3398: Scan 5394 [D:\RAW_data\1503\LTQ\150327T_IA_State\S12.raw]	83
TRUE	TRUE	1	(R)VVFDTGSSNLWVPSKK(C)	58.77	30.0604	58.61			44189.5	2	882.887	1763.76	2	0.8345	-95.32 (+1 neutron corrected from 472.9)	29.6267	0	98		2943: Scan 4772 [D:\RAW_data\1503\LTQ\150327T_IA_State\S12.raw]	83
TRUE	TRUE	1	(R)KFAIQYGSGSLSGFLSQDDLSIGGVTIK(N)	82.26	29.154	74.99			35179.5	2	964.089	2889.25	3	1.748	-89.09 (+2 neutron corrected from 604.8)	39.5188	0	153		4509: Scan 6936 [D:\RAW_data\1503\LTQ\150327T_IA_State\S12.raw]	126
TRUE	TRUE	0.98	(K)NQIFAEAVNEPGMVFVAAK(F)	32.48	29.5856	25.65			54301.8	2	1018.37	2034.72	2	0.6946	-151.4 (+1 neutron corrected from 341.2)	36.9319	0	172		4104: Scan 6378 [D:\RAW_data\1503\LTQ\150327T_IA_State\S12.raw]	154
Similar to ubiquitin specific peptidase 14
Valid	Assigned	Prob	Sequence	Mascot Ion score	Mascot Identity score	Mascot Delta Ion Score	Modifications	Intensity	TIC	NTT	Observed	Actual Mass	Charge	Delta Da	Delta PPM	Retention Time	# Other Proteins	Stop	Other Proteins	Spectrum ID	Start
TRUE	TRUE	1	(K)AQLYALTGVIPER(Q)	58.18	30.8099	39.81			320506	2	716.166	1430.32	2	0.5246	-334.0 (+1 neutron corrected from 366.5)	32.3723	0	43		3464: Sum of 2 scans in range 5340 to 5342 (rt=32.3815) [D:\RAW_data\1503\LTQ\150327T_IA_State\S8.raw]	31
TRUE	TRUE	1	(K)SEENFLQLScFISQDVK(H)	55.38	31.3513	51.09	Carbamidomethyl (+57)		13078.6	2	682.456	2044.35	3	1.384	186.4 (+1 neutron corrected from 676.6)	39.3774	0	267		4561: Scan 6886 [D:\RAW_data\1503\LTQ\150327T_IA_State\S8.raw]	251
TRUE	TRUE	1	(K)cDDDVVTPVPK(E)	56.63	31.1059	45.29	Carbamidomethyl (+57)		105851	2	622.704	1243.39	2	-0.1824	-146.6	21.4897	0	445		1669: Scan 2886 [D:\RAW_data\1503\LTQ\150327T_IA_State\S8.raw]	435
Similar to metalloprotease
Valid	Assigned	Prob	Sequence	Mascot Ion score	Mascot Identity score	Mascot Delta Ion Score	Modifications	Intensity	TIC	NTT	Observed	Actual Mass	Charge	Delta Da	Delta PPM	Retention Time	# Other Proteins	Stop	Other Proteins	Spectrum ID	Start
TRUE	TRUE	0.96	LSGSVGLGPLLPcQLLR	25.65	30.4961	21.76	Carbamidomethyl (+57)		30596.9	2	593.973	1778.9	3	-0.1104	-62.05	31.0151	0	0		3042: Scan 4541 [D:\RAW_data\1503\LTQ\150327T_IA_State\S3.raw]	0
TRUE	TRUE	1	(R)NELLAFHEK(W)	42.78	31.1992	18.06			22274.2	2	550.85	1099.69	2	0.1189	108	24.4561	0	201		2183: Scan 3311 [D:\RAW_data\1503\LTQ\150327T_IA_State\S5.raw]	193
TRUE	TRUE	1	(K)LLDYEMEDVLAGGYK(I)	108.02	29.952	105.17			38460.7	2	858.578	1715.14	2	0.3287	191.5	36.2458	0	409		4018: Scan 5840 [D:\RAW_data\1503\LTQ\150327T_IA_State\S5.raw]	395
TRUE	TRUE	1	(K)ITEWRPDMINELLEHLcPEKSR(S)	40.38	29.5761	38.8	Carbamidomethyl (+57)		21744	2	923.304	2766.89	3	1.527	-172.9 (+2 neutron corrected from 551.6)	41.724	0	431		4839: Scan 6983 [D:\RAW_data\1503\LTQ\150327T_IA_State\S5.raw]	410
TRUE	TRUE	1	(K)NFEIEQPYQHANYYLAVLLAEQSWTK(S)	38.64	29.2634	38.64			9905.45	2	1052.77	3155.28	3	0.7361	-84.47 (+1 neutron corrected from 233.2)	42.6291	0	651		4967: Scan 7173 [D:\RAW_data\1503\LTQ\150327T_IA_State\S5.raw]	626
TRUE	TRUE	1	(K)MHVESLVHGNTTK(E)	90.73	30.9482	90.73			17127.6	2	727.195	1452.37	2	0.6554	-239.0 (+1 neutron corrected from 451.0)	19.8914	0	689		1456: Scan 2332 [D:\RAW_data\1503\LTQ\150327T_IA_State\S5.raw]	677
TRUE	TRUE	0.97	(K)MHVESLVHGNTTK(E)	25.71	29.1434	25.71			33826.2	2	485.229	1452.66	3	0.9451	-39.64 (+1 neutron corrected from 650.1)	19.8193	0	689		1445: Scan 2317 [D:\RAW_data\1503\LTQ\150327T_IA_State\S5.raw]	677
TRUE	TRUE	1	(K)EVALDMVNTVMDR(L)	102.4	29.9695	99.74			83178.2	2	747.047	1492.08	2	0.3728	249.7	34.7163	0	702		3785: Scan 5516 [D:\RAW_data\1503\LTQ\150327T_IA_State\S5.raw]	690
TRUE	TRUE	0.98	(R)SNGTQGLR(I)	33.05	32.5503	17.77			28041.5	2	417.015	832.015	2	0.5948	-489.7 (+1 neutron corrected from 714.0)	16.9603	0	801		872: Scan 1954 [D:\RAW_data\1503\LTQ\150327T_IA_State\S12.raw]	794
TRUE	TRUE	1	(K)QMLNQSAIYWAEITSQQYNFDR(A)	67.2	29.652	63.12			19606.5	2	903.043	2706.11	3	0.853	-55.32 (+1 neutron corrected from 315.1)	39.7556	0	874		4545: Scan 6580 [D:\RAW_data\1503\LTQ\150327T_IA_State\S5.raw]	853
TRUE	TRUE	0.98	(K)LSVHVVSK(A)	30.92	30.4454	20.91			10704.4	2	434.982	867.949	2	0.4314	496.5	19.1047	0	915		1331: Scan 2167 [D:\RAW_data\1503\LTQ\150327T_IA_State\S5.raw]	908
TRUE	TRUE	0.99	(K)STQSLFPLLQPYINLK(L)	35.61	29.4645	33.8			6682.37	2	931.975	1861.93	2	0.8993	-55.54 (+1 neutron corrected from 482.7)	43.491	0	964		5091: Scan 7351 [D:\RAW_data\1503\LTQ\150327T_IA_State\S5.raw]	949
Exosome complex exonuclease RRP44-like
Valid	Assigned	Prob	Sequence	Mascot Ion score	Mascot Identity score	Mascot Delta Ion Score	Modifications	Intensity	TIC	NTT	Observed	Actual Mass	Charge	Delta Da	Delta PPM	Retention Time	# Other Proteins	Stop	Other Proteins	Spectrum ID	Start
TRUE	TRUE	1	(K)SVLLSDDIANR(E)	63.42	31.5715	52			38674.1	2	602.054	1202.09	2	0.4637	385.4	26.9844	0	173		2584: Scan 3860 [D:\RAW_data\1503\LTQ\150327T_IA_State\S5.raw]	163
TRUE	TRUE	1	(R)AIDGDTVAVELLPK(E)	98	30.3342	90.35			30205.9	2	721.11	1440.21	2	0.4187	290.5	34.142	0	285		3700: Scan 5392 [D:\RAW_data\1503\LTQ\150327T_IA_State\S5.raw]	272
TRUE	TRUE	1	(R)NIIVcSVDPPGcTDIDDALHcFK(L)	32.65	30.2531	32.65	Carbamidomethyl (+57), Carbamidomethyl (+57), Carbamidomethyl (+57)		27797.8	2	883.106	2646.3	3	1.103	37.80 (+1 neutron corrected from 416.6)	35.2657	0	471		3871: Scan 5632 [D:\RAW_data\1503\LTQ\150327T_IA_State\S5.raw]	449
TRUE	TRUE	1	(R)IDMVPDLLSSNLcSLR(G)	121.25	31.2024	117.27	Carbamidomethyl (+57)		32677.3	2	917.238	1832.46	2	0.5436	-250.4 (+1 neutron corrected from 296.5)	39.7213	0	529		4541: Scan 6573 [D:\RAW_data\1503\LTQ\150327T_IA_State\S5.raw]	514
TRUE	TRUE	1	(R)SEFFHYGLAAPLYTHFTSPIR(R)	47.33	30.3822	42.83			27160.5	2	819.076	2454.21	3	0.9887	-5.701 (+1 neutron corrected from 402.7)	36.6162	0	759		4073: Scan 5918 [D:\RAW_data\1503\LTQ\150327T_IA_State\S5.raw]	739
TRUE	TRUE	0.99	(R)YSDVIVHR(L)	39.25	31.5927	37.87			23426.1	2	494.63	987.246	2	-0.2678	-271	19.2027	0	768		1345: Scan 2187 [D:\RAW_data\1503\LTQ\150327T_IA_State\S5.raw]	761
TRUE	TRUE	0.98	(K)LcQNLNYR(K)	33.58	31.3258	22.68	Carbamidomethyl (+57)		18520	2	540.768	1079.52	2	0.002493	2.307	20.5446	0	799		1564: Scan 2471 [D:\RAW_data\1503\LTQ\150327T_IA_State\S5.raw]	792
TRUE	TRUE	0.99	(R)IENEEGYILFVR(K)	33.5	29.1593	24.42			32819.1	2	741.319	1480.62	2	-0.1321	-89.19	34.6095	0	834		3769: Scan 5493 [D:\RAW_data\1503\LTQ\150327T_IA_State\S5.raw]	823
